# Supplementary material for: De novo transcriptome assembly of textile hemp from datasets on hypocotyls and adult plants
Source: Data Brief. 2019 Nov 9;27:104790. doi: 10.1016/j.dib.2019.104790 (PMC6920436; doi:10.1016/j.dib.2019.104790)
Supplement: Multimedia component 2 [file mmc2.xlsx]

## Sheet: blast2go_export_20170703_1711
Feature ID	Target description		Annotation description	Annotation notes	UniGene ID
contig_12449	2		gi|1032295243|gb|OAP09569.1|PPL2 [Arabidopsis thaliana]	OAP09569.1
contig_18369	2		gi|1032293758|gb|OAP08084.1|hypothetical protein AXX17_AT2G22720 [Arabidopsis thaliana]	OAP08084.1
contig_6905	(DUF1230)		gi|13430430|gb|AAK25837.1|AF360127_1unknown protein [Arabidopsis thaliana]/gi|15240715|ref|NP_201538.1|DUF1230 family protein (DUF1230) [Arabidopsis thaliana]/gi|15293189|gb|AAK93705.1|unknown protein [Arabidopsis thaliana]/gi|9758436|dbj|BAB09022.1|unnamed protein product [Arabidopsis thaliana]/gi|332010950|gb|AED98333.1|DUF1230 family protein (DUF1230) [Arabidopsis thaliana]	NP_201538.1;AAK25837.1;AAK93705.1;BAB09022.1;AED98333.1	CGLD27
contig_14852	(DUF1230)		gi|1032278732|gb|OAO93060.1|hypothetical protein AXX17_AT5G11560 [Arabidopsis thaliana]	OAO93060.1
contig_3883	(possibly fragment)		gi|7340723|emb|CAB82966.1|putative protein [Arabidopsis thaliana]	CAB82966.1
contig_5078	(possibly fragment)		gi|7340723|emb|CAB82966.1|putative protein [Arabidopsis thaliana]	CAB82966.1
contig_18875	(possibly fragment)		gi|7340723|emb|CAB82966.1|putative protein [Arabidopsis thaliana]	CAB82966.1
contig_22956	(possibly fragment)		gi|1032287849|gb|OAP02176.1|hypothetical protein AXX17_AT3G56820 [Arabidopsis thaliana]	OAP02176.1
contig_25072	(possibly fragment)		gi|1032287849|gb|OAP02176.1|hypothetical protein AXX17_AT3G56820 [Arabidopsis thaliana]	OAP02176.1
contig_26123	(possibly fragment)		gi|4753646|emb|CAB41922.1|putative protein (possibly fragment), partial [Arabidopsis thaliana]/gi|7268014|emb|CAB78354.1|putative protein (possibly fragment), partial [Arabidopsis thaliana]	CAB78354.1;CAB41922.1
contig_28847	(possibly fragment)		gi|7340723|emb|CAB82966.1|putative protein [Arabidopsis thaliana]	CAB82966.1
contig_33264	(possibly fragment)		gi|7340723|emb|CAB82966.1|putative protein [Arabidopsis thaliana]	CAB82966.1
contig_33728	(possibly fragment)		gi|7340723|emb|CAB82966.1|putative protein [Arabidopsis thaliana]	CAB82966.1
contig_34745	(possibly fragment)		gi|7340723|emb|CAB82966.1|putative protein [Arabidopsis thaliana]	CAB82966.1
contig_1195	1,8-cineole synthase		gi|42568759|ref|NP_568987.2|1,8-cineole synthase [Arabidopsis thaliana]/gi|332010475|gb|AED97858.1|1,8-cineole synthase [Arabidopsis thaliana]	NP_568987.2;AED97858.1	AT5G64230
contig_3085	10-formyltetrahydrofolate synthetase		gi|1032300990|gb|OAP15315.1|THFS [Arabidopsis thaliana]	OAP15315.1
contig_11296	11-beta-hydroxysteroid dehydrogenase-like		gi|62320743|dbj|BAD95411.1|11-beta-hydroxysteroid dehydrogenase-like [Arabidopsis thaliana]/gi|18423187|ref|NP_568742.1|hydroxysteroid dehydrogenase 1 [Arabidopsis thaliana]/gi|20148649|gb|AAM10215.1|11-beta-hydroxysteroid dehydrogenase-like [Arabidopsis thaliana]/gi|487523270|sp|P0DKC6.1|HSD1B_ARATHRecName: Full=11-beta-hydroxysteroid dehydrogenase 1B AltName: Full=17-beta-hydroxysteroid dehydro…	AED95981.1;OAO96425.1;AAK96564.1;P0DKC5.1;AAL32846.1;P0DKC6.1;BAD95411.1;NP_680418.1;AED95967.1;NP_568742.1;BAA96983.1;AAL38621.1;BAB09145.1;AAM10215.1
contig_18910	11-beta-hydroxysteroid dehydrogenase-like		gi|4539005|emb|CAB39626.1|putative oxidoreductase [Arabidopsis thaliana]/gi|75314163|sp|Q9T0G0.1|HSD5_ARATHRecName: Full=11-beta-hydroxysteroid dehydrogenase-like 5 AltName: Full=17-beta-hydroxysteroid dehydrogenase-like 5 AltName: Full=Hydroxysteroid dehydrogenase 5 Short=AtHSD5/gi|7267698|emb|CAB78125.1|putative oxidoreductase [Arabidopsis thaliana]/gi|332657430|gb|AEE82830.1|hydroxysteroid deh…	AEE82830.1;CAB39626.1;NP_192740.1;CAB78125.1;Q9T0G0.1;OAO97626.1	HSD5
contig_24174	11-beta-hydroxysteroid dehydrogenase-like		gi|110740147|dbj|BAF01972.1|11-beta-hydroxysteroid dehydrogenase-like, partial [Arabidopsis thaliana]	BAF01972.1
contig_29663	11-beta-hydroxysteroid dehydrogenase-like		gi|1032287508|gb|OAP01835.1|hypothetical protein AXX17_AT3G41320 [Arabidopsis thaliana]	OAP01835.1
contig_33963	11-beta-hydroxysteroid dehydrogenase-like		gi|110740147|dbj|BAF01972.1|11-beta-hydroxysteroid dehydrogenase-like, partial [Arabidopsis thaliana]	BAF01972.1
contig_34916	11-beta-hydroxysteroid dehydrogenase-like		gi|62320743|dbj|BAD95411.1|11-beta-hydroxysteroid dehydrogenase-like [Arabidopsis thaliana]/gi|18423187|ref|NP_568742.1|hydroxysteroid dehydrogenase 1 [Arabidopsis thaliana]/gi|20148649|gb|AAM10215.1|11-beta-hydroxysteroid dehydrogenase-like [Arabidopsis thaliana]/gi|487523270|sp|P0DKC6.1|HSD1B_ARATHRecName: Full=11-beta-hydroxysteroid dehydrogenase 1B AltName: Full=17-beta-hydroxysteroid dehydro…	AED95981.1;OAO96425.1;AAK96564.1;P0DKC5.1;AAL32846.1;P0DKC6.1;BAD95411.1;NP_680418.1;AED95967.1;NP_568742.1;BAA96983.1;AAL38621.1;BAB09145.1;AAM10215.1
contig_4170	12-oxophytodienoate reductase 1		gi|332197755|gb|AEE35876.1|12-oxophytodienoate reductase 2 [Arabidopsis thaliana]/gi|6143903|gb|AAF04449.1|AC010718_1812-oxophytodienoate reductase (OPR2) 15748-17127 [Arabidopsis thaliana]/gi|62900694|sp|Q8GYB8.2|OPR2_ARATHRecName: Full=12-oxophytodienoate reductase 2 AltName: Full=12-oxophytodienoate-10,11-reductase 2 Short=AtOPR2 Short=OPDA-reductase 2 Contains: RecName: Full=12-oxophytodienoa…	NP_177795.1;AEE35876.1;OAP15167.1;AAF04449.1;ABF19004.1;Q8GYB8.2;AAC78441.1	OPR2
contig_25342	12-oxophytodienoate reductase 1		gi|332197754|gb|AEE35875.1|12-oxophytodienoate reductase 1 [Arabidopsis thaliana]/gi|15223138|ref|NP_177794.1|12-oxophytodienoate reductase 1 [Arabidopsis thaliana]/gi|47169454|pdb|1VJI|AChain A, Gene Product Of At1g76680 From Arabidopsis Thaliana/gi|3882355|gb|AAC78440.1|12-oxophytodienoate reductase OPR1 [Arabidopsis thaliana]/gi|6143902|gb|AAF04448.1|AC010718_1712-oxophytodienoate reductase (O…	2Q3R_A;AAC78440.1;AEE35875.1;NP_177794.1;AAV85720.1;AAF04448.1;1VJI_A;AAL75894.1;OAP18197.1;Q8LAH7.2	OPR1
contig_7913	15-cis-zeta-carotene isomerase		gi|700256850|gb|AIU50042.1|15-cis-zeta-carotene isomerase, partial [Arabidopsis thaliana]	AIU50042.1
contig_12291	15-cis-zeta-carotene isomerase		gi|1063682368|ref|NP_001323336.1|15-cis-zeta-carotene isomerase [Arabidopsis thaliana]/gi|1039011207|gb|ANM61098.1|15-cis-zeta-carotene isomerase [Arabidopsis thaliana]	ANM61098.1;NP_001323336.1	Z-ISO
contig_10140	16S rRNA processing family		gi|1032276478|gb|OAO90806.1|hypothetical protein AXX17_AT5G44890 [Arabidopsis thaliana]	OAO90806.1
contig_5504	18S pre-ribosomal assembly gar2		gi|20197901|gb|AAM15306.1|hypothetical protein [Arabidopsis thaliana]/gi|4582429|gb|AAD24815.1|hypothetical protein [Arabidopsis thaliana]	AAD24815.1;AAM15306.1
contig_4811	1-acyl-sn-glycerol-3-phosphate acyltransferase		gi|18700139|gb|AAL77681.1|At1g64350/F15H21_2 [Arabidopsis thaliana]/gi|88193800|gb|ABD42989.1|At1g64355 [Arabidopsis thaliana]/gi|22330418|ref|NP_564831.2|1-acyl-sn-glycerol-3-phosphate acyltransferase [Arabidopsis thaliana]/gi|332196109|gb|AEE34230.1|1-acyl-sn-glycerol-3-phosphate acyltransferase [Arabidopsis thaliana]	NP_564831.2;ABD42989.1;AEE34230.1;AAL77681.1	AT1G64355
contig_13650	1-aminocyclopropane-1-carboxylate synthase		gi|1032284607|gb|OAO98934.1|ATACS7 [Arabidopsis thaliana]	OAO98934.1
contig_14818	1-aminocyclopropane-1-carboxylate synthase		gi|22136660|gb|AAM91649.1|1-aminocyclopropane-1-carboxylate synthase ACS1 [Arabidopsis thaliana]/gi|1586513|prf||2204225Aaminocyclopropanecarboxylate synthase/gi|332646695|gb|AEE80216.1|ACC synthase 1 [Arabidopsis thaliana]/gi|6850842|emb|CAB71081.1|1-aminocyclopropane-1-carboxylate synthase-like protein [Arabidopsis thaliana]/gi|15233135|ref|NP_191710.1|ACC synthase 1 [Arabidopsis thaliana]/gi|1…	NP_191710.1;AEE80216.1;CAB71081.1;AAB60312.1;AAM91649.1;Q06429.2;AAA96006.1;2204225A	ACS1
contig_23286	1-aminocyclopropane-1-carboxylate synthase		gi|7267827|emb|CAB81229.1|ACC synthase (AtACS-6) [Arabidopsis thaliana]/gi|332657592|gb|AEE82992.1|1-aminocyclopropane-1-carboxylic acid (acc) synthase 6 [Arabidopsis thaliana]/gi|1032283987|gb|OAO98314.1|ATACS6 [Arabidopsis thaliana]/gi|23308173|gb|AAN18056.1|At4g11280/F8L21_70 [Arabidopsis thaliana]/gi|13448926|gb|AAK27237.1|AF361097_1ACC synthase ACS6 [Arabidopsis thaliana]/gi|5596474|emb|CAB5…	AAN18056.1;AAK27237.1;OAO98314.1;AAL16124.1;Q9SAR0.2;CAB81229.1;CAB51412.1;NP_192867.1;AEE82992.1	ACS6
contig_28696	1-aminocyclopropane-1-carboxylate synthase		gi|1032284471|gb|OAO98798.1|ACS8 [Arabidopsis thaliana]	OAO98798.1
contig_3814	1-amino-cyclopropane-1-carboxylate synthase 12		gi|1032300658|gb|OAP14983.1|ACS10 [Arabidopsis thaliana]	OAP14983.1
contig_8497	1-amino-cyclopropane-1-carboxylate synthase 12		gi|1032276159|gb|OAO90487.1|ACS12 [Arabidopsis thaliana]	OAO90487.1
contig_520	1-deoxy-D-xylulose 5-phosphate reductoisomerase		gi|1032276593|gb|OAO90921.1|PDE129 [Arabidopsis thaliana]	OAO90921.1
contig_7947	1-deoxy-D-xylulose 5-phosphate reductoisomerase		gi|4886307|emb|CAB43344.1|1-deoxy-d-xylulose-5-phosphate reductoisomerase, partial [Arabidopsis thaliana]	CAB43344.1
contig_7956	1-deoxy-D-xylulose 5-phosphate reductoisomerase		gi|1032276593|gb|OAO90921.1|PDE129 [Arabidopsis thaliana]	OAO90921.1
contig_11465	1-deoxy-D-xylulose 5-phosphate reductoisomerase		gi|4886307|emb|CAB43344.1|1-deoxy-d-xylulose-5-phosphate reductoisomerase, partial [Arabidopsis thaliana]	CAB43344.1
contig_2487	1-deoxy-D-xylulose 5-phosphate synthase 1		gi|26983842|gb|AAN86173.1|putative DEF (CLA1) protein [Arabidopsis thaliana]/gi|1032285904|gb|OAP00232.1|DXS1 [Arabidopsis thaliana]/gi|15234642|ref|NP_193291.1|Deoxyxylulose-5-phosphate synthase [Arabidopsis thaliana]/gi|5281019|emb|CAB45992.1|DEF (CLA1) protein [Arabidopsis thaliana]/gi|332658225|gb|AEE83625.1|Deoxyxylulose-5-phosphate synthase [Arabidopsis thaliana]/gi|7268304|emb|CAB78598.1|D…	CAB78598.1;OAP00232.1;AAN86173.1;NP_193291.1;CAB45992.1;AEE83625.1;Q38854.2	CLA1
contig_23085	1-deoxy-D-xylulose 5-phosphate synthase 1		gi|26983842|gb|AAN86173.1|putative DEF (CLA1) protein [Arabidopsis thaliana]/gi|1032285904|gb|OAP00232.1|DXS1 [Arabidopsis thaliana]/gi|15234642|ref|NP_193291.1|Deoxyxylulose-5-phosphate synthase [Arabidopsis thaliana]/gi|5281019|emb|CAB45992.1|DEF (CLA1) protein [Arabidopsis thaliana]/gi|332658225|gb|AEE83625.1|Deoxyxylulose-5-phosphate synthase [Arabidopsis thaliana]/gi|7268304|emb|CAB78598.1|D…	CAB78598.1;OAP00232.1;AAN86173.1;NP_193291.1;CAB45992.1;AEE83625.1;Q38854.2	CLA1
contig_2585	1-phosphatidylinositol-3-phosphate 5-kinase FAB1A		gi|5902400|gb|AAD55502.1|AC008148_12Unknown protein [Arabidopsis thaliana]/gi|75207523|sp|Q9SSJ8.1|FAB1C_ARATHRecName: Full=Putative 1-phosphatidylinositol-3-phosphate 5-kinase FAB1C Short=Phosphatidylinositol 3-phosphate 5-kinase AltName: Full=Phosphatidylinositol 3-phosphate 5-kinase type III Short=PIPkin-III Short=Type III PIP kinase AltName: Full=Protein FORMS APLOID AND BINUCLEATE CELLS 1C/g…	Q9SSJ8.1;AAD55502.1;NP_177257.3;AEE35150.1	FAB1C
contig_3464	1-phosphatidylinositol-3-phosphate 5-kinase FAB1A		gi|1032289716|gb|OAP04043.1|FAB1B [Arabidopsis thaliana]	OAP04043.1
contig_3490	1-phosphatidylinositol-3-phosphate 5-kinase FAB1A		gi|15218566|ref|NP_174686.1|FORMS APLOID AND BINUCLEATE CELLS 1A [Arabidopsis thaliana]/gi|1063688108|ref|NP_001319143.1|FORMS APLOID AND BINUCLEATE CELLS 1A [Arabidopsis thaliana]/gi|1063691091|ref|NP_001321920.1|FORMS APLOID AND BINUCLEATE CELLS 1A [Arabidopsis thaliana]/gi|332193569|gb|AEE31690.1|FORMS APLOID AND BINUCLEATE CELLS 1A [Arabidopsis thaliana]/gi|1039009539|gb|ANM59574.1|FORMS APLO…	NP_174686.1;AAD39608.1;NP_001321920.1;NP_001319143.1;ANM59572.1;AEE31690.1;Q9XID0.1;ANM59574.1	FAB1D
contig_5030	1-phosphatidylinositol-3-phosphate 5-kinase FAB1A		gi|15231820|ref|NP_188044.1|phosphatidylinositol-4-phosphate 5-kinase family protein [Arabidopsis thaliana]/gi|9279575|dbj|BAB01033.1|unnamed protein product [Arabidopsis thaliana]/gi|332641975|gb|AEE75496.1|phosphatidylinositol-4-phosphate 5-kinase family protein [Arabidopsis thaliana]/gi|1063711475|ref|NP_001319548.1|phosphatidylinositol-4-phosphate 5-kinase family protein [Arabidopsis thaliana…	ANM65157.1;AEE75496.1;NP_001319548.1;Q9LUM0.1;NP_188044.1;BAB01033.1	FAB1B
contig_14903	1-phosphatidylinositol-3-phosphate 5-kinase FAB1A		gi|1032299117|gb|OAP13442.1|hypothetical protein AXX17_AT1G21090 [Arabidopsis thaliana]	OAP13442.1
contig_7815	1-phosphatidylinositol-4-phosphate 5-kinase 3		gi|15219152|ref|NP_173617.1|phosphatidylinositol-4-phosphate 5-kinase 1 [Arabidopsis thaliana]/gi|75218151|sp|Q56YP2.1|PI5K1_ARATHRecName: Full=Phosphatidylinositol 4-phosphate 5-kinase 1 Short=AtPIP5K1 AltName: Full=1-phosphatidylinositol 4-phosphate kinase 1 AltName: Full=Diphosphoinositide kinase 1 AltName: Full=PtdIns(4)P-5-kinase 1/gi|1032298577|gb|OAP12902.1|PIP5K1 [Arabidopsis thaliana]/gi…	NP_173617.1;OAP12902.1;AEE30181.1;BAD93975.1;Q56YP2.1	PIP5K1
contig_9326	2 2 sulfur cluster binding		gi|10177871|dbj|BAB11241.1|unnamed protein product [Arabidopsis thaliana]/gi|75171468|sp|Q9FLI7.1|NEET_ARATHRecName: Full=CDGSH iron-sulfur domain-containing protein NEET Short=At-NEET/gi|332008736|gb|AED96119.1|2 iron, 2 sulfur cluster binding protein [Arabidopsis thaliana]/gi|18423312|ref|NP_568764.1|2 iron, 2 sulfur cluster binding protein [Arabidopsis thaliana]/gi|16323224|gb|AAL15346.1|AT5g5…	AAL15346.1;AED96119.1;AAK49604.1;Q9FLI7.1;NP_568764.1;BAB11241.1;OAO92810.1	NEET
contig_8357	2,3-bisphosphoglycerate-dependent phosphoglycerate mutase		gi|15231119|ref|NP_190772.1|2,3-bisphosphoglycerate-dependent phosphoglycerate mutase [Arabidopsis thaliana]/gi|4678933|emb|CAB41324.1|putative protein [Arabidopsis thaliana]/gi|332645357|gb|AEE78878.1|2,3-bisphosphoglycerate-dependent phosphoglycerate mutase [Arabidopsis thaliana]/gi|1032290614|gb|OAP04941.1|hypothetical protein AXX17_AT3G46430 [Arabidopsis thaliana]/gi|88010973|gb|ABD38881.1|At…	ABE02399.1;AAM67174.1;NP_190772.1;AEE78878.1;CAB41324.1;ABD38881.1;OAP04941.1	AT3G52040
contig_5301	2,3-bisphosphoglycerate-independent phosphoglycerate mutase		gi|1032298900|gb|OAP13225.1|iPGAM1 [Arabidopsis thaliana]/gi|30316342|sp|O04499.3|PMG1_ARATHRecName: Full=2,3-bisphosphoglycerate-independent phosphoglycerate mutase 1 Short=BPG-independent PGAM 1 Short=Phosphoglyceromutase 1 AltName: Full=PGAM-I 1/gi|23297457|gb|AAN12974.1|putative 2,3-bisphosphoglycerate-independent phosphoglycerate mutase [Arabidopsis thaliana]/gi|18391066|ref|NP_563852.1|Phos…	OAP13225.1;AAM64261.1;AAN31912.1;AAN12974.1;NP_563852.1;O04499.3;AEE28491.1	iPGAM1
contig_11247	2,3-bisphosphoglycerate-independent phosphoglycerate mutase		gi|30693828|ref|NP_850693.1|2,3-bisphosphoglycerate-independent phosphoglycerate mutase [Arabidopsis thaliana]/gi|332645572|gb|AEE79093.1|2,3-bisphosphoglycerate-independent phosphoglycerate mutase [Arabidopsis thaliana]	AEE79093.1;NP_850693.1	AT3G53470
contig_10815	20S proteasome alpha subunit E1		gi|16323091|gb|AAL15280.1|At1g47250/F8G22_3 [Arabidopsis thaliana]/gi|332194022|gb|AEE32143.1|20S proteasome alpha subunit F2 [Arabidopsis thaliana]/gi|12325400|gb|AAG52642.1|AC079677_620S proteasome subunit PAF2 11103-9423 [Arabidopsis thaliana]/gi|15220151|ref|NP_175158.1|20S proteasome alpha subunit F2 [Arabidopsis thaliana]/gi|12229892|sp|O23712.2|PSA1B_ARATHRecName: Full=Proteasome subunit a…	AEE32143.1;AAL15280.1;AAG52642.1;O23712.2;NP_175158.1;AAC32063.1;AAM98260.1	PAF2
contig_430	20S proteasome alpha subunit PAD1		gi|6562278|emb|CAB62648.1|multicatalytic endopeptidase complex [Arabidopsis thaliana]/gi|20148239|gb|AAM10010.1|multicatalytic endopeptidase complex [Arabidopsis thaliana]/gi|332645248|gb|AEE78769.1|20S proteasome alpha subunit PAD1 [Arabidopsis thaliana]/gi|3421080|gb|AAC32058.1|20S proteasome subunit PAD1 [Arabidopsis thaliana]/gi|14596065|gb|AAK68760.1|multicatalytic endopeptidase complex [Ara…	CAA47298.1;AAM10010.1;P30186.1;AEE78769.1;AAC32058.1;CAB62648.1;NP_190694.1;AAK68760.1;AAK96514.1;OAP06742.1;AAL31226.1;2009376B
contig_1407	20S proteasome beta subunit C2		gi|21553663|gb|AAM62756.1|putative 20S proteasome beta subunit PBC2 [Arabidopsis thaliana]	AAM62756.1
contig_1838	20S proteasome beta subunit PBB2		gi|15237451|ref|NP_198874.1|20S proteasome beta subunit PBB2 [Arabidopsis thaliana]/gi|9758084|dbj|BAB08528.1|20S proteasome beta subunit PBB2 [Arabidopsis thaliana]/gi|82581524|sp|Q7DLS1.2|PSB7B_ARATHRecName: Full=Proteasome subunit beta type-7-B AltName: Full=20S proteasome beta subunit B-2 AltName: Full=Proteasome component FC AltName: Full=Proteasome subunit beta type-2 Flags: Precursor/gi|34…	AAC32067.1;Q7DLS1.2;AED94567.1;AED94568.1;NP_198874.1;BAB08528.1;OAO94030.1;NP_851108.1	PBB2
contig_5784	20S proteasome beta subunit PBB2		gi|3421123|gb|AAC32074.1|20S proteasome beta subunit PBG1 [Arabidopsis thaliana]	AAC32074.1
contig_6463	20S proteasome subunit PAA2		gi|15450623|gb|AAK96583.1|At2g05840/T6P5.4 [Arabidopsis thaliana]/gi|23505817|gb|AAN28768.1|At2g05840/T6P5.4 [Arabidopsis thaliana]/gi|3421072|gb|AAC32055.1|20S proteasome subunit PAA2 [Arabidopsis thaliana]/gi|4006819|gb|AAC95161.1|20S proteasome alpha subunit A2 (PAA2) [Arabidopsis thaliana]/gi|1032295292|gb|OAP09618.1|PAA2 [Arabidopsis thaliana]/gi|12229902|sp|O81147.1|PSA6B_ARATHRecName: Full…	AAN28768.1;AAC32055.1;AAC95161.1;AEC05979.1;AAK96583.1;NP_178641.1;O81147.1;OAP09618.1
contig_9160	20S proteasome subunit PAA2		gi|330250886|gb|AEC05980.1|20S proteasome subunit PAA2 [Arabidopsis thaliana]/gi|79322198|ref|NP_001031340.1|20S proteasome subunit PAA2 [Arabidopsis thaliana]	NP_001031340.1;AEC05980.1
contig_12263	20S proteasome subunit PAA2		gi|15450623|gb|AAK96583.1|At2g05840/T6P5.4 [Arabidopsis thaliana]/gi|23505817|gb|AAN28768.1|At2g05840/T6P5.4 [Arabidopsis thaliana]/gi|3421072|gb|AAC32055.1|20S proteasome subunit PAA2 [Arabidopsis thaliana]/gi|4006819|gb|AAC95161.1|20S proteasome alpha subunit A2 (PAA2) [Arabidopsis thaliana]/gi|1032295292|gb|OAP09618.1|PAA2 [Arabidopsis thaliana]/gi|12229902|sp|O81147.1|PSA6B_ARATHRecName: Full…	AAN28768.1;AAC32055.1;AAC95161.1;AEC05979.1;AAK96583.1;NP_178641.1;O81147.1;OAP09618.1
contig_2367	24-sterol C-methyltransferase		gi|62901053|sp|Q9LM02.1|SMT1_ARATHRecName: Full=Cycloartenol-C-24-methyltransferase AltName: Full=24-sterol C-methyltransferase 1 Short=Sterol C-methyltransferase 1 AltName: Full=Protein CEPHALOPOD AltName: Full=Protein STEROL METHYLTRANSFERASE 1/gi|332004548|gb|AED91931.1|sterol methyltransferase 1 [Arabidopsis thaliana]/gi|9758037|dbj|BAB08698.1|24-sterol C-methyltransferase [Arabidopsis thalia…	NP_196875.1;AAG28462.1;AED91931.1;AED91930.1;BAB08698.1;NP_001078579.1;Q9LM02.1;AAN15377.1;AAM53274.1;AAF78847.1	SMT1
contig_4050	24-sterol C-methyltransferase		gi|15028255|gb|AAK76716.1|putative sterol-C-methyltransferase [Arabidopsis thaliana]/gi|62900893|sp|Q39227.2|SMT2_ARATHRecName: Full=24-methylenesterol C-methyltransferase 2 Short=24-sterol C-methyltransferase 2 Short=Sterol-C-methyltransferase 2 AltName: Full=Protein COTYLEDON VASCULAR PATTERN 1/gi|332191841|gb|AEE29962.1|sterol methyltransferase 2 [Arabidopsis thaliana]/gi|21281107|gb|AAM45009.…	AAF88156.1;AEE29962.1;AAG48780.1;OAP17839.1;Q39227.2;AAK76716.1;NP_173458.1;AAM45009.1	SMT2
contig_11043	24-sterol C-methyltransferase		gi|332197950|gb|AEE36071.1|S-adenosyl-L-methionine-dependent methyltransferases superfamily protein [Arabidopsis thaliana]/gi|28393453|gb|AAO42148.1|unknown protein [Arabidopsis thaliana]/gi|75329938|sp|Q8LBV4.1|Y1814_ARATHRecName: Full=Uncharacterized methyltransferase At1g78140, chloroplastic Flags: Precursor/gi|1032301727|gb|OAP16052.1|hypothetical protein AXX17_AT1G72740 [Arabidopsis thaliana…	OAP16052.1;AAO50518.1;AEE36071.1;NP_565170.1;Q8LBV4.1;AAM64539.1;AAO42148.1	AT1G78140
contig_1576	26S proteasome regulatory (RPN5)		gi|332004081|gb|AED91464.1|26S proteasome regulatory subunit, putative (RPN5) [Arabidopsis thaliana]/gi|42573323|ref|NP_974758.1|26S proteasome regulatory subunit, putative (RPN5) [Arabidopsis thaliana]	NP_974758.1;AED91464.1	EMB2107
contig_6657	26S proteasome regulatory (RPN5)		gi|332004081|gb|AED91464.1|26S proteasome regulatory subunit, putative (RPN5) [Arabidopsis thaliana]/gi|42573323|ref|NP_974758.1|26S proteasome regulatory subunit, putative (RPN5) [Arabidopsis thaliana]	NP_974758.1;AED91464.1	EMB2107
contig_55	26S proteasome regulatory complex ATPase		gi|23197722|gb|AAN15388.1|26S proteasome ATPase subunit [Arabidopsis thaliana]/gi|1032298349|gb|OAP12674.1|RPT1A [Arabidopsis thaliana]/gi|332194871|gb|AEE32992.1|regulatory particle triple-A 1A [Arabidopsis thaliana]/gi|28558169|sp|Q9SSB5.1|PRS7A_ARATHRecName: Full=26S protease regulatory subunit 7 homolog A AltName: Full=26S proteasome AAA-ATPase subunit RPT1a AltName: Full=26S proteasome subun…	NP_175778.1;AAF02852.1;AEE32992.1;AAN15388.1;OAP12674.1;Q9SSB5.1;AAG51970.1;AAL32938.1	RPT1A
contig_9299	26S proteasome regulatory complex ATPase		gi|1032301700|gb|OAP16025.1|CYP59 [Arabidopsis thaliana]	OAP16025.1
contig_1389	26S proteasome regulatory non-ATPase Rpn2 Psmd1 subunit		gi|330251938|gb|AEC07032.1|26S proteasome regulatory subunit S2 1A [Arabidopsis thaliana]/gi|14532874|gb|AAK64119.1|putative 26S proteasome regulatory subunit S2 [Arabidopsis thaliana]/gi|20198043|gb|AAD21708.2|26S proteasome regulatory subunit S2 (RPN1) [Arabidopsis thaliana]/gi|32700010|gb|AAP86655.1|26S proteasome subunit RPN1a [Arabidopsis thaliana]/gi|75265911|sp|Q9SIV2.2|PSD2A_ARATHRecName:…	AAK25926.1;AAP86655.1;AEC07032.1;AAK64119.1;OAP11627.1;AAD21708.2;NP_565477.1;Q9SIV2.2	RPN1A
contig_2539	26S proteasome regulatory non-ATPase Rpn2 Psmd1 subunit		gi|15225733|ref|NP_180832.1|26S proteasome regulatory complex, non-ATPase subcomplex, Rpn2/Psmd1 subunit [Arabidopsis thaliana]/gi|20466790|gb|AAM20712.1|26S proteasome regulatory subunit [Arabidopsis thaliana]/gi|75219518|sp|O48844.1|PSD1A_ARATHRecName: Full=26S proteasome non-ATPase regulatory subunit 1 homolog A AltName: Full=26S proteasome regulatory subunit RPN2a Short=AtRPN2a AltName: Full=…	AAC04490.1;NP_180832.1;O48844.1;AAM20712.1;AEC08730.1	AT2G32730
contig_6405	26S proteasome regulatory subunit		gi|1063741909|ref|NP_001330274.1|26S proteasome regulatory subunit [Arabidopsis thaliana]/gi|1039019370|gb|ANM68527.1|26S proteasome regulatory subunit [Arabidopsis thaliana]	NP_001330274.1;ANM68527.1	AT5G57950
contig_9534	26S proteasome regulatory subunit		gi|1032295614|gb|OAP09940.1|eIF3F [Arabidopsis thaliana]	OAP09940.1
contig_9958	26S proteasome regulatory subunit		gi|2351374|gb|AAD03464.1|putative 26S proteasome subunit athMOV34 [Arabidopsis thaliana]/gi|9759103|dbj|BAB09672.1|26S proteasome regulatory subunit S12 (MOV34 protein) [Arabidopsis thaliana]/gi|32700032|gb|AAP86666.1|26S proteasome subunit RPN8a [Arabidopsis thaliana]/gi|332003540|gb|AED90923.1|RP non-ATPase subunit 8A [Arabidopsis thaliana]/gi|15239230|ref|NP_196197.1|RP non-ATPase subunit 8A […	AAD03464.1;O24412.1;AAP86666.1;AAP86667.1;BAB09672.1;NP_196197.1;AAM64942.1;AED90923.1;AAK55681.1;AAO11526.1	RPN8A
contig_10837	26S proteasome regulatory subunit		gi|2351374|gb|AAD03464.1|putative 26S proteasome subunit athMOV34 [Arabidopsis thaliana]/gi|9759103|dbj|BAB09672.1|26S proteasome regulatory subunit S12 (MOV34 protein) [Arabidopsis thaliana]/gi|32700032|gb|AAP86666.1|26S proteasome subunit RPN8a [Arabidopsis thaliana]/gi|332003540|gb|AED90923.1|RP non-ATPase subunit 8A [Arabidopsis thaliana]/gi|15239230|ref|NP_196197.1|RP non-ATPase subunit 8A […	AAD03464.1;O24412.1;AAP86666.1;AAP86667.1;BAB09672.1;NP_196197.1;AAM64942.1;AED90923.1;AAK55681.1;AAO11526.1	RPN8A
contig_1996	26S proteasome subunit 4		gi|332660178|gb|AEE85578.1|regulatory particle AAA-ATPase 2A [Arabidopsis thaliana]/gi|1032285405|gb|OAO99732.1|RPT2a [Arabidopsis thaliana]/gi|46917379|dbj|BAD18016.1|26S proteasome subunit AtRPT2a [Arabidopsis thaliana]/gi|4972050|emb|CAB43918.1|26S proteasome subunit 4-like protein [Arabidopsis thaliana]/gi|14334604|gb|AAK59480.1|putative 26S proteasome subunit 4 [Arabidopsis thaliana]/gi|7533…	AEE85578.1;OAO99732.1;AAK59480.1;BAD18016.1;NP_194633.1;Q9SZD4.1;CAB43918.1;CAB79662.1	RPT2a
contig_2622	26S proteasome subunit 4		gi|332009646|gb|AED97029.1|regulatory particle triple-A ATPase 3 [Arabidopsis thaliana]/gi|17979231|gb|AAL49932.1|AT4g10340/F24G24_140 [Arabidopsis thaliana]/gi|15237159|ref|NP_200637.1|regulatory particle triple-A ATPase 3 [Arabidopsis thaliana]/gi|56382019|gb|AAV85728.1|At5g58290 [Arabidopsis thaliana]/gi|28558168|sp|Q9SEI4.1|PRS6B_ARATHRecName: Full=26S protease regulatory subunit 6B homolog A…	BAA96920.1;AAF22523.1;AAL49932.1;Q9SEI4.1;AAV85728.1;OAO90157.1;AED97029.1;NP_200637.1	RPT3
contig_2623	26S proteasome subunit 4		gi|332009646|gb|AED97029.1|regulatory particle triple-A ATPase 3 [Arabidopsis thaliana]/gi|17979231|gb|AAL49932.1|AT4g10340/F24G24_140 [Arabidopsis thaliana]/gi|15237159|ref|NP_200637.1|regulatory particle triple-A ATPase 3 [Arabidopsis thaliana]/gi|56382019|gb|AAV85728.1|At5g58290 [Arabidopsis thaliana]/gi|28558168|sp|Q9SEI4.1|PRS6B_ARATHRecName: Full=26S protease regulatory subunit 6B homolog A…	BAA96920.1;AAF22523.1;AAL49932.1;Q9SEI4.1;AAV85728.1;OAO90157.1;AED97029.1;NP_200637.1	RPT3
contig_3543	26S proteasome subunit 4		gi|75337114|sp|Q9SEI2.1|PS6AA_ARATHRecName: Full=26S protease regulatory subunit 6A homolog A AltName: Full=26S proteasome AAA-ATPase subunit RPT5a AltName: Full=Proteasome 26S subunit 6A homolog A AltName: Full=Regulatory particle triple-A ATPase subunit 5a AltName: Full=Tat-binding protein 1 homolog A Short=TBP-1 homolog A/gi|17065258|gb|AAL32783.1|26S proteasome AAA-ATPase subunit RPT5a [Arabi…	NP_187204.1;AAF22525.1;AAL32783.1;AEE74254.1;Q9SEI2.1;AAF64530.1	RPT5A
contig_2767	28 kDa heat acid-stable phospho		gi|20148623|gb|AAM10202.1|unknown protein [Arabidopsis thaliana]/gi|18422620|ref|NP_568653.1|28 kDa heat/acid-stable phosphoprotein-like protein [Arabidopsis thaliana]/gi|9757722|dbj|BAB08247.1|unnamed protein product [Arabidopsis thaliana]/gi|21536903|gb|AAM61235.1|unknown [Arabidopsis thaliana]/gi|332007945|gb|AED95328.1|28 kDa heat/acid-stable phosphoprotein-like protein [Arabidopsis thaliana]…	AED95328.1;AAM61235.1;NP_568653.1;AAM10202.1;AAL38326.1;BAB08247.1;OAO91313.1	AT5G46020
contig_16897	28S ribosomal S34		gi|10177403|dbj|BAB10534.1|unnamed protein product [Arabidopsis thaliana]/gi|14334578|gb|AAK59468.1|unknown protein [Arabidopsis thaliana]/gi|17104517|gb|AAL34147.1|unknown protein [Arabidopsis thaliana]/gi|332008823|gb|AED96206.1|28S ribosomal S34 protein [Arabidopsis thaliana]/gi|1032278416|gb|OAO92744.1|hypothetical protein AXX17_AT5G51250 [Arabidopsis thaliana]/gi|18423383|ref|NP_568770.1|28S…	AAK59468.1;AAL34147.1;AED96206.1;NP_568770.1;BAB10534.1;OAO92744.1	AT5G52370
contig_5506	2-aminoethanethiol (DUF1637)		gi|15242505|ref|NP_198805.1|2-aminoethanethiol dioxygenase, putative (DUF1637) [Arabidopsis thaliana]/gi|21536502|gb|AAM60834.1|unknown [Arabidopsis thaliana]/gi|27808558|gb|AAO24559.1|At5g39890 [Arabidopsis thaliana]/gi|110736241|dbj|BAF00091.1|hypothetical protein [Arabidopsis thaliana]/gi|75156089|sp|Q8LGJ5.1|PCO2_ARATHRecName: Full=Plant cysteine oxidase 2/gi|332007105|gb|AED94488.1|2-aminoet…	BAF00091.1;AAO24559.1;AED94488.1;NP_198805.1;AAM60834.1;Q8LGJ5.1	AT5G39890
contig_11568	2-aminoethanethiol (DUF1637)		gi|334186089|ref|NP_001190128.1|2-aminoethanethiol dioxygenase, putative (DUF1637) [Arabidopsis thaliana]/gi|332646293|gb|AEE79814.1|2-aminoethanethiol dioxygenase, putative (DUF1637) [Arabidopsis thaliana]/gi|75180924|sp|Q9LXT4.1|PCO5_ARATHRecName: Full=Plant cysteine oxidase 5/gi|7630062|emb|CAB88284.1|putative protein [Arabidopsis thaliana]/gi|15231104|ref|NP_191426.1|2-aminoethanethiol dioxyg…	CAB88284.1;AAK93617.1;AEE79815.1;AEE79814.1;AEE79813.1;Q9LXT4.1;NP_001190128.1;AAM61224.1;NP_191426.1;AAN13116.1;NP_001078310.1	AT3G58670
contig_11943	2-aminoethanethiol (DUF1637)		gi|122178716|sp|Q1G3U6.1|PCO3_ARATHRecName: Full=Plant cysteine oxidase 3 AltName: Full=NIFS-like protein 2 Short=NifS2/gi|98961741|gb|ABF59200.1|unknown protein [Arabidopsis thaliana]/gi|1032301651|gb|OAP15976.1|hypothetical protein AXX17_AT1G19410 [Arabidopsis thaliana]/gi|18394617|ref|NP_564055.1|2-aminoethanethiol dioxygenase, putative (DUF1637) [Arabidopsis thaliana]/gi|332191601|gb|AEE29722…	AEE29722.1;NP_564055.1;Q1G3U6.1;ABF59200.1;OAP15976.1	AT1G18490
contig_13670	2-aminoethanethiol (DUF1637)		gi|15242218|ref|NP_197016.1|2-aminoethanethiol dioxygenase, putative (DUF1637) [Arabidopsis thaliana]/gi|75180852|sp|Q9LXG9.1|PCO1_ARATHRecName: Full=Plant cysteine oxidase 1 AltName: Full=Hypoxia-responsive unknown protein 29/gi|30725348|gb|AAP37696.1|At5g15120 [Arabidopsis thaliana]/gi|110736659|dbj|BAF00293.1|hypothetical protein [Arabidopsis thaliana]/gi|7671481|emb|CAB89322.1|putative protei…	BAF00293.1;Q9LXG9.1;CAB89322.1;AAP37696.1;AED92119.1;NP_197016.1	AT5G15120
contig_32676	2-aminoethanethiol (DUF1637)		gi|1039013484|gb|ANM63197.1|2-aminoethanethiol dioxygenase, putative (DUF1637) [Arabidopsis thaliana]/gi|1063706618|ref|NP_001325302.1|2-aminoethanethiol dioxygenase, putative (DUF1637) [Arabidopsis thaliana]	NP_001325302.1;ANM63197.1
contig_2985	2-C-methyl-D-erythritol 4-phosphate cytidylyltransferase		gi|30682651|ref|NP_566456.3|2-C-methyl-D-erythritol 4-phosphate cytidylyltransferase [Arabidopsis thaliana]/gi|29893545|gb|AAP06824.1|unknown protein [Arabidopsis thaliana]/gi|14334708|gb|AAK59532.1|unknown protein [Arabidopsis thaliana]/gi|29824423|gb|AAP04171.1|unknown protein [Arabidopsis thaliana]/gi|332641824|gb|AEE75345.1|2-C-methyl-D-erythritol 4-phosphate cytidylyltransferase [Arabidopsis…	NP_566456.3;AAL15206.1;AAP04171.1;AAP06824.1;AAK59532.1;AEE75345.1	AT3G13410
contig_10384	2-cys peroxiredoxin		gi|11762140|gb|AAG40348.1|AF324996_1AT3g11630 [Arabidopsis thaliana]/gi|19310515|gb|AAL84991.1|AT3g11630/T19F11_3 [Arabidopsis thaliana]/gi|1032291671|gb|OAP05998.1|hypothetical protein AXX17_AT3G11560 [Arabidopsis thaliana]/gi|12322892|gb|AAG51430.1|AC008153_3putative 2-cys peroxiredoxin BAS1 precursor (thiol-specific antioxidant protein) 114724-116472 [Arabidopsis thaliana]/gi|15229806|ref|NP_1…	NP_187769.1;Q96291.2;AAG51430.1;AAL31910.1;AAF02131.1;AAG40348.1;AAL84991.1;AEE75077.1;OAP05998.1	AT3G11630
contig_19357	2-cys peroxiredoxin		gi|8778528|gb|AAF79536.1|AC023673_24F21D18.15 [Arabidopsis thaliana]/gi|332194131|gb|AEE32252.1|1-cysteine peroxiredoxin 1 [Arabidopsis thaliana]/gi|3122659|sp|O04005.1|REHY_ARATHRecName: Full=1-Cys peroxiredoxin PER1 AltName: Full=Rehydrin homolog AltName: Full=Thioredoxin peroxidase/gi|15221082|ref|NP_175247.1|1-cysteine peroxiredoxin 1 [Arabidopsis thaliana]/gi|1926269|emb|CAA72804.1|peroxired…	CAA72804.1;AEE32252.1;OAP14999.1;O04005.1;AAF79536.1;NP_175247.1	PER1
contig_3084	2-dehydro-3-deoxyphosphoheptonate aldolase		gi|332192117|gb|AEE30238.1|Class-II DAHP synthetase family protein [Arabidopsis thaliana]/gi|15219878|ref|NP_173657.1|Class-II DAHP synthetase family protein [Arabidopsis thaliana]/gi|6587847|gb|AAF18536.1|AC006551_22Putative phospho-2-dehydro-3-deoxyheptonate aldolase 1 precursor [Arabidopsis thaliana]	AAF18536.1;NP_173657.1;AEE30238.1	AT1G22410
contig_856	2Fe-2S ferredoxin-like superfamily		gi|166698|gb|AAA32790.1|ferrodoxin A [Arabidopsis thaliana]/gi|12642890|gb|AAK00387.1|AF339705_1putative ferrodoxin precursor protein [Arabidopsis thaliana]/gi|20260270|gb|AAM13033.1|ferrodoxin precursor [Arabidopsis thaliana]/gi|119975|sp|P16972.1|FER2_ARATHRecName: Full=Ferredoxin-2, chloroplastic Short=AtFd2 Flags: Precursor/gi|1032298472|gb|OAP12797.1|FED A [Arabidopsis thaliana]/gi|11692908|…	AAG51652.1;NP_176291.1;BAE98526.1;AAG41467.1;CAA35754.1;P16972.1;AAK00387.1;AAG40057.1;AAM13033.1;AAM91336.1;OAP12797.1;AAA32790.1;AEE33752.1	FED A
contig_2153	2Fe-2S ferredoxin-like superfamily		gi|166698|gb|AAA32790.1|ferrodoxin A [Arabidopsis thaliana]/gi|12642890|gb|AAK00387.1|AF339705_1putative ferrodoxin precursor protein [Arabidopsis thaliana]/gi|20260270|gb|AAM13033.1|ferrodoxin precursor [Arabidopsis thaliana]/gi|119975|sp|P16972.1|FER2_ARATHRecName: Full=Ferredoxin-2, chloroplastic Short=AtFd2 Flags: Precursor/gi|1032298472|gb|OAP12797.1|FED A [Arabidopsis thaliana]/gi|11692908|…	AAG51652.1;NP_176291.1;BAE98526.1;AAG41467.1;CAA35754.1;P16972.1;AAK00387.1;AAG40057.1;AAM13033.1;AAM91336.1;OAP12797.1;AAA32790.1;AEE33752.1	FED A
contig_2570	2Fe-2S ferredoxin-like superfamily		gi|21554754|gb|AAM63681.1|putative ferredoxin [Arabidopsis thaliana]/gi|4314392|gb|AAD15602.1|putative ferredoxin [Arabidopsis thaliana]/gi|28393572|gb|AAO42206.1|putative ferredoxin [Arabidopsis thaliana]/gi|75338854|sp|Q9ZQG8.1|FER3_ARATHRecName: Full=Ferredoxin-3, chloroplastic Short=AtFd3 Flags: Precursor/gi|1032295950|gb|OAP10276.1|FD3 [Arabidopsis thaliana]/gi|15225888|ref|NP_180320.1|ferre…	AAM63681.1;NP_180320.1;AAD15602.1;AAO63813.1;OAP10276.1;Q9ZQG8.1;AAO42206.1;AEC08008.1	FD3
contig_7425	2Fe-2S ferredoxin-like superfamily		gi|21554754|gb|AAM63681.1|putative ferredoxin [Arabidopsis thaliana]/gi|4314392|gb|AAD15602.1|putative ferredoxin [Arabidopsis thaliana]/gi|28393572|gb|AAO42206.1|putative ferredoxin [Arabidopsis thaliana]/gi|75338854|sp|Q9ZQG8.1|FER3_ARATHRecName: Full=Ferredoxin-3, chloroplastic Short=AtFd3 Flags: Precursor/gi|1032295950|gb|OAP10276.1|FD3 [Arabidopsis thaliana]/gi|15225888|ref|NP_180320.1|ferre…	AAM63681.1;NP_180320.1;AAD15602.1;AAO63813.1;OAP10276.1;Q9ZQG8.1;AAO42206.1;AEC08008.1	FD3
contig_10096	2Fe-2S ferredoxin-like superfamily		gi|6041858|gb|AAF02167.1|AC009853_27unknown protein [Arabidopsis thaliana]/gi|21555779|gb|AAM63932.1|unknown [Arabidopsis thaliana]/gi|20148369|gb|AAM10075.1|unknown protein [Arabidopsis thaliana]/gi|18397961|ref|NP_566309.1|2Fe-2S ferredoxin-like superfamily protein [Arabidopsis thaliana]/gi|1032292218|gb|OAP06545.1|hypothetical protein AXX17_AT3G07450 [Arabidopsis thaliana]/gi|14423424|gb|AAK62…	AAK62394.1;AEE74548.1;AAM63932.1;NP_566309.1;OAP06545.1;AAF02167.1;AAM10075.1	AT3G07480
contig_14997	2Fe-2S ferredoxin-like superfamily		gi|15228165|ref|NP_188246.1|NDH-dependent cyclic electron flow 1 [Arabidopsis thaliana]/gi|332642269|gb|AEE75790.1|NDH-dependent cyclic electron flow 1 [Arabidopsis thaliana]/gi|75335487|sp|Q9LU21.1|PNSB3_ARATHRecName: Full=Photosynthetic NDH subunit of subcomplex B 3, chloroplastic Short=Protein PnsB3 AltName: Full=NDH-DEPENDENT CYCLIC ELECTRON FLOW 4 Flags: Precursor/gi|30023670|gb|AAP13368.1|A…	AAP13368.1;AEE75790.1;Q9LU21.1;AAK68807.1;NP_188246.1;BAB01265.1	PnsB3
contig_16548	2Fe-2S ferredoxin-like superfamily		gi|22136786|gb|AAM91737.1|unknown protein [Arabidopsis thaliana]/gi|1032285454|gb|OAO99781.1|hypothetical protein AXX17_AT4G37380 [Arabidopsis thaliana]/gi|15028325|gb|AAK76639.1|unknown protein [Arabidopsis thaliana]/gi|18418042|ref|NP_567899.1|2Fe-2S ferredoxin-like superfamily protein [Arabidopsis thaliana]/gi|332660683|gb|AEE86083.1|2Fe-2S ferredoxin-like superfamily protein [Arabidopsis thal…	AAM91737.1;OAO99781.1;NP_567899.1;AEE86083.1;AAK76639.1	AT4G32590
contig_16988	2Fe-2S ferredoxin-like superfamily		gi|19424039|gb|AAL87281.1|putative ferredoxin protein [Arabidopsis thaliana]/gi|21281217|gb|AAM45127.1|putative ferredoxin protein [Arabidopsis thaliana]/gi|12322453|gb|AAG51248.1|AC055769_7ferredoxin, putative 13117-10969 [Arabidopsis thaliana]/gi|1032303596|gb|OAP17921.1|FdC2 [Arabidopsis thaliana]/gi|332193380|gb|AEE31501.1|2Fe-2S ferredoxin-like superfamily protein [Arabidopsis thaliana]/gi|1…	NP_174533.1;OAP17921.1;AAL87281.1;AAG51248.1;AAM45127.1;AEE31501.1	FdC2
contig_19301	2Fe-2S ferredoxin-like superfamily		gi|1032304506|gb|OAP18831.1|FD1 [Arabidopsis thaliana]/gi|1931646|gb|AAB65481.1|ferredoxin precusor isolog 63541-63095 [Arabidopsis thaliana]/gi|332190548|gb|AEE28669.1|ferredoxin 1 [Arabidopsis thaliana]/gi|21554141|gb|AAM63221.1|ferredoxin precusor isolog [Arabidopsis thaliana]/gi|15220256|ref|NP_172565.1|ferredoxin 1 [Arabidopsis thaliana]/gi|3023742|sp|O04090.1|FER1_ARATHRecName: Full=Ferredo…	OAP18831.1;AAM63221.1;O04090.1;AAB65481.1;NP_172565.1;AEE28669.1	FD1
contig_6966	2-hydroxyphytanoyl- lyase		gi|75174050|sp|Q9LF46.1|HACL_ARATHRecName: Full=2-hydroxyacyl-CoA lyase AltName: Full=2-hydroxyphytanoyl-CoA lyase Short=2-HPCL AltName: Full=Oxalyl-CoA decarboxylase/gi|9755761|emb|CAC01733.1|2-hydroxyphytanoyl-CoA lyase-like protein [Arabidopsis thaliana]/gi|332005036|gb|AED92419.1|Thiamine pyrophosphate dependent pyruvate decarboxylase family protein [Arabidopsis thaliana]/gi|15237954|ref|NP_1…	NP_197240.1;AAM20625.1;AAN15603.1;Q9LF46.1;CAC01733.1;AED92419.1	AT5G17380
contig_3945	2-interacting VIP1		gi|7258340|gb|AAF37279.4|VirE2-interacting protein VIP1 [Arabidopsis thaliana]	AAF37279.4
contig_16372	2-isopropylmalate synthase		gi|4972076|emb|CAB43883.1|hypothetical protein [Arabidopsis thaliana]/gi|7269605|emb|CAB81401.1|hypothetical protein [Arabidopsis thaliana]	CAB43883.1;CAB81401.1
contig_18179	2-isopropylmalate synthase		gi|4972076|emb|CAB43883.1|hypothetical protein [Arabidopsis thaliana]/gi|7269605|emb|CAB81401.1|hypothetical protein [Arabidopsis thaliana]	CAB43883.1;CAB81401.1
contig_21067	2-isopropylmalate synthase		gi|186514126|ref|NP_001119070.1|2-isopropylmalate synthase [Arabidopsis thaliana]/gi|332659952|gb|AEE85352.1|2-isopropylmalate synthase [Arabidopsis thaliana]	NP_001119070.1;AEE85352.1	AT4G27510
contig_6428	2OG-Fe(II) oxygenase family		gi|7269779|emb|CAB77779.1|hypothetical protein [Arabidopsis thaliana]/gi|3924611|gb|AAC79112.1|hypothetical protein [Arabidopsis thaliana]/gi|15236223|ref|NP_192203.1|oxidoreductase, 2OG-Fe(II) oxygenase family protein [Arabidopsis thaliana]/gi|20260288|gb|AAM13042.1|unknown protein [Arabidopsis thaliana]/gi|22136492|gb|AAM91324.1|unknown protein [Arabidopsis thaliana]/gi|332656853|gb|AEE82253.1|…	CAB77779.1;AAC79112.1;AEE82253.1;AAM91324.1;NP_192203.1;AAM13042.1	AT4G02940
contig_13231	2OG-Fe(II) oxygenase family		gi|1032294545|gb|OAP08871.1|ALKBH2 [Arabidopsis thaliana]	OAP08871.1
contig_19669	2OG-Fe(II) oxygenase family		gi|15221095|ref|NP_172643.1|oxidoreductase, 2OG-Fe(II) oxygenase family protein [Arabidopsis thaliana]/gi|124301166|gb|ABN04835.1|At1g11780 [Arabidopsis thaliana]/gi|332190663|gb|AEE28784.1|oxidoreductase, 2OG-Fe(II) oxygenase family protein [Arabidopsis thaliana]/gi|209572586|sp|Q9SA98.2|ALKBH_ARATHRecName: Full=Alpha-ketoglutarate-dependent dioxygenase alkB AltName: Full=Alkylated DNA repair pr…	NP_172643.1;Q9SA98.2;OAP17940.1;ABN04835.1;AEE28784.1	AT1G11780
contig_7103	2-on-2 hemoglobin (GLB3)		gi|14165163|gb|AAK55409.1|AF376062_12-on-2 hemoglobin [Arabidopsis thaliana]	AAK55409.1
contig_10702	2-oxoacid dehydrogenases acyltransferase family		gi|15218630|ref|NP_174703.1|2-oxoacid dehydrogenases acyltransferase family protein [Arabidopsis thaliana]/gi|75169550|sp|Q9C8P0.1|ODP25_ARATHRecName: Full=Dihydrolipoyllysine-residue acetyltransferase component 5 of pyruvate dehydrogenase complex, chloroplastic AltName: Full=Dihydrolipoamide S-acetyltransferase component 5 of pyruvate dehydrogenase complex AltName: Full=Protein EMBRYO DEFECTIVE …	Q9C8P0.1;AAG51893.1;OAP12415.1;AAN46796.1;AAM91102.1;NP_174703.1;AEE31713.1	EMB3003
contig_11769	2-oxoacid dehydrogenases acyltransferase family		gi|21954074|gb|AAK76609.2|putative dihydrolipoamide S-acetyltransferase, partial [Arabidopsis thaliana]	AAK76609.2
contig_13551	2-oxoacid dehydrogenases acyltransferase family		gi|227206290|dbj|BAH57200.1|AT3G06850 [Arabidopsis thaliana]	BAH57200.1
contig_651	2-oxoglutarate (2OG) and Fe(II)-dependent oxygenase superfamily		gi|5430761|gb|AAD43161.1|AC007504_16Similar to ethylene-forming-enzyme-like dioxygenase [Arabidopsis thaliana]/gi|332194303|gb|AEE32424.1|2-oxoglutarate (2OG) and Fe(II)-dependent oxygenase superfamily protein [Arabidopsis thaliana]/gi|1032301831|gb|OAP16156.1|hypothetical protein AXX17_AT1G43550 [Arabidopsis thaliana]/gi|15222131|ref|NP_175364.1|2-oxoglutarate (2OG) and Fe(II)-dependent oxygenas…	AAD43161.1;OAP16156.1;NP_175364.1;AEE32424.1	AT1G49390
contig_713	2-oxoglutarate (2OG) and Fe(II)-dependent oxygenase superfamily		gi|30683962|ref|NP_849663.1|hydroxyproline-rich glycoprotein family protein [Arabidopsis thaliana]/gi|18394153|ref|NP_563957.1|hydroxyproline-rich glycoprotein family protein [Arabidopsis thaliana]/gi|1032303735|gb|OAP18060.1|hypothetical protein AXX17_AT1G15380 [Arabidopsis thaliana]/gi|332191091|gb|AEE29212.1|hydroxyproline-rich glycoprotein family protein [Arabidopsis thaliana]/gi|332191092|gb…	NP_563957.1;AEE29212.1;AEE29213.1;NP_849663.1;OAP18060.1	AT1G14710
contig_1994	2-oxoglutarate (2OG) and Fe(II)-dependent oxygenase superfamily		gi|657341052|sp|F4JZ24.1|P4H10_ARATHRecName: Full=Probable prolyl 4-hydroxylase 10 Short=AtP4H10/gi|332010770|gb|AED98153.1|2-oxoglutarate (2OG) and Fe(II)-dependent oxygenase superfamily protein [Arabidopsis thaliana]/gi|240256489|ref|NP_201407.4|2-oxoglutarate (2OG) and Fe(II)-dependent oxygenase superfamily protein [Arabidopsis thaliana]	NP_201407.4;AED98153.1;F4JZ24.1	AT5G66060
contig_2342	2-oxoglutarate (2OG) and Fe(II)-dependent oxygenase superfamily		gi|1032285591|gb|OAO99918.1|hypothetical protein AXX17_AT4G11780 [Arabidopsis thaliana]	OAO99918.1
contig_2771	2-oxoglutarate (2OG) and Fe(II)-dependent oxygenase superfamily		gi|1032283661|gb|OAO97988.1|hypothetical protein AXX17_AT4G29210 [Arabidopsis thaliana]	OAO97988.1
contig_3428	2-oxoglutarate (2OG) and Fe(II)-dependent oxygenase superfamily		gi|111074356|gb|ABH04551.1|At1g77330 [Arabidopsis thaliana]/gi|1032303692|gb|OAP18017.1|hypothetical protein AXX17_AT1G71870 [Arabidopsis thaliana]/gi|110737793|dbj|BAF00835.1|hypothetical protein [Arabidopsis thaliana]/gi|332197844|gb|AEE35965.1|2-oxoglutarate (2OG) and Fe(II)-dependent oxygenase superfamily protein [Arabidopsis thaliana]/gi|18411485|ref|NP_565154.1|2-oxoglutarate (2OG) and Fe(I…	ABH04551.1;OAP18017.1;AEE35965.1;BAF00835.1;NP_565154.1;Q0WPW4.1	AT1G77330
contig_3667	2-oxoglutarate (2OG) and Fe(II)-dependent oxygenase superfamily		gi|1039012169|gb|ANM61979.1|2-oxoglutarate (2OG) and Fe(II)-dependent oxygenase superfamily protein [Arabidopsis thaliana]/gi|330254192|gb|AEC09286.1|2-oxoglutarate (2OG) and Fe(II)-dependent oxygenase superfamily protein [Arabidopsis thaliana]/gi|1063705914|ref|NP_001324164.1|2-oxoglutarate (2OG) and Fe(II)-dependent oxygenase superfamily protein [Arabidopsis thaliana]/gi|42569681|ref|NP_181207.…	NP_181207.2;AEC09286.1;NP_001324164.1;ANM61979.1	AT2G36690
contig_3832	2-oxoglutarate (2OG) and Fe(II)-dependent oxygenase superfamily		gi|30679748|ref|NP_172147.2|2-oxoglutarate (2OG) and Fe(II)-dependent oxygenase superfamily protein [Arabidopsis thaliana]/gi|110743652|dbj|BAE99663.1|oxidoreductase like protein [Arabidopsis thaliana]/gi|1032304813|gb|OAP19138.1|hypothetical protein AXX17_AT1G06240 [Arabidopsis thaliana]/gi|75297894|sp|Q84MB3.1|ACCH1_ARATHRecName: Full=1-aminocyclopropane-1-carboxylate oxidase homolog 1/gi|33218…	Q84MB3.1;AEE28010.1;AAP21238.1;BAE99663.1;OAP19138.1;NP_172147.2	AT1G06620
contig_5254	2-oxoglutarate (2OG) and Fe(II)-dependent oxygenase superfamily		gi|18401806|ref|NP_566600.1|2-oxoglutarate (2OG) and Fe(II)-dependent oxygenase superfamily protein [Arabidopsis thaliana]/gi|145332623|ref|NP_001078177.1|2-oxoglutarate (2OG) and Fe(II)-dependent oxygenase superfamily protein [Arabidopsis thaliana]/gi|14423468|gb|AAK62416.1|AF386971_1Unknown protein [Arabidopsis thaliana]/gi|332642543|gb|AEE76064.1|2-oxoglutarate (2OG) and Fe(II)-dependent oxyge…	AEE76065.1;AAK62416.1;AEE76064.1;BAB02034.1;NP_566600.1;NP_001078177.1;AAP37844.1	AT3G18210
contig_5557	2-oxoglutarate (2OG) and Fe(II)-dependent oxygenase superfamily		gi|385137888|gb|AFI41205.1|oxygenase protein, partial [Arabidopsis thaliana]	AFI41205.1
contig_5585	2-oxoglutarate (2OG) and Fe(II)-dependent oxygenase superfamily		gi|11994563|dbj|BAB02603.1|leucoanthocyanidin dioxygenase-like protein [Arabidopsis thaliana]/gi|332641861|gb|AEE75382.1|2-oxoglutarate (2OG) and Fe(II)-dependent oxygenase superfamily protein [Arabidopsis thaliana]/gi|62320500|dbj|BAD95049.1|hypothetical protein [Arabidopsis thaliana]/gi|1032287403|gb|OAP01730.1|F6'H1 [Arabidopsis thaliana]/gi|75311178|sp|Q9LHN8.1|F6H1_ARATHRecName: Full=Feruloy…	NP_187970.1;BAD95049.1;OAP01730.1;AEE75382.1;Q9LHN8.1;AAS49108.1;BAB02603.1	AT3G13610
contig_5854	2-oxoglutarate (2OG) and Fe(II)-dependent oxygenase superfamily		gi|1039012169|gb|ANM61979.1|2-oxoglutarate (2OG) and Fe(II)-dependent oxygenase superfamily protein [Arabidopsis thaliana]/gi|330254192|gb|AEC09286.1|2-oxoglutarate (2OG) and Fe(II)-dependent oxygenase superfamily protein [Arabidopsis thaliana]/gi|1063705914|ref|NP_001324164.1|2-oxoglutarate (2OG) and Fe(II)-dependent oxygenase superfamily protein [Arabidopsis thaliana]/gi|42569681|ref|NP_181207.…	NP_181207.2;AEC09286.1;NP_001324164.1;ANM61979.1	AT2G36690
contig_5972	2-oxoglutarate (2OG) and Fe(II)-dependent oxygenase superfamily		gi|30017323|gb|AAP12895.1|At2g38500 [Arabidopsis thaliana]/gi|30687540|ref|NP_181384.2|2-oxoglutarate (2OG) and Fe(II)-dependent oxygenase superfamily protein [Arabidopsis thaliana]/gi|1032293525|gb|OAP07851.1|hypothetical protein AXX17_AT2G35370 [Arabidopsis thaliana]/gi|26450918|dbj|BAC42566.1|unknown protein [Arabidopsis thaliana]/gi|330254450|gb|AEC09544.1|2-oxoglutarate (2OG) and Fe(II)-depe…	AAP12895.1;AEC09544.1;OAP07851.1;NP_181384.2;BAC42566.1	AT2G38500
contig_6985	2-oxoglutarate (2OG) and Fe(II)-dependent oxygenase superfamily		gi|21593503|gb|AAM65470.1|putative iojap protein [Arabidopsis thaliana]	AAM65470.1
contig_8485	2-oxoglutarate (2OG) and Fe(II)-dependent oxygenase superfamily		gi|1032284579|gb|OAO98906.1|hypothetical protein AXX17_AT4G19140 [Arabidopsis thaliana]	OAO98906.1
contig_9504	2-oxoglutarate (2OG) and Fe(II)-dependent oxygenase superfamily		gi|23198196|gb|AAN15625.1|unknown protein [Arabidopsis thaliana]/gi|20466684|gb|AAM20659.1|unknown protein [Arabidopsis thaliana]/gi|332642658|gb|AEE76179.1|2-oxoglutarate (2OG) and Fe(II)-dependent oxygenase superfamily protein [Arabidopsis thaliana]/gi|9280317|dbj|BAB01696.1|oxylase-like protein [Arabidopsis thaliana]/gi|1032292116|gb|OAP06443.1|hypothetical protein AXX17_AT3G20200 [Arabidopsis…	AAM20659.1;NP_566623.1;BAB01696.1;OAP06443.1;AAN15625.1;AEE76179.1	AT3G19000
contig_9796	2-oxoglutarate (2OG) and Fe(II)-dependent oxygenase superfamily		gi|330251612|gb|AEC06706.1|2-oxoglutarate (2OG) and Fe(II)-dependent oxygenase superfamily protein [Arabidopsis thaliana]/gi|34365749|gb|AAQ65186.1|At2g17970 [Arabidopsis thaliana]/gi|51970124|dbj|BAD43754.1|hypothetical protein [Arabidopsis thaliana]/gi|15227938|ref|NP_179387.1|2-oxoglutarate (2OG) and Fe(II)-dependent oxygenase superfamily protein [Arabidopsis thaliana]/gi|4406821|gb|AAD20129.1…	AAD20129.1;AAQ65186.1;NP_179387.1;BAD43754.1;AEC06706.1	AT2G17970
contig_10046	2-oxoglutarate (2OG) and Fe(II)-dependent oxygenase superfamily		gi|75220747|sp|Q39224.1|SRG1_ARATHRecName: Full=Protein SRG1 Short=AtSRG1 AltName: Full=Protein SENESCENCE-RELATED GENE 1/gi|332191410|gb|AEE29531.1|senescence-related gene 1 [Arabidopsis thaliana]/gi|5734767|gb|AAD50032.1|AC007651_27SRG1 Protein [Arabidopsis thaliana]/gi|22655018|gb|AAM98100.1|At1g17020/F6I1.30 [Arabidopsis thaliana]/gi|15219988|ref|NP_173145.1|senescence-related gene 1 [Arabido…	AAK82564.1;AAM98100.1;AAD50032.1;CAA55654.1;Q39224.1;AEE29531.1;NP_173145.1	SRG1
contig_10130	2-oxoglutarate (2OG) and Fe(II)-dependent oxygenase superfamily		gi|26451337|dbj|BAC42769.1|SRG1 like protein [Arabidopsis thaliana]	BAC42769.1
contig_10222	2-oxoglutarate (2OG) and Fe(II)-dependent oxygenase superfamily		gi|75309197|sp|Q9FLV0.1|DMR6_ARATHRecName: Full=Protein DOWNY MILDEW RESISTANCE 6 Short=AtDMR6 AltName: Full=2-oxoglutarate (2OG)-Fe(II) oxygenase-like protein DMR6 AltName: Full=Salicylate 3-hydroxylase DMR6 Short=S3H DMR6 Short=SA 3-hydroxylase DMR6 Short=Salicylic acid 3-hydroxylase DMR6/gi|14423476|gb|AAK62420.1|AF386975_1flavanone 3-hydroxylase-like protein [Arabidopsis thaliana]/gi|33200593…	AAM10017.1;AAK62420.1;AED93322.1;NP_197841.1;BAB11205.1;Q9FLV0.1	DMR6
contig_10393	2-oxoglutarate (2OG) and Fe(II)-dependent oxygenase superfamily		gi|10177753|dbj|BAB11066.1|unnamed protein product [Arabidopsis thaliana]/gi|30725300|gb|AAP37672.1|At5g48020 [Arabidopsis thaliana]/gi|18422862|ref|NP_568689.1|2-oxoglutarate (2OG) and Fe(II)-dependent oxygenase superfamily protein [Arabidopsis thaliana]/gi|332008228|gb|AED95611.1|2-oxoglutarate (2OG) and Fe(II)-dependent oxygenase superfamily protein [Arabidopsis thaliana]/gi|21593557|gb|AAM655…	NP_568689.1;BAB11066.1;AAM65524.1;AAP37672.1;BAE99693.1;AED95611.1	AT5G48020
contig_10497	2-oxoglutarate (2OG) and Fe(II)-dependent oxygenase superfamily		gi|1032276044|gb|OAO90372.1|hypothetical protein AXX17_AT5G20380 [Arabidopsis thaliana]/gi|15241348|ref|NP_197540.1|2-oxoglutarate (2OG) and Fe(II)-dependent oxygenase superfamily protein [Arabidopsis thaliana]/gi|28827734|gb|AAO50711.1|putative ethylene-forming dioxygenase [Arabidopsis thaliana]/gi|332005456|gb|AED92839.1|2-oxoglutarate (2OG) and Fe(II)-dependent oxygenase superfamily protein [A…	AAO22716.1;AED92839.1;NP_197540.1;AAO50711.1;OAO90372.1	AT5G20400
contig_10919	2-oxoglutarate (2OG) and Fe(II)-dependent oxygenase superfamily		gi|30017323|gb|AAP12895.1|At2g38500 [Arabidopsis thaliana]/gi|30687540|ref|NP_181384.2|2-oxoglutarate (2OG) and Fe(II)-dependent oxygenase superfamily protein [Arabidopsis thaliana]/gi|1032293525|gb|OAP07851.1|hypothetical protein AXX17_AT2G35370 [Arabidopsis thaliana]/gi|26450918|dbj|BAC42566.1|unknown protein [Arabidopsis thaliana]/gi|330254450|gb|AEC09544.1|2-oxoglutarate (2OG) and Fe(II)-depe…	AAP12895.1;AEC09544.1;OAP07851.1;NP_181384.2;BAC42566.1	AT2G38500
contig_10989	2-oxoglutarate (2OG) and Fe(II)-dependent oxygenase superfamily		gi|1039012169|gb|ANM61979.1|2-oxoglutarate (2OG) and Fe(II)-dependent oxygenase superfamily protein [Arabidopsis thaliana]/gi|330254192|gb|AEC09286.1|2-oxoglutarate (2OG) and Fe(II)-dependent oxygenase superfamily protein [Arabidopsis thaliana]/gi|1063705914|ref|NP_001324164.1|2-oxoglutarate (2OG) and Fe(II)-dependent oxygenase superfamily protein [Arabidopsis thaliana]/gi|42569681|ref|NP_181207.…	NP_181207.2;AEC09286.1;NP_001324164.1;ANM61979.1	AT2G36690
contig_11269	2-oxoglutarate (2OG) and Fe(II)-dependent oxygenase superfamily		gi|1032285591|gb|OAO99918.1|hypothetical protein AXX17_AT4G11780 [Arabidopsis thaliana]	OAO99918.1
contig_11343	2-oxoglutarate (2OG) and Fe(II)-dependent oxygenase superfamily		gi|75220747|sp|Q39224.1|SRG1_ARATHRecName: Full=Protein SRG1 Short=AtSRG1 AltName: Full=Protein SENESCENCE-RELATED GENE 1/gi|332191410|gb|AEE29531.1|senescence-related gene 1 [Arabidopsis thaliana]/gi|5734767|gb|AAD50032.1|AC007651_27SRG1 Protein [Arabidopsis thaliana]/gi|22655018|gb|AAM98100.1|At1g17020/F6I1.30 [Arabidopsis thaliana]/gi|15219988|ref|NP_173145.1|senescence-related gene 1 [Arabido…	AAK82564.1;AAM98100.1;AAD50032.1;CAA55654.1;Q39224.1;AEE29531.1;NP_173145.1	SRG1
contig_11460	2-oxoglutarate (2OG) and Fe(II)-dependent oxygenase superfamily		gi|56967336|pdb|1Y0Z|BChain B, X-Ray Structure Of Gene Product From Arabidopsis Thaliana At3g21360/gi|150261485|pdb|2Q4A|AChain A, Ensemble Refinement Of The Protein Crystal Structure Of Gene Product From Arabidopsis Thaliana At3g21360/gi|56967335|pdb|1Y0Z|AChain A, X-Ray Structure Of Gene Product From Arabidopsis Thaliana At3g21360/gi|73921104|sp|Q9LIG0.1|Y3136_ARATHRecName: Full=Clavaminate syn…	BAC42419.1;Q9LIG0.1;ACB88834.1;1Y0Z_A;2Q4A_A;BAB03049.1;AEE76500.1;NP_188773.1;1Y0Z_B;2Q4A_B	AT3G21360
contig_11588	2-oxoglutarate (2OG) and Fe(II)-dependent oxygenase superfamily		gi|1032275534|gb|OAO89862.1|hypothetical protein AXX17_AT5G19760 [Arabidopsis thaliana]	OAO89862.1
contig_11685	2-oxoglutarate (2OG) and Fe(II)-dependent oxygenase superfamily		gi|75220747|sp|Q39224.1|SRG1_ARATHRecName: Full=Protein SRG1 Short=AtSRG1 AltName: Full=Protein SENESCENCE-RELATED GENE 1/gi|332191410|gb|AEE29531.1|senescence-related gene 1 [Arabidopsis thaliana]/gi|5734767|gb|AAD50032.1|AC007651_27SRG1 Protein [Arabidopsis thaliana]/gi|22655018|gb|AAM98100.1|At1g17020/F6I1.30 [Arabidopsis thaliana]/gi|15219988|ref|NP_173145.1|senescence-related gene 1 [Arabido…	AAK82564.1;AAM98100.1;AAD50032.1;CAA55654.1;Q39224.1;AEE29531.1;NP_173145.1	SRG1
contig_11867	2-oxoglutarate (2OG) and Fe(II)-dependent oxygenase superfamily		gi|75220747|sp|Q39224.1|SRG1_ARATHRecName: Full=Protein SRG1 Short=AtSRG1 AltName: Full=Protein SENESCENCE-RELATED GENE 1/gi|332191410|gb|AEE29531.1|senescence-related gene 1 [Arabidopsis thaliana]/gi|5734767|gb|AAD50032.1|AC007651_27SRG1 Protein [Arabidopsis thaliana]/gi|22655018|gb|AAM98100.1|At1g17020/F6I1.30 [Arabidopsis thaliana]/gi|15219988|ref|NP_173145.1|senescence-related gene 1 [Arabido…	AAK82564.1;AAM98100.1;AAD50032.1;CAA55654.1;Q39224.1;AEE29531.1;NP_173145.1	SRG1
contig_11999	2-oxoglutarate (2OG) and Fe(II)-dependent oxygenase superfamily		gi|1063705376|ref|NP_001325213.1|2-oxoglutarate (2OG) and Fe(II)-dependent oxygenase superfamily protein [Arabidopsis thaliana]/gi|1039013381|gb|ANM63102.1|2-oxoglutarate (2OG) and Fe(II)-dependent oxygenase superfamily protein [Arabidopsis thaliana]	NP_001325213.1;ANM63102.1	AT2G30840
contig_12320	2-oxoglutarate (2OG) and Fe(II)-dependent oxygenase superfamily		gi|26451990|dbj|BAC43085.1|unknown protein [Arabidopsis thaliana]/gi|28950943|gb|AAO63395.1|At3g11150 [Arabidopsis thaliana]/gi|30681619|ref|NP_187725.2|2-oxoglutarate (2OG) and Fe(II)-dependent oxygenase superfamily protein [Arabidopsis thaliana]/gi|332641485|gb|AEE75006.1|2-oxoglutarate (2OG) and Fe(II)-dependent oxygenase superfamily protein [Arabidopsis thaliana]	AEE75006.1;BAC43085.1;NP_187725.2;AAO63395.1	AT3G11150
contig_12350	2-oxoglutarate (2OG) and Fe(II)-dependent oxygenase superfamily		gi|30679748|ref|NP_172147.2|2-oxoglutarate (2OG) and Fe(II)-dependent oxygenase superfamily protein [Arabidopsis thaliana]/gi|110743652|dbj|BAE99663.1|oxidoreductase like protein [Arabidopsis thaliana]/gi|1032304813|gb|OAP19138.1|hypothetical protein AXX17_AT1G06240 [Arabidopsis thaliana]/gi|75297894|sp|Q84MB3.1|ACCH1_ARATHRecName: Full=1-aminocyclopropane-1-carboxylate oxidase homolog 1/gi|33218…	Q84MB3.1;AEE28010.1;AAP21238.1;BAE99663.1;OAP19138.1;NP_172147.2	AT1G06620
contig_12465	2-oxoglutarate (2OG) and Fe(II)-dependent oxygenase superfamily		gi|21554249|gb|AAM63324.1|unknown [Arabidopsis thaliana]	AAM63324.1
contig_12794	2-oxoglutarate (2OG) and Fe(II)-dependent oxygenase superfamily		gi|26450452|dbj|BAC42340.1|unknown protein [Arabidopsis thaliana]/gi|75268095|sp|Q9ZW86.1|P4H1_ARATHRecName: Full=Prolyl 4-hydroxylase 1 Short=AtP4H-1 Short=AtP4H1/gi|20197628|gb|AAM15158.1|hypothetical protein [Arabidopsis thaliana]/gi|29824245|gb|AAP04083.1|unknown protein [Arabidopsis thaliana]/gi|3763917|gb|AAC64297.1|hypothetical protein [Arabidopsis thaliana]/gi|15224220|ref|NP_181836.1|P4H…	AAP04083.1;AAM15158.1;NP_181836.1;AEC10206.1;BAC42340.1;Q9ZW86.1;AAC64297.1	AT-P4H-1
contig_12842	2-oxoglutarate (2OG) and Fe(II)-dependent oxygenase superfamily		gi|1039007461|gb|ANM57685.1|2-oxoglutarate (2OG) and Fe(II)-dependent oxygenase superfamily protein [Arabidopsis thaliana]/gi|1063680943|ref|NP_001320174.1|2-oxoglutarate (2OG) and Fe(II)-dependent oxygenase superfamily protein [Arabidopsis thaliana]	NP_001320174.1;ANM57685.1	AT1G06620
contig_13024	2-oxoglutarate (2OG) and Fe(II)-dependent oxygenase superfamily		gi|12321884|gb|AAG50980.1|AC073395_22leucoanthocyanidin dioxygenase, putative 41415-43854 [Arabidopsis thaliana]/gi|332641489|gb|AEE75010.1|2-oxoglutarate (2OG) and Fe(II)-dependent oxygenase superfamily protein [Arabidopsis thaliana]/gi|75313800|sp|Q9SRM3.1|DIOX6_ARATHRecName: Full=Probable 2-oxoglutarate-dependent dioxygenase At3g111800/gi|6016680|gb|AAF01507.1|AC009991_3putative leucoanthocyan…	AEE75010.1;AAF01507.1;NP_187728.1;Q9SRM3.1;AAG50980.1	AT3G11180
contig_13156	2-oxoglutarate (2OG) and Fe(II)-dependent oxygenase superfamily		gi|42564109|ref|NP_187900.2|2-oxoglutarate (2OG) and Fe(II)-dependent oxygenase superfamily protein [Arabidopsis thaliana]/gi|134031912|gb|ABO45693.1|At3g12940 [Arabidopsis thaliana]/gi|332641743|gb|AEE75264.1|2-oxoglutarate (2OG) and Fe(II)-dependent oxygenase superfamily protein [Arabidopsis thaliana]	AEE75264.1;NP_187900.2;ABO45693.1	AT3G12940
contig_13334	2-oxoglutarate (2OG) and Fe(II)-dependent oxygenase superfamily		gi|15219097|ref|NP_175689.1|2-oxoglutarate (2OG) and Fe(II)-dependent oxygenase superfamily protein [Arabidopsis thaliana]/gi|12324655|gb|AAG52291.1|AC019018_28putative oxidoreductase 33116-34434 [Arabidopsis thaliana]/gi|67633452|gb|AAY78650.1|oxidoreductase [Arabidopsis thaliana]/gi|1032299769|gb|OAP14094.1|hypothetical protein AXX17_AT1G47100 [Arabidopsis thaliana]/gi|332194732|gb|AEE32853.1|2…	AAG52291.1;OAP14094.1;NP_175689.1;AAY78650.1;AEE32853.1	AT1G52800
contig_14085	2-oxoglutarate (2OG) and Fe(II)-dependent oxygenase superfamily		gi|1039021881|gb|AED92754.2|2-oxoglutarate (2OG) and Fe(II)-dependent oxygenase superfamily protein [Arabidopsis thaliana]/gi|1063729122|ref|NP_001318604.1|2-oxoglutarate (2OG) and Fe(II)-dependent oxygenase superfamily protein [Arabidopsis thaliana]	NP_001318604.1;AED92754.2	AT5G19840
contig_14239	2-oxoglutarate (2OG) and Fe(II)-dependent oxygenase superfamily		gi|42572483|ref|NP_974337.1|2-oxoglutarate (2OG) and Fe(II)-dependent oxygenase superfamily protein [Arabidopsis thaliana]/gi|332642659|gb|AEE76180.1|2-oxoglutarate (2OG) and Fe(II)-dependent oxygenase superfamily protein [Arabidopsis thaliana]	AEE76180.1;NP_974337.1	AT3G19000
contig_14479	2-oxoglutarate (2OG) and Fe(II)-dependent oxygenase superfamily		gi|1032284028|gb|OAO98355.1|hypothetical protein AXX17_AT4G38780 [Arabidopsis thaliana]	OAO98355.1
contig_14590	2-oxoglutarate (2OG) and Fe(II)-dependent oxygenase superfamily		gi|145326686|ref|NP_001077790.1|2-oxoglutarate (2OG) and Fe(II)-dependent oxygenase superfamily protein [Arabidopsis thaliana]/gi|332196625|gb|AEE34746.1|2-oxoglutarate (2OG) and Fe(II)-dependent oxygenase superfamily protein [Arabidopsis thaliana]/gi|71905463|gb|AAZ52709.1|expressed protein [Arabidopsis thaliana]	NP_001077790.1;AEE34746.1;AAZ52709.1	AT1G68080
contig_14868	2-oxoglutarate (2OG) and Fe(II)-dependent oxygenase superfamily		gi|332193645|gb|AEE31766.1|2-oxoglutarate (2OG) and Fe(II)-dependent oxygenase superfamily protein [Arabidopsis thaliana]/gi|124301056|gb|ABN04780.1|At1g35190 [Arabidopsis thaliana]/gi|12320957|gb|AAG50602.1|AC079605_7hyoscyamine 6-dioxygenase hydroxylase, putative [Arabidopsis thaliana]/gi|15219523|ref|NP_174753.1|2-oxoglutarate (2OG) and Fe(II)-dependent oxygenase superfamily protein [Arabidops…	AAG50602.1;NP_174753.1;ABN04780.1;AEE31766.1	AT1G35190
contig_15492	2-oxoglutarate (2OG) and Fe(II)-dependent oxygenase superfamily		gi|1032283170|gb|OAO97497.1|hypothetical protein AXX17_AT4G19750 [Arabidopsis thaliana]	OAO97497.1
contig_15965	2-oxoglutarate (2OG) and Fe(II)-dependent oxygenase superfamily		gi|18401806|ref|NP_566600.1|2-oxoglutarate (2OG) and Fe(II)-dependent oxygenase superfamily protein [Arabidopsis thaliana]/gi|145332623|ref|NP_001078177.1|2-oxoglutarate (2OG) and Fe(II)-dependent oxygenase superfamily protein [Arabidopsis thaliana]/gi|14423468|gb|AAK62416.1|AF386971_1Unknown protein [Arabidopsis thaliana]/gi|332642543|gb|AEE76064.1|2-oxoglutarate (2OG) and Fe(II)-dependent oxyge…	AEE76065.1;AAK62416.1;AEE76064.1;BAB02034.1;NP_566600.1;NP_001078177.1;AAP37844.1	AT3G18210
contig_16621	2-oxoglutarate (2OG) and Fe(II)-dependent oxygenase superfamily		gi|15230628|ref|NP_187896.1|2-oxoglutarate (2OG) and Fe(II)-dependent oxygenase superfamily protein [Arabidopsis thaliana]/gi|9279774|dbj|BAB01419.1|unnamed protein product [Arabidopsis thaliana]/gi|332641737|gb|AEE75258.1|2-oxoglutarate (2OG) and Fe(II)-dependent oxygenase superfamily protein [Arabidopsis thaliana]/gi|6997165|gb|AAF34829.1|hypothetical protein [Arabidopsis thaliana]/gi|91806419|…	AEE75258.1;NP_187896.1;BAB01419.1;OAP03965.1;AAF34829.1;ABE65937.1	AT3G12900
contig_16626	2-oxoglutarate (2OG) and Fe(II)-dependent oxygenase superfamily		gi|2462828|gb|AAB72163.1|hypothetical protein [Arabidopsis thaliana]	AAB72163.1
contig_16627	2-oxoglutarate (2OG) and Fe(II)-dependent oxygenase superfamily		gi|18401806|ref|NP_566600.1|2-oxoglutarate (2OG) and Fe(II)-dependent oxygenase superfamily protein [Arabidopsis thaliana]/gi|145332623|ref|NP_001078177.1|2-oxoglutarate (2OG) and Fe(II)-dependent oxygenase superfamily protein [Arabidopsis thaliana]/gi|14423468|gb|AAK62416.1|AF386971_1Unknown protein [Arabidopsis thaliana]/gi|332642543|gb|AEE76064.1|2-oxoglutarate (2OG) and Fe(II)-dependent oxyge…	AEE76065.1;AAK62416.1;AEE76064.1;BAB02034.1;NP_566600.1;NP_001078177.1;AAP37844.1	AT3G18210
contig_16637	2-oxoglutarate (2OG) and Fe(II)-dependent oxygenase superfamily		gi|1039007461|gb|ANM57685.1|2-oxoglutarate (2OG) and Fe(II)-dependent oxygenase superfamily protein [Arabidopsis thaliana]/gi|1063680943|ref|NP_001320174.1|2-oxoglutarate (2OG) and Fe(II)-dependent oxygenase superfamily protein [Arabidopsis thaliana]	NP_001320174.1;ANM57685.1	AT1G06620
contig_16638	2-oxoglutarate (2OG) and Fe(II)-dependent oxygenase superfamily		gi|1063705374|ref|NP_001325212.1|2-oxoglutarate (2OG) and Fe(II)-dependent oxygenase superfamily protein [Arabidopsis thaliana]/gi|1039013380|gb|ANM63101.1|2-oxoglutarate (2OG) and Fe(II)-dependent oxygenase superfamily protein [Arabidopsis thaliana]/gi|1032293406|gb|OAP07732.1|hypothetical protein AXX17_AT2G26970 [Arabidopsis thaliana]	OAP07732.1;NP_001325212.1;ANM63101.1	AT2G30840
contig_16685	2-oxoglutarate (2OG) and Fe(II)-dependent oxygenase superfamily		gi|11994563|dbj|BAB02603.1|leucoanthocyanidin dioxygenase-like protein [Arabidopsis thaliana]/gi|332641861|gb|AEE75382.1|2-oxoglutarate (2OG) and Fe(II)-dependent oxygenase superfamily protein [Arabidopsis thaliana]/gi|62320500|dbj|BAD95049.1|hypothetical protein [Arabidopsis thaliana]/gi|1032287403|gb|OAP01730.1|F6'H1 [Arabidopsis thaliana]/gi|75311178|sp|Q9LHN8.1|F6H1_ARATHRecName: Full=Feruloy…	NP_187970.1;BAD95049.1;OAP01730.1;AEE75382.1;Q9LHN8.1;AAS49108.1;BAB02603.1	AT3G13610
contig_17129	2-oxoglutarate (2OG) and Fe(II)-dependent oxygenase superfamily		gi|1032302359|gb|OAP16684.1|hypothetical protein AXX17_AT1G21240 [Arabidopsis thaliana]/gi|90962978|gb|ABE02413.1|At1g20270 [Arabidopsis thaliana]/gi|9558598|gb|AAF88161.1|AC026234_12Contains similarity to a prolyl 4-hydroxylase alpha subunit protein from Gallus gallus gi|212530 [Arabidopsis thaliana]/gi|18394842|ref|NP_564109.1|2-oxoglutarate (2OG) and Fe(II)-dependent oxygenase superfamily prot…	OAP16684.1;AAF88161.1;NP_564109.1;AEE29956.1;Q9LN20.1;ABE02413.1	AT1G20270
contig_17366	2-oxoglutarate (2OG) and Fe(II)-dependent oxygenase superfamily		gi|1032286910|gb|OAP01237.1|hypothetical protein AXX17_AT3G57580 [Arabidopsis thaliana]/gi|332646941|gb|AEE80462.1|2-oxoglutarate (2OG) and Fe(II)-dependent oxygenase superfamily protein [Arabidopsis thaliana]/gi|18176035|gb|AAL59972.1|unknown protein [Arabidopsis thaliana]/gi|30695767|ref|NP_191888.2|2-oxoglutarate (2OG) and Fe(II)-dependent oxygenase superfamily protein [Arabidopsis thaliana]/g…	NP_191888.2;AAM91796.1;OAP01237.1;AAL59972.1;AEE80462.1	AT3G63290
contig_17508	2-oxoglutarate (2OG) and Fe(II)-dependent oxygenase superfamily		gi|30679748|ref|NP_172147.2|2-oxoglutarate (2OG) and Fe(II)-dependent oxygenase superfamily protein [Arabidopsis thaliana]/gi|110743652|dbj|BAE99663.1|oxidoreductase like protein [Arabidopsis thaliana]/gi|1032304813|gb|OAP19138.1|hypothetical protein AXX17_AT1G06240 [Arabidopsis thaliana]/gi|75297894|sp|Q84MB3.1|ACCH1_ARATHRecName: Full=1-aminocyclopropane-1-carboxylate oxidase homolog 1/gi|33218…	Q84MB3.1;AEE28010.1;AAP21238.1;BAE99663.1;OAP19138.1;NP_172147.2	AT1G06620
contig_17629	2-oxoglutarate (2OG) and Fe(II)-dependent oxygenase superfamily		gi|332645120|gb|AEE78641.1|2-oxoglutarate (2OG) and Fe(II)-dependent oxygenase superfamily protein [Arabidopsis thaliana]/gi|75297895|sp|Q84MB6.1|DIOX2_ARATHRecName: Full=Probable 2-oxoglutarate-dependent dioxygenase At3g50210/gi|18409039|ref|NP_566930.1|2-oxoglutarate (2OG) and Fe(II)-dependent oxygenase superfamily protein [Arabidopsis thaliana]/gi|1063715968|ref|NP_001327334.1|2-oxoglutarate (…	Q84MB6.1;BAH20000.1;AEE78640.1;AEE78641.1;NP_001327334.1;NP_566930.1;ANM65356.1;AAP21229.1;OAP02673.1;NP_001030834.1;BAE99908.1	AT3G50210
contig_17920	2-oxoglutarate (2OG) and Fe(II)-dependent oxygenase superfamily		gi|1032302685|gb|OAP17010.1|hypothetical protein AXX17_AT1G06260 [Arabidopsis thaliana]	OAP17010.1
contig_18538	2-oxoglutarate (2OG) and Fe(II)-dependent oxygenase superfamily		gi|9294408|dbj|BAB02489.1|unnamed protein product [Arabidopsis thaliana]/gi|21536708|gb|AAM61040.1|unknown [Arabidopsis thaliana]/gi|332642905|gb|AEE76426.1|2-oxoglutarate (2OG) and Fe(II)-dependent oxygenase superfamily protein [Arabidopsis thaliana]/gi|18402759|ref|NP_566667.1|2-oxoglutarate (2OG) and Fe(II)-dependent oxygenase superfamily protein [Arabidopsis thaliana]	BAB02489.1;AEE76426.1;AAM61040.1;NP_566667.1	JMJD5
contig_18818	2-oxoglutarate (2OG) and Fe(II)-dependent oxygenase superfamily		gi|51970546|dbj|BAD43965.1|unnamed protein product [Arabidopsis thaliana]/gi|42568723|ref|NP_201113.2|2-oxoglutarate (2OG) and Fe(II)-dependent oxygenase superfamily protein [Arabidopsis thaliana]/gi|66792698|gb|AAY56451.1|At5g63080 [Arabidopsis thaliana]/gi|332010314|gb|AED97697.1|2-oxoglutarate (2OG) and Fe(II)-dependent oxygenase superfamily protein [Arabidopsis thaliana]	BAD43965.1;AED97697.1;NP_201113.2;AAY56451.1	AT5G63080
contig_18877	2-oxoglutarate (2OG) and Fe(II)-dependent oxygenase superfamily		gi|1032293014|gb|OAP07340.1|hypothetical protein AXX17_AT2G33390 [Arabidopsis thaliana]	OAP07340.1
contig_19174	2-oxoglutarate (2OG) and Fe(II)-dependent oxygenase superfamily		gi|1032286585|gb|OAP00913.1|hypothetical protein AXX17_AT4G27070 [Arabidopsis thaliana]/gi|186512726|ref|NP_194065.3|2-oxoglutarate (2OG) and Fe(II)-dependent oxygenase superfamily protein [Arabidopsis thaliana]/gi|332659342|gb|AEE84742.1|2-oxoglutarate (2OG) and Fe(II)-dependent oxygenase superfamily protein [Arabidopsis thaliana]	NP_194065.3;AEE84742.1;OAP00913.1	AT4G23340
contig_19684	2-oxoglutarate (2OG) and Fe(II)-dependent oxygenase superfamily		gi|15292975|gb|AAK93598.1|putative 1-aminocyclopropane-1-carboxylate oxidase [Arabidopsis thaliana]/gi|1032305120|gb|OAP19445.1|hypothetical protein AXX17_AT1G03630 [Arabidopsis thaliana]/gi|15219715|ref|NP_171930.1|2-oxoglutarate (2OG) and Fe(II)-dependent oxygenase superfamily protein [Arabidopsis thaliana]/gi|1903360|gb|AAB70442.1|Similar to Arabidopsis 2A6 (gb|X83096). EST gb|T76913 comes fro…	OAP19445.1;BAE98490.1;NP_171930.1;P93824.1;AAN31842.1;AAM45017.1;AAK93598.1;AEE27687.1;AAB70442.1	AT1G04350
contig_19685	2-oxoglutarate (2OG) and Fe(II)-dependent oxygenase superfamily		gi|1039007868|gb|AEE28017.2|2-oxoglutarate (2OG) and Fe(II)-dependent oxygenase superfamily protein [Arabidopsis thaliana]/gi|1063678340|ref|NP_001154315.2|2-oxoglutarate (2OG) and Fe(II)-dependent oxygenase superfamily protein [Arabidopsis thaliana]	NP_001154315.2;AEE28017.2	AT1G06645
contig_19810	2-oxoglutarate (2OG) and Fe(II)-dependent oxygenase superfamily		gi|1063705374|ref|NP_001325212.1|2-oxoglutarate (2OG) and Fe(II)-dependent oxygenase superfamily protein [Arabidopsis thaliana]/gi|1039013380|gb|ANM63101.1|2-oxoglutarate (2OG) and Fe(II)-dependent oxygenase superfamily protein [Arabidopsis thaliana]/gi|1032293406|gb|OAP07732.1|hypothetical protein AXX17_AT2G26970 [Arabidopsis thaliana]	OAP07732.1;NP_001325212.1;ANM63101.1	AT2G30840
contig_19930	2-oxoglutarate (2OG) and Fe(II)-dependent oxygenase superfamily		gi|75220747|sp|Q39224.1|SRG1_ARATHRecName: Full=Protein SRG1 Short=AtSRG1 AltName: Full=Protein SENESCENCE-RELATED GENE 1/gi|332191410|gb|AEE29531.1|senescence-related gene 1 [Arabidopsis thaliana]/gi|5734767|gb|AAD50032.1|AC007651_27SRG1 Protein [Arabidopsis thaliana]/gi|22655018|gb|AAM98100.1|At1g17020/F6I1.30 [Arabidopsis thaliana]/gi|15219988|ref|NP_173145.1|senescence-related gene 1 [Arabido…	AAK82564.1;AAM98100.1;AAD50032.1;CAA55654.1;Q39224.1;AEE29531.1;NP_173145.1	SRG1
contig_20042	2-oxoglutarate (2OG) and Fe(II)-dependent oxygenase superfamily		gi|1032283661|gb|OAO97988.1|hypothetical protein AXX17_AT4G29210 [Arabidopsis thaliana]	OAO97988.1
contig_20265	2-oxoglutarate (2OG) and Fe(II)-dependent oxygenase superfamily		gi|1032291570|gb|OAP05897.1|hypothetical protein AXX17_AT3G39730 [Arabidopsis thaliana]	OAP05897.1
contig_20468	2-oxoglutarate (2OG) and Fe(II)-dependent oxygenase superfamily		gi|21537021|gb|AAM61362.1|putative ethylene-forming enzyme [Arabidopsis thaliana]/gi|29029088|gb|AAO64923.1|At3g21420 [Arabidopsis thaliana]/gi|332642986|gb|AEE76507.1|2-oxoglutarate (2OG) and Fe(II)-dependent oxygenase superfamily protein [Arabidopsis thaliana]/gi|9294689|dbj|BAB03055.1|unnamed protein product [Arabidopsis thaliana]/gi|110743077|dbj|BAE99431.1|hypothetical protein [Arabidopsis t…	NP_566685.1;BAB03055.1;AAO64923.1;AEE76507.1;BAE99431.1;AAM61362.1	LBO1
contig_20559	2-oxoglutarate (2OG) and Fe(II)-dependent oxygenase superfamily		gi|21537393|gb|AAM61734.1|unknown [Arabidopsis thaliana]	AAM61734.1
contig_20746	2-oxoglutarate (2OG) and Fe(II)-dependent oxygenase superfamily		gi|28827438|gb|AAO50563.1|putative flavanone 3-beta-hydroxylase [Arabidopsis thaliana]/gi|28393112|gb|AAO41989.1|putative flavanone 3-beta-hydroxylase [Arabidopsis thaliana]/gi|332657490|gb|AEE82890.1|2-oxoglutarate (2OG) and Fe(II)-dependent oxygenase superfamily protein [Arabidopsis thaliana]/gi|4539409|emb|CAB40042.1|putative flavanone 3-beta-hydroxylase [Arabidopsis thaliana]/gi|15235124|ref|…	AAO41989.1;AEE82890.1;CAB78172.1;AAO50563.1;NP_192787.1;Q9ZSA7.1;AAD03424.1;CAB40042.1	AT4G10490
contig_20966	2-oxoglutarate (2OG) and Fe(II)-dependent oxygenase superfamily		gi|1039012169|gb|ANM61979.1|2-oxoglutarate (2OG) and Fe(II)-dependent oxygenase superfamily protein [Arabidopsis thaliana]/gi|330254192|gb|AEC09286.1|2-oxoglutarate (2OG) and Fe(II)-dependent oxygenase superfamily protein [Arabidopsis thaliana]/gi|1063705914|ref|NP_001324164.1|2-oxoglutarate (2OG) and Fe(II)-dependent oxygenase superfamily protein [Arabidopsis thaliana]/gi|42569681|ref|NP_181207.…	NP_181207.2;AEC09286.1;NP_001324164.1;ANM61979.1	AT2G36690
contig_21045	2-oxoglutarate (2OG) and Fe(II)-dependent oxygenase superfamily		gi|13926297|gb|AAK49616.1|AF372900_1At1g35190/T32G9_27 [Arabidopsis thaliana]	AAK49616.1
contig_21491	2-oxoglutarate (2OG) and Fe(II)-dependent oxygenase superfamily		gi|75220747|sp|Q39224.1|SRG1_ARATHRecName: Full=Protein SRG1 Short=AtSRG1 AltName: Full=Protein SENESCENCE-RELATED GENE 1/gi|332191410|gb|AEE29531.1|senescence-related gene 1 [Arabidopsis thaliana]/gi|5734767|gb|AAD50032.1|AC007651_27SRG1 Protein [Arabidopsis thaliana]/gi|22655018|gb|AAM98100.1|At1g17020/F6I1.30 [Arabidopsis thaliana]/gi|15219988|ref|NP_173145.1|senescence-related gene 1 [Arabido…	AAK82564.1;AAM98100.1;AAD50032.1;CAA55654.1;Q39224.1;AEE29531.1;NP_173145.1	SRG1
contig_21650	2-oxoglutarate (2OG) and Fe(II)-dependent oxygenase superfamily		gi|75309197|sp|Q9FLV0.1|DMR6_ARATHRecName: Full=Protein DOWNY MILDEW RESISTANCE 6 Short=AtDMR6 AltName: Full=2-oxoglutarate (2OG)-Fe(II) oxygenase-like protein DMR6 AltName: Full=Salicylate 3-hydroxylase DMR6 Short=S3H DMR6 Short=SA 3-hydroxylase DMR6 Short=Salicylic acid 3-hydroxylase DMR6/gi|14423476|gb|AAK62420.1|AF386975_1flavanone 3-hydroxylase-like protein [Arabidopsis thaliana]/gi|33200593…	AAM10017.1;AAK62420.1;AED93322.1;NP_197841.1;BAB11205.1;Q9FLV0.1	DMR6
contig_22225	2-oxoglutarate (2OG) and Fe(II)-dependent oxygenase superfamily		gi|30679748|ref|NP_172147.2|2-oxoglutarate (2OG) and Fe(II)-dependent oxygenase superfamily protein [Arabidopsis thaliana]/gi|110743652|dbj|BAE99663.1|oxidoreductase like protein [Arabidopsis thaliana]/gi|1032304813|gb|OAP19138.1|hypothetical protein AXX17_AT1G06240 [Arabidopsis thaliana]/gi|75297894|sp|Q84MB3.1|ACCH1_ARATHRecName: Full=1-aminocyclopropane-1-carboxylate oxidase homolog 1/gi|33218…	Q84MB3.1;AEE28010.1;AAP21238.1;BAE99663.1;OAP19138.1;NP_172147.2	AT1G06620
contig_22533	2-oxoglutarate (2OG) and Fe(II)-dependent oxygenase superfamily		gi|1032285591|gb|OAO99918.1|hypothetical protein AXX17_AT4G11780 [Arabidopsis thaliana]	OAO99918.1
contig_23413	2-oxoglutarate (2OG) and Fe(II)-dependent oxygenase superfamily		gi|56967336|pdb|1Y0Z|BChain B, X-Ray Structure Of Gene Product From Arabidopsis Thaliana At3g21360/gi|150261485|pdb|2Q4A|AChain A, Ensemble Refinement Of The Protein Crystal Structure Of Gene Product From Arabidopsis Thaliana At3g21360/gi|56967335|pdb|1Y0Z|AChain A, X-Ray Structure Of Gene Product From Arabidopsis Thaliana At3g21360/gi|73921104|sp|Q9LIG0.1|Y3136_ARATHRecName: Full=Clavaminate syn…	BAC42419.1;Q9LIG0.1;ACB88834.1;1Y0Z_A;2Q4A_A;BAB03049.1;AEE76500.1;NP_188773.1;1Y0Z_B;2Q4A_B	AT3G21360
contig_23840	2-oxoglutarate (2OG) and Fe(II)-dependent oxygenase superfamily		gi|20197022|gb|AAM14878.1|putative flavonol synthase [Arabidopsis thaliana]	AAM14878.1
contig_23962	2-oxoglutarate (2OG) and Fe(II)-dependent oxygenase superfamily		gi|1032278161|gb|OAO92489.1|JMJ20 [Arabidopsis thaliana]	OAO92489.1
contig_24412	2-oxoglutarate (2OG) and Fe(II)-dependent oxygenase superfamily		gi|15219099|ref|NP_175691.1|2-oxoglutarate (2OG) and Fe(II)-dependent oxygenase superfamily protein [Arabidopsis thaliana]/gi|332194734|gb|AEE32855.1|2-oxoglutarate (2OG) and Fe(II)-dependent oxygenase superfamily protein [Arabidopsis thaliana]/gi|12324633|gb|AAG52269.1|AC019018_6putative oxidoreductase 38288-39393 [Arabidopsis thaliana]	NP_175691.1;AEE32855.1;AAG52269.1	AT1G52820
contig_24694	2-oxoglutarate (2OG) and Fe(II)-dependent oxygenase superfamily		gi|332009699|gb|AED97082.1|2-oxoglutarate (2OG) and Fe(II)-dependent oxygenase superfamily protein [Arabidopsis thaliana]/gi|8843787|dbj|BAA97335.1|gibberellin oxidase-like protein [Arabidopsis thaliana]/gi|15237726|ref|NP_200674.1|2-oxoglutarate (2OG) and Fe(II)-dependent oxygenase superfamily protein [Arabidopsis thaliana]	BAA97335.1;AED97082.1;NP_200674.1	AT5G58660
contig_24753	2-oxoglutarate (2OG) and Fe(II)-dependent oxygenase superfamily		gi|75220747|sp|Q39224.1|SRG1_ARATHRecName: Full=Protein SRG1 Short=AtSRG1 AltName: Full=Protein SENESCENCE-RELATED GENE 1/gi|332191410|gb|AEE29531.1|senescence-related gene 1 [Arabidopsis thaliana]/gi|5734767|gb|AAD50032.1|AC007651_27SRG1 Protein [Arabidopsis thaliana]/gi|22655018|gb|AAM98100.1|At1g17020/F6I1.30 [Arabidopsis thaliana]/gi|15219988|ref|NP_173145.1|senescence-related gene 1 [Arabido…	AAK82564.1;AAM98100.1;AAD50032.1;CAA55654.1;Q39224.1;AEE29531.1;NP_173145.1	SRG1
contig_25156	2-oxoglutarate (2OG) and Fe(II)-dependent oxygenase superfamily		gi|28973391|gb|AAO64020.1|putative dioxygenase [Arabidopsis thaliana]/gi|15223096|ref|NP_172865.1|2-oxoglutarate (2OG) and Fe(II)-dependent oxygenase superfamily protein [Arabidopsis thaliana]/gi|5080789|gb|AAD39299.1|AC007576_22Very similar to adventitious rooting related oxygenase [Arabidopsis thaliana]/gi|332190988|gb|AEE29109.1|2-oxoglutarate (2OG) and Fe(II)-dependent oxygenase superfamily p…	AAD39299.1;AEE29109.1;NP_172865.1;BAC42899.1;AAO64020.1;OAP15700.1	AT1G14130
contig_25394	2-oxoglutarate (2OG) and Fe(II)-dependent oxygenase superfamily		gi|1032282889|gb|OAO97216.1|GA2OX8 [Arabidopsis thaliana]	OAO97216.1
contig_25459	2-oxoglutarate (2OG) and Fe(II)-dependent oxygenase superfamily		gi|1032286910|gb|OAP01237.1|hypothetical protein AXX17_AT3G57580 [Arabidopsis thaliana]/gi|332646941|gb|AEE80462.1|2-oxoglutarate (2OG) and Fe(II)-dependent oxygenase superfamily protein [Arabidopsis thaliana]/gi|18176035|gb|AAL59972.1|unknown protein [Arabidopsis thaliana]/gi|30695767|ref|NP_191888.2|2-oxoglutarate (2OG) and Fe(II)-dependent oxygenase superfamily protein [Arabidopsis thaliana]/g…	NP_191888.2;AAM91796.1;OAP01237.1;AAL59972.1;AEE80462.1	AT3G63290
contig_26961	2-oxoglutarate (2OG) and Fe(II)-dependent oxygenase superfamily		gi|13878119|gb|AAK44137.1|AF370322_1putative oxidoreductase [Arabidopsis thaliana]	AAK44137.1
contig_26989	2-oxoglutarate (2OG) and Fe(II)-dependent oxygenase superfamily		gi|28973391|gb|AAO64020.1|putative dioxygenase [Arabidopsis thaliana]/gi|15223096|ref|NP_172865.1|2-oxoglutarate (2OG) and Fe(II)-dependent oxygenase superfamily protein [Arabidopsis thaliana]/gi|5080789|gb|AAD39299.1|AC007576_22Very similar to adventitious rooting related oxygenase [Arabidopsis thaliana]/gi|332190988|gb|AEE29109.1|2-oxoglutarate (2OG) and Fe(II)-dependent oxygenase superfamily p…	AAD39299.1;AEE29109.1;NP_172865.1;BAC42899.1;AAO64020.1;OAP15700.1	AT1G14130
contig_27125	2-oxoglutarate (2OG) and Fe(II)-dependent oxygenase superfamily		gi|5430761|gb|AAD43161.1|AC007504_16Similar to ethylene-forming-enzyme-like dioxygenase [Arabidopsis thaliana]/gi|332194303|gb|AEE32424.1|2-oxoglutarate (2OG) and Fe(II)-dependent oxygenase superfamily protein [Arabidopsis thaliana]/gi|1032301831|gb|OAP16156.1|hypothetical protein AXX17_AT1G43550 [Arabidopsis thaliana]/gi|15222131|ref|NP_175364.1|2-oxoglutarate (2OG) and Fe(II)-dependent oxygenas…	AAD43161.1;OAP16156.1;NP_175364.1;AEE32424.1	AT1G49390
contig_27141	2-oxoglutarate (2OG) and Fe(II)-dependent oxygenase superfamily		gi|28827438|gb|AAO50563.1|putative flavanone 3-beta-hydroxylase [Arabidopsis thaliana]/gi|28393112|gb|AAO41989.1|putative flavanone 3-beta-hydroxylase [Arabidopsis thaliana]/gi|332657490|gb|AEE82890.1|2-oxoglutarate (2OG) and Fe(II)-dependent oxygenase superfamily protein [Arabidopsis thaliana]/gi|4539409|emb|CAB40042.1|putative flavanone 3-beta-hydroxylase [Arabidopsis thaliana]/gi|15235124|ref|…	AAO41989.1;AEE82890.1;CAB78172.1;AAO50563.1;NP_192787.1;Q9ZSA7.1;AAD03424.1;CAB40042.1	AT4G10490
contig_27334	2-oxoglutarate (2OG) and Fe(II)-dependent oxygenase superfamily		gi|1063705374|ref|NP_001325212.1|2-oxoglutarate (2OG) and Fe(II)-dependent oxygenase superfamily protein [Arabidopsis thaliana]/gi|1039013380|gb|ANM63101.1|2-oxoglutarate (2OG) and Fe(II)-dependent oxygenase superfamily protein [Arabidopsis thaliana]/gi|1032293406|gb|OAP07732.1|hypothetical protein AXX17_AT2G26970 [Arabidopsis thaliana]	OAP07732.1;NP_001325212.1;ANM63101.1	AT2G30840
contig_28493	2-oxoglutarate (2OG) and Fe(II)-dependent oxygenase superfamily		gi|28973391|gb|AAO64020.1|putative dioxygenase [Arabidopsis thaliana]/gi|15223096|ref|NP_172865.1|2-oxoglutarate (2OG) and Fe(II)-dependent oxygenase superfamily protein [Arabidopsis thaliana]/gi|5080789|gb|AAD39299.1|AC007576_22Very similar to adventitious rooting related oxygenase [Arabidopsis thaliana]/gi|332190988|gb|AEE29109.1|2-oxoglutarate (2OG) and Fe(II)-dependent oxygenase superfamily p…	AAD39299.1;AEE29109.1;NP_172865.1;BAC42899.1;AAO64020.1;OAP15700.1	AT1G14130
contig_28682	2-oxoglutarate (2OG) and Fe(II)-dependent oxygenase superfamily		gi|1039019997|gb|ANM69105.1|2-oxoglutarate (2OG) and Fe(II)-dependent oxygenase superfamily protein [Arabidopsis thaliana]/gi|1063730110|ref|NP_001330807.1|2-oxoglutarate (2OG) and Fe(II)-dependent oxygenase superfamily protein [Arabidopsis thaliana]	NP_001330807.1;ANM69105.1	AT5G05600
contig_29303	2-oxoglutarate (2OG) and Fe(II)-dependent oxygenase superfamily		gi|1032282887|gb|OAO97214.1|GA2OX8 [Arabidopsis thaliana]	OAO97214.1
contig_29564	2-oxoglutarate (2OG) and Fe(II)-dependent oxygenase superfamily		gi|332189897|gb|AEE28018.1|2-oxoglutarate (2OG) and Fe(II)-dependent oxygenase superfamily protein [Arabidopsis thaliana]/gi|30679763|ref|NP_849602.1|2-oxoglutarate (2OG) and Fe(II)-dependent oxygenase superfamily protein [Arabidopsis thaliana]	AEE28018.1;NP_849602.1	AT1G06650
contig_29868	2-oxoglutarate (2OG) and Fe(II)-dependent oxygenase superfamily		gi|1039007461|gb|ANM57685.1|2-oxoglutarate (2OG) and Fe(II)-dependent oxygenase superfamily protein [Arabidopsis thaliana]/gi|1063680943|ref|NP_001320174.1|2-oxoglutarate (2OG) and Fe(II)-dependent oxygenase superfamily protein [Arabidopsis thaliana]	NP_001320174.1;ANM57685.1	AT1G06620
contig_31503	2-oxoglutarate (2OG) and Fe(II)-dependent oxygenase superfamily		gi|4415914|gb|AAD20145.1|putative giberellin beta-hydroxylase [Arabidopsis thaliana]	AAD20145.1
contig_31655	2-oxoglutarate (2OG) and Fe(II)-dependent oxygenase superfamily		gi|332645120|gb|AEE78641.1|2-oxoglutarate (2OG) and Fe(II)-dependent oxygenase superfamily protein [Arabidopsis thaliana]/gi|75297895|sp|Q84MB6.1|DIOX2_ARATHRecName: Full=Probable 2-oxoglutarate-dependent dioxygenase At3g50210/gi|18409039|ref|NP_566930.1|2-oxoglutarate (2OG) and Fe(II)-dependent oxygenase superfamily protein [Arabidopsis thaliana]/gi|1063715968|ref|NP_001327334.1|2-oxoglutarate (…	Q84MB6.1;BAH20000.1;AEE78640.1;AEE78641.1;NP_001327334.1;NP_566930.1;ANM65356.1;AAP21229.1;OAP02673.1;NP_001030834.1;BAE99908.1
contig_32022	2-oxoglutarate (2OG) and Fe(II)-dependent oxygenase superfamily		gi|332642661|gb|AEE76182.1|2-oxoglutarate (2OG) and Fe(II)-dependent oxygenase superfamily protein [Arabidopsis thaliana]/gi|30685157|ref|NP_850613.1|2-oxoglutarate (2OG) and Fe(II)-dependent oxygenase superfamily protein [Arabidopsis thaliana]	NP_850613.1;AEE76182.1
contig_32042	2-oxoglutarate (2OG) and Fe(II)-dependent oxygenase superfamily		gi|75220747|sp|Q39224.1|SRG1_ARATHRecName: Full=Protein SRG1 Short=AtSRG1 AltName: Full=Protein SENESCENCE-RELATED GENE 1/gi|332191410|gb|AEE29531.1|senescence-related gene 1 [Arabidopsis thaliana]/gi|5734767|gb|AAD50032.1|AC007651_27SRG1 Protein [Arabidopsis thaliana]/gi|22655018|gb|AAM98100.1|At1g17020/F6I1.30 [Arabidopsis thaliana]/gi|15219988|ref|NP_173145.1|senescence-related gene 1 [Arabido…	AAK82564.1;AAM98100.1;AAD50032.1;CAA55654.1;Q39224.1;AEE29531.1;NP_173145.1
contig_32208	2-oxoglutarate (2OG) and Fe(II)-dependent oxygenase superfamily		gi|1032278118|gb|OAO92446.1|hypothetical protein AXX17_AT5G05100 [Arabidopsis thaliana]	OAO92446.1
contig_34553	2-oxoglutarate (2OG) and Fe(II)-dependent oxygenase superfamily		gi|75220747|sp|Q39224.1|SRG1_ARATHRecName: Full=Protein SRG1 Short=AtSRG1 AltName: Full=Protein SENESCENCE-RELATED GENE 1/gi|332191410|gb|AEE29531.1|senescence-related gene 1 [Arabidopsis thaliana]/gi|5734767|gb|AAD50032.1|AC007651_27SRG1 Protein [Arabidopsis thaliana]/gi|22655018|gb|AAM98100.1|At1g17020/F6I1.30 [Arabidopsis thaliana]/gi|15219988|ref|NP_173145.1|senescence-related gene 1 [Arabido…	AAK82564.1;AAM98100.1;AAD50032.1;CAA55654.1;Q39224.1;AEE29531.1;NP_173145.1
contig_34883	2-oxoglutarate (2OG) and Fe(II)-dependent oxygenase superfamily		gi|1032286585|gb|OAP00913.1|hypothetical protein AXX17_AT4G27070 [Arabidopsis thaliana]/gi|186512726|ref|NP_194065.3|2-oxoglutarate (2OG) and Fe(II)-dependent oxygenase superfamily protein [Arabidopsis thaliana]/gi|332659342|gb|AEE84742.1|2-oxoglutarate (2OG) and Fe(II)-dependent oxygenase superfamily protein [Arabidopsis thaliana]	NP_194065.3;AEE84742.1;OAP00913.1
contig_36091	2-oxoglutarate (2OG) and Fe(II)-dependent oxygenase superfamily		gi|1032280049|gb|OAO94377.1|DMR6 [Arabidopsis thaliana]	OAO94377.1
contig_36127	2-oxoglutarate (2OG) and Fe(II)-dependent oxygenase superfamily		gi|4539410|emb|CAB40043.1|putative Fe(II)/ascorbate oxidase [Arabidopsis thaliana]/gi|15235126|ref|NP_192788.1|2-oxoglutarate (2OG) and Fe(II)-dependent oxygenase superfamily protein [Arabidopsis thaliana]/gi|75338958|sp|Q9ZSA8.1|DLO1_ARATHRecName: Full=Protein DMR6-LIKE OXYGENASE 1 AltName: Full=2-oxoglutarate (2OG)-Fe(II) oxygenase-like protein DLO1 AltName: Full=Protein SENESCENCE-ASSOCIATED G…	CAB78173.1;BAD44674.1;NP_192788.1;BAD44441.1;AAQ65160.1;Q9ZSA8.1;CAB40043.1;AAD03425.1;AEE82891.1
contig_36390	2-oxoglutarate (2OG) and Fe(II)-dependent oxygenase superfamily		gi|15219099|ref|NP_175691.1|2-oxoglutarate (2OG) and Fe(II)-dependent oxygenase superfamily protein [Arabidopsis thaliana]/gi|332194734|gb|AEE32855.1|2-oxoglutarate (2OG) and Fe(II)-dependent oxygenase superfamily protein [Arabidopsis thaliana]/gi|12324633|gb|AAG52269.1|AC019018_6putative oxidoreductase 38288-39393 [Arabidopsis thaliana]	NP_175691.1;AEE32855.1;AAG52269.1
contig_36447	2-oxoglutarate (2OG) and Fe(II)-dependent oxygenase superfamily		gi|1063717047|ref|NP_001325581.1|jasmonate-regulated gene 21 [Arabidopsis thaliana]/gi|1039013813|gb|ANM63497.1|jasmonate-regulated gene 21 [Arabidopsis thaliana]	NP_001325581.1;ANM63497.1
contig_36453	2-oxoglutarate (2OG) and Fe(II)-dependent oxygenase superfamily		gi|15219986|ref|NP_173144.1|2-oxoglutarate (2OG) and Fe(II)-dependent oxygenase superfamily protein [Arabidopsis thaliana]/gi|332191409|gb|AEE29530.1|2-oxoglutarate (2OG) and Fe(II)-dependent oxygenase superfamily protein [Arabidopsis thaliana]	NP_173144.1;AEE29530.1
contig_36480	2-oxoglutarate (2OG) and Fe(II)-dependent oxygenase superfamily		gi|15219099|ref|NP_175691.1|2-oxoglutarate (2OG) and Fe(II)-dependent oxygenase superfamily protein [Arabidopsis thaliana]/gi|332194734|gb|AEE32855.1|2-oxoglutarate (2OG) and Fe(II)-dependent oxygenase superfamily protein [Arabidopsis thaliana]/gi|12324633|gb|AAG52269.1|AC019018_6putative oxidoreductase 38288-39393 [Arabidopsis thaliana]	NP_175691.1;AEE32855.1;AAG52269.1
contig_36909	2-oxoglutarate (2OG) and Fe(II)-dependent oxygenase superfamily		gi|23198196|gb|AAN15625.1|unknown protein [Arabidopsis thaliana]/gi|20466684|gb|AAM20659.1|unknown protein [Arabidopsis thaliana]/gi|332642658|gb|AEE76179.1|2-oxoglutarate (2OG) and Fe(II)-dependent oxygenase superfamily protein [Arabidopsis thaliana]/gi|9280317|dbj|BAB01696.1|oxylase-like protein [Arabidopsis thaliana]/gi|1032292116|gb|OAP06443.1|hypothetical protein AXX17_AT3G20200 [Arabidopsis…	AAM20659.1;NP_566623.1;BAB01696.1;OAP06443.1;AAN15625.1;AEE76179.1
contig_36992	2-oxoglutarate (2OG) and Fe(II)-dependent oxygenase superfamily		gi|66841342|gb|AAY57308.1|At4g25300 [Arabidopsis thaliana]/gi|63025176|gb|AAY27061.1|At4g25300 [Arabidopsis thaliana]	AAY27061.1;AAY57308.1
contig_37072	2-oxoglutarate (2OG) and Fe(II)-dependent oxygenase superfamily		gi|15219097|ref|NP_175689.1|2-oxoglutarate (2OG) and Fe(II)-dependent oxygenase superfamily protein [Arabidopsis thaliana]/gi|12324655|gb|AAG52291.1|AC019018_28putative oxidoreductase 33116-34434 [Arabidopsis thaliana]/gi|67633452|gb|AAY78650.1|oxidoreductase [Arabidopsis thaliana]/gi|1032299769|gb|OAP14094.1|hypothetical protein AXX17_AT1G47100 [Arabidopsis thaliana]/gi|332194732|gb|AEE32853.1|2…	AAG52291.1;OAP14094.1;NP_175689.1;AAY78650.1;AEE32853.1
contig_9641	2-oxoglutarate decarboxylase hydro-lyase magnesium ion-binding		gi|145337303|ref|NP_177055.2|2-oxoglutarate decarboxylase/hydro-lyase/magnesium ion-binding protein [Arabidopsis thaliana]/gi|332196734|gb|AEE34855.1|2-oxoglutarate decarboxylase/hydro-lyase/magnesium ion-binding protein [Arabidopsis thaliana]/gi|341941250|sp|Q15KI9.2|PHYLO_ARATHRecName: Full=Protein PHYLLO, chloroplastic Includes: RecName: Full=Inactive isochorismate synthase AltName: Full=MENF …	AEE34855.1;Q15KI9.2;NP_177055.2	PHYLLO
contig_1422	2-oxoglutarate E1 component		gi|1032289838|gb|OAP04165.1|hypothetical protein AXX17_AT3G50000 [Arabidopsis thaliana]/gi|1063716941|ref|NP_001327477.1|2-oxoglutarate dehydrogenase, E1 component [Arabidopsis thaliana]/gi|30694242|ref|NP_191101.2|2-oxoglutarate dehydrogenase, E1 component [Arabidopsis thaliana]/gi|1039016016|gb|ANM65517.1|2-oxoglutarate dehydrogenase, E1 component [Arabidopsis thaliana]/gi|332645860|gb|AEE79381…	NP_191101.2;AEE79381.1;OAP04165.1;ANM65517.1;NP_001327477.1	AT3G55410
contig_3644	2-oxoglutarate malate translocator		gi|15810581|gb|AAL07178.1|putative 2-oxoglutarate/malate translocator protein [Arabidopsis thaliana]/gi|15237659|ref|NP_201234.1|dicarboxylate transport 2.1 [Arabidopsis thaliana]/gi|9759405|dbj|BAB09860.1|2-oxoglutarate/malate translocator [Arabidopsis thaliana]/gi|23397031|gb|AAN31801.1|putative 2-oxoglutarate/malate translocator [Arabidopsis thaliana]/gi|1032279851|gb|OAO94179.1|DIT2.1 [Arabid…	Q9FMF7.1;NP_201234.1;AAU95461.1;BAB09860.1;AAL07178.1;AAN31801.1;OAO94179.1;AED97866.1	DIT2.1
contig_6556	2-oxoglutarate malate translocator		gi|75180949|sp|Q9LXV3.1|DIT1_ARATHRecName: Full=Dicarboxylate transporter 1, chloroplastic AltName: Full=2-oxoglutarate/malate translocator 1 Short=AtpOMT1 Flags: Precursor/gi|332004439|gb|AED91822.1|dicarboxylate transporter 1 [Arabidopsis thaliana]/gi|30684152|ref|NP_568283.2|dicarboxylate transporter 1 [Arabidopsis thaliana]/gi|1032276192|gb|OAO90520.1|DiT1 [Arabidopsis thaliana]/gi|7630042|em…	NP_568283.2;CAB88250.1;Q9LXV3.1;AED91822.1;OAO90520.1	DiT1
contig_35675	2-oxoglutarate-dependent		gi|1039010169|gb|ANM60149.1|2-oxoglutarate (2OG) and Fe(II)-dependent oxygenase superfamily protein [Arabidopsis thaliana]/gi|1063694505|ref|NP_001322453.1|2-oxoglutarate (2OG) and Fe(II)-dependent oxygenase superfamily protein [Arabidopsis thaliana]	ANM60149.1;NP_001322453.1
contig_8896	2-oxoglutarate-dependent dioxygenase family		gi|24030229|gb|AAN41292.1|unknown protein [Arabidopsis thaliana]	AAN41292.1
contig_19317	2-oxoglutarate-dependent dioxygenase family		gi|15221095|ref|NP_172643.1|oxidoreductase, 2OG-Fe(II) oxygenase family protein [Arabidopsis thaliana]/gi|124301166|gb|ABN04835.1|At1g11780 [Arabidopsis thaliana]/gi|332190663|gb|AEE28784.1|oxidoreductase, 2OG-Fe(II) oxygenase family protein [Arabidopsis thaliana]/gi|209572586|sp|Q9SA98.2|ALKBH_ARATHRecName: Full=Alpha-ketoglutarate-dependent dioxygenase alkB AltName: Full=Alkylated DNA repair pr…	NP_172643.1;Q9SA98.2;OAP17940.1;ABN04835.1;AEE28784.1	AT1G11780
contig_1203	2-phosphoglycolate phosphatase 1		gi|26450878|dbj|BAC42546.1|putative p-nitrophenylphosphatase [Arabidopsis thaliana]	BAC42546.1
contig_10893	2-phosphoglycolate phosphatase 1		gi|1039022095|gb|ANM71034.1|2-phosphoglycolate phosphatase 2 [Arabidopsis thaliana]/gi|1063736765|ref|NP_001332593.1|2-phosphoglycolate phosphatase 2 [Arabidopsis thaliana]	ANM71034.1;NP_001332593.1	PGLP2
contig_14722	2-phosphoglycolate phosphatase 1		gi|10177912|dbj|BAB11323.1|4-nitrophenylphosphatase-like protein [Arabidopsis thaliana]	BAB11323.1
contig_20223	2-phosphoglycolate phosphatase 1		gi|1039022095|gb|ANM71034.1|2-phosphoglycolate phosphatase 2 [Arabidopsis thaliana]/gi|1063736765|ref|NP_001332593.1|2-phosphoglycolate phosphatase 2 [Arabidopsis thaliana]	ANM71034.1;NP_001332593.1	PGLP2
contig_11126	2-thiocytidine tRNA biosynthesis		gi|145360979|ref|NP_181956.2|repressor of lrx1 [Arabidopsis thaliana]/gi|330255305|gb|AEC10399.1|repressor of lrx1 [Arabidopsis thaliana]/gi|1032294895|gb|OAP09221.1|ROL5 [Arabidopsis thaliana]/gi|26449617|dbj|BAC41934.1|unknown protein [Arabidopsis thaliana]/gi|30725380|gb|AAP37712.1|At2g44270 [Arabidopsis thaliana]/gi|226711456|sp|O64862.2|CTU1_ARATHRecName: Full=Cytoplasmic tRNA 2-thiolation p…	AEC10399.1;OAP09221.1;O64862.2;AAP37712.1;NP_181956.2;BAC41934.1	ROL5
contig_6498	3 (2 ),5 -bisphosphate nucleotidase		gi|1103921|gb|AAC49263.1|3'(2'),5'-bisphosphate nucleotidase [Arabidopsis thaliana]/gi|29029098|gb|AAO64928.1|At5g63980 [Arabidopsis thaliana]/gi|110743142|dbj|BAE99463.1|3'(2'),5'-bisphosphate nucleotidase [Arabidopsis thaliana]/gi|1063728948|ref|NP_201203.3|SAL1 phosphatase-like protein [Arabidopsis thaliana]/gi|8777311|dbj|BAA96901.1|3'(2'),5'-bisphosphate nucleotidase [Arabidopsis thaliana]/g…	BAA96901.1;AED97825.2;Q42546.1;BAE99463.1;NP_201203.3;AAK58887.1;AAC49263.1;AAO64928.1	SAL1
contig_11053	3 (2 ),5 -bisphosphate nucleotidase		gi|1032278064|gb|OAO92392.1|HL [Arabidopsis thaliana]/gi|2736075|gb|AAB94051.1|PAP-specific phosphatase [Arabidopsis thaliana]	OAO92392.1;AAB94051.1
contig_16376	3 -5 exonuclease domain-containing		gi|30102678|gb|AAP21257.1|At5g24340 [Arabidopsis thaliana]/gi|15237941|ref|NP_197822.1|3'-5' exonuclease domain-containing protein [Arabidopsis thaliana]/gi|110743600|dbj|BAE99637.1|hypothetical protein [Arabidopsis thaliana]/gi|332005912|gb|AED93295.1|3'-5' exonuclease domain-containing protein [Arabidopsis thaliana]/gi|10177895|dbj|BAB11227.1|unnamed protein product [Arabidopsis thaliana]	AAP21257.1;AED93295.1;NP_197822.1;BAB11227.1;BAE99637.1	AT5G24340
contig_3755	3 -5 -exoribonuclease family		gi|42572741|ref|NP_974466.1|3'-5'-exoribonuclease family protein [Arabidopsis thaliana]/gi|28393589|gb|AAO42214.1|putative nucleolar autoantigen protein [Arabidopsis thaliana]/gi|28973593|gb|AAO64121.1|putative nucleolar autoantigen protein [Arabidopsis thaliana]/gi|1032292305|gb|OAP06632.1|G3 [Arabidopsis thaliana]/gi|113196170|gb|ABI31441.1|CER7 [Arabidopsis thaliana]/gi|332646549|gb|AEE80070.1…	AEE80068.1;AEE80069.1;NP_191609.1;Q9M209.1;AAO42214.1;NP_974466.1;CAB81836.1;NP_001190143.1;OAP06632.1;ABI31441.1;AAO64121.1;AEE80070.1	CER7
contig_3869	3 -5 -exoribonuclease family		gi|28416659|gb|AAO42860.1|At1g60080 [Arabidopsis thaliana]/gi|15218985|ref|NP_176216.1|3'-5'-exoribonuclease family protein [Arabidopsis thaliana]/gi|4249388|gb|AAD14485.1|Similar to gb|AF025438 Opa-interacting protein (OIP2) from Homo sapiens [Arabidopsis thaliana]/gi|110735926|dbj|BAE99938.1|hypothetical protein [Arabidopsis thaliana]/gi|1032302244|gb|OAP16569.1|hypothetical protein AXX17_AT1G5…	BAE99938.1;NP_176216.1;OAP16569.1;AEE33657.1;AAD14485.1;AAO42860.1	AT1G60080
contig_4838	3 -5 -exoribonuclease family		gi|26452638|dbj|BAC43402.1|unknown protein [Arabidopsis thaliana]	BAC43402.1
contig_7120	3 -5 -exoribonuclease family		gi|332646711|gb|AEE80232.1|3'-5'-exoribonuclease family protein [Arabidopsis thaliana]/gi|1032292282|gb|OAP06609.1|RRP41 [Arabidopsis thaliana]/gi|75206986|sp|Q9SP08.1|RRP41_ARATHRecName: Full=Exosome complex component RRP41 homolog AltName: Full=Ribosomal RNA-processing protein 41 Short=AtRRP41 Short=AtRrp41p/gi|186511299|ref|NP_001118878.1|3'-5'-exoribonuclease family protein [Arabidopsis thali…	AAF04590.1;AAO63905.1;NP_191721.1;Q9SP08.1;NP_001118878.1;OAP06609.1;CAB71092.1;BAC43435.1;AEE80233.1;AEE80232.1	RRP41
contig_8625	3 -5 -exoribonuclease family		gi|15231368|ref|NP_190207.1|Ribosomal protein S5 domain 2-like superfamily protein [Arabidopsis thaliana]/gi|79314427|ref|NP_001030818.1|Ribosomal protein S5 domain 2-like superfamily protein [Arabidopsis thaliana]/gi|222424492|dbj|BAH20201.1|AT3G46210 [Arabidopsis thaliana]/gi|79314404|ref|NP_001030817.1|Ribosomal protein S5 domain 2-like superfamily protein [Arabidopsis thaliana]/gi|222423954|d…	AEE78129.1;ANM63606.1;BAH19939.1;CAB90948.1;AEE78132.1;AEE78131.1;AEE78134.1;AEE78133.1;BAF00127.1;Q9LX74.1;NP_190207.1;AAO24557.1;NP_001030817.1;BAH20201.1;NP_001030818.1;NP_001190019.1;NP_001030819.1;AEE78130.1;NP_001325681.1;NP_001078250.1	AT3G46210
contig_17925	3 -5 -exoribonuclease family		gi|1032289505|gb|OAP03832.1|hypothetical protein AXX17_AT3G07750 [Arabidopsis thaliana]	OAP03832.1
contig_1392	3 -phosphoinositide-dependent kinase 1		gi|75316154|sp|Q4V3C8.1|PDPK2_ARATHRecName: Full=3-phosphoinositide-dependent protein kinase 2 Short=AtPDK2/gi|66792634|gb|AAY56419.1|At3g10540 [Arabidopsis thaliana]/gi|95147296|gb|ABF57283.1|At3g10540 [Arabidopsis thaliana]/gi|332641402|gb|AEE74923.1|3-phosphoinositide-dependent protein kinase [Arabidopsis thaliana]/gi|30681369|ref|NP_187665.2|3-phosphoinositide-dependent protein kinase [Arabid…	Q4V3C8.1;AEE74923.1;NP_187665.2;ABF57283.1;AAY56419.1	AT3G10540
contig_10710	30S ribosomal		gi|13877771|gb|AAK43963.1|AF370148_1unknown protein [Arabidopsis thaliana]/gi|29824163|gb|AAP04042.1|unknown protein [Arabidopsis thaliana]/gi|18420800|ref|NP_568447.1|30S ribosomal protein [Arabidopsis thaliana]/gi|332005933|gb|AED93316.1|30S ribosomal protein [Arabidopsis thaliana]/gi|1032276566|gb|OAO90894.1|hypothetical protein AXX17_AT5G24330 [Arabidopsis thaliana]	OAO90894.1;NP_568447.1;AAK43963.1;AAP04042.1;AED93316.1	AT5G24490
contig_6827	30S ribosomal S16		gi|21554119|gb|AAM63199.1|30S ribosomal protein S16 [Arabidopsis thaliana]	AAM63199.1
contig_12692	30S ribosomal S31		gi|18399650|ref|NP_565506.1|30S ribosomal protein S31 [Arabidopsis thaliana]/gi|12642938|gb|AAK00411.1|AF339729_1unknown protein [Arabidopsis thaliana]/gi|23197628|gb|AAN15341.1|unknown protein [Arabidopsis thaliana]/gi|1032294121|gb|OAP08447.1|hypothetical protein AXX17_AT2G16770 [Arabidopsis thaliana]/gi|4567264|gb|AAD23677.1|expressed protein [Arabidopsis thaliana]/gi|11692890|gb|AAG40048.1|AF…	AAD23677.1;AAL61921.1;OAP08447.1;AAG40048.1;AEC07156.1;AAK00411.1;Q9SJU8.1;AAN15341.1;NP_565506.1	AT2G21290
contig_12693	30S ribosomal S31		gi|18399650|ref|NP_565506.1|30S ribosomal protein S31 [Arabidopsis thaliana]/gi|12642938|gb|AAK00411.1|AF339729_1unknown protein [Arabidopsis thaliana]/gi|23197628|gb|AAN15341.1|unknown protein [Arabidopsis thaliana]/gi|1032294121|gb|OAP08447.1|hypothetical protein AXX17_AT2G16770 [Arabidopsis thaliana]/gi|4567264|gb|AAD23677.1|expressed protein [Arabidopsis thaliana]/gi|11692890|gb|AAG40048.1|AF…	AAD23677.1;AAL61921.1;OAP08447.1;AAG40048.1;AEC07156.1;AAK00411.1;Q9SJU8.1;AAN15341.1;NP_565506.1	AT2G21290
contig_1822	31-kDa RNA binding		gi|23505889|gb|AAN28804.1|At4g24770/F22K18_30 [Arabidopsis thaliana]/gi|15294254|gb|AAK95304.1|AF410318_1AT4g24770/F22K18_30 [Arabidopsis thaliana]	AAK95304.1;AAN28804.1
contig_2207	31-kDa RNA binding		gi|21617920|gb|AAM66970.1|putative RNA-binding protein [Arabidopsis thaliana]	AAM66970.1
contig_8951	31-kDa RNA binding		gi|681906|dbj|BAA06520.1|RNA-binding protein cp31 [Arabidopsis thaliana]	BAA06520.1
contig_16729	31-kDa RNA binding		gi|7019667|emb|CAB75768.1|putative protein [Arabidopsis thaliana]/gi|15233246|ref|NP_191094.1|phragmoplastin interacting protein 1 [Arabidopsis thaliana]/gi|332645849|gb|AEE79370.1|phragmoplastin interacting protein 1 [Arabidopsis thaliana]/gi|1032291900|gb|OAP06227.1|PHIP1 [Arabidopsis thaliana]	AEE79370.1;NP_191094.1;CAB75768.1;OAP06227.1	PHIP1
contig_761	33 kDa polypeptide of oxygen-evolving complex (OEC) in photosystem II		gi|5748502|emb|CAB53092.1|precursor of the 33 kDa subunit of the oxygen evolving complex [Arabidopsis thaliana]/gi|21435971|gb|AAM51568.1|AT3g50820/F18B3_100 [Arabidopsis thaliana]/gi|332645193|gb|AEE78714.1|photosystem II subunit O-2 [Arabidopsis thaliana]/gi|15215668|gb|AAK91379.1|AT3g50820/F18B3_100 [Arabidopsis thaliana]/gi|4835233|emb|CAB42911.1|putative protein 1 photosystem II oxygen-evolv…	AAM67110.1;AAK91379.1;NP_190651.1;AEE78714.1;CAB42911.1;CAB53092.1;AAM51568.1;Q9S841.1	PSBO2
contig_10107	37S ribosomal S27		gi|332007766|gb|AED95149.1|37S ribosomal protein S27 [Arabidopsis thaliana]/gi|28973445|gb|AAO64047.1|unknown protein [Arabidopsis thaliana]/gi|1032280572|gb|OAO94900.1|hypothetical protein AXX17_AT5G42970 [Arabidopsis thaliana]/gi|30694589|ref|NP_199284.2|37S ribosomal protein S27 [Arabidopsis thaliana]/gi|26451519|dbj|BAC42857.1|unknown protein [Arabidopsis thaliana]	BAC42857.1;AED95149.1;OAO94900.1;NP_199284.2;AAO64047.1	AT5G44710
contig_10101	39S ribosomal		gi|18377434|gb|AAL66883.1|unknown protein [Arabidopsis thaliana]/gi|1063735138|ref|NP_001318707.1|39S ribosomal protein [Arabidopsis thaliana]/gi|15451164|gb|AAK96853.1|Unknown protein [Arabidopsis thaliana]/gi|1032281388|gb|OAO95716.1|hypothetical protein AXX17_AT5G37050 [Arabidopsis thaliana]/gi|332007070|gb|AED94453.1|39S ribosomal protein [Arabidopsis thaliana]	AAK96853.1;AAL66883.1;AED94453.1;NP_001318707.1;OAO95716.1	AT5G39600
contig_14176	39S ribosomal		gi|18377434|gb|AAL66883.1|unknown protein [Arabidopsis thaliana]/gi|1063735138|ref|NP_001318707.1|39S ribosomal protein [Arabidopsis thaliana]/gi|15451164|gb|AAK96853.1|Unknown protein [Arabidopsis thaliana]/gi|1032281388|gb|OAO95716.1|hypothetical protein AXX17_AT5G37050 [Arabidopsis thaliana]/gi|332007070|gb|AED94453.1|39S ribosomal protein [Arabidopsis thaliana]	AAK96853.1;AAL66883.1;AED94453.1;NP_001318707.1;OAO95716.1	AT5G39600
contig_9442	3beta-hydroxysteroid-dehydrogenase decarboxylase isoform 1		gi|26450922|dbj|BAC42568.1|putative sterol dehydrogenase [Arabidopsis thaliana]/gi|330255172|gb|AEC10266.1|3-beta hydroxysteroid dehydrogenase/isomerase family protein [Arabidopsis thaliana]/gi|229890389|sp|A9X4U2.2|HSDD3_ARATHRecName: Full=3beta-hydroxysteroid-dehydrogenase/decarboxylase isoform 3 Short=At3BETAHSD/D3 AltName: Full=4alpha-carboxysterol-C3-dehydrogenase/C4-decarboxylase isoform 1-…	NP_565998.1;BAC42568.1;OAP11205.1;A9X4U2.2;AAB64337.2;AEC10266.1;AAK76515.1	AT2G43420
contig_13754	3beta-hydroxysteroid-dehydrogenase decarboxylase isoform 1		gi|1032295890|gb|OAP10216.1|hypothetical protein AXX17_AT2G30100 [Arabidopsis thaliana]	OAP10216.1
contig_4189	3beta-hydroxysteroid-dehydrogenase decarboxylase isoform 2		gi|1032295264|gb|OAP09590.1|AT3BETAHSD/D2 [Arabidopsis thaliana]	OAP09590.1
contig_5269	3beta-hydroxysteroid-dehydrogenase decarboxylase isoform 2		gi|26450922|dbj|BAC42568.1|putative sterol dehydrogenase [Arabidopsis thaliana]/gi|330255172|gb|AEC10266.1|3-beta hydroxysteroid dehydrogenase/isomerase family protein [Arabidopsis thaliana]/gi|229890389|sp|A9X4U2.2|HSDD3_ARATHRecName: Full=3beta-hydroxysteroid-dehydrogenase/decarboxylase isoform 3 Short=At3BETAHSD/D3 AltName: Full=4alpha-carboxysterol-C3-dehydrogenase/C4-decarboxylase isoform 1-…	NP_565998.1;BAC42568.1;OAP11205.1;A9X4U2.2;AAB64337.2;AEC10266.1;AAK76515.1	AT2G43420
contig_7422	3-dehydroquinate synthase		gi|17978956|gb|AAL47443.1|AT5g66120/K2A18_20 [Arabidopsis thaliana]/gi|75161540|sp|Q8VYV7.1|DHQS_ARATHRecName: Full=3-dehydroquinate synthase, chloroplastic Flags: Precursor/gi|22655384|gb|AAM98284.1|At5g66120/K2A18_20 [Arabidopsis thaliana]/gi|1032275343|gb|OAO89671.1|hypothetical protein AXX17_AT5G66050 [Arabidopsis thaliana]/gi|18425036|ref|NP_569029.1|3-dehydroquinate synthase [Arabidopsis th…	AAM98284.1;NP_569029.1;AED98162.1;Q8VYV7.1;AAL47443.1;OAO89671.1	AT5G66120
contig_11682	3-dehydroquinate synthase		gi|27754381|gb|AAO22639.1|unknown protein [Arabidopsis thaliana]/gi|30689333|ref|NP_189518.2|3-dehydroquinate synthase [Arabidopsis thaliana]/gi|332643966|gb|AEE77487.1|3-dehydroquinate synthase [Arabidopsis thaliana]/gi|28973463|gb|AAO64056.1|unknown protein [Arabidopsis thaliana]	NP_189518.2;AAO64056.1;AEE77487.1;AAO22639.1	AT3G28760
contig_22140	3-dehydroquinate synthase		gi|222424331|dbj|BAH20122.1|AT3G28760 [Arabidopsis thaliana]/gi|332643967|gb|AEE77488.1|3-dehydroquinate synthase [Arabidopsis thaliana]/gi|79313976|ref|NP_001030791.1|3-dehydroquinate synthase [Arabidopsis thaliana]	NP_001030791.1;BAH20122.1;AEE77488.1	AT3G28760
contig_5212	3-deoxy-d-arabino-heptulosonate 7-phosphate synthase		gi|21700887|gb|AAM70567.1|AT4g33510/F17M5_270 [Arabidopsis thaliana]/gi|4490318|emb|CAB38809.1|2-dehydro-3-deoxyphosphoheptonate aldolase [Arabidopsis thaliana]/gi|332660837|gb|AEE86237.1|3-deoxy-d-arabino-heptulosonate 7-phosphate synthase [Arabidopsis thaliana]/gi|1032282589|gb|OAO96916.1|DHS2 [Arabidopsis thaliana]/gi|21264400|sp|Q00218.2|AROG_ARATHRecName: Full=Phospho-2-dehydro-3-deoxyhepton…	CAB80068.1;AAM70567.1;NP_195077.1;CAB38809.1;Q00218.2;AEE86237.1;AAK32811.1;OAO96916.1	DHS2
contig_3770	3-hydroxy-3-methylglutaryl reductase		gi|6554470|gb|AAF16652.1|AC012394_1hydroxy methylglutaryl CoA reductase (AA 1-592) 9510-7255 [Arabidopsis thaliana]/gi|1032298329|gb|OAP12654.1|MAD3 [Arabidopsis thaliana]/gi|388556|gb|AAA32814.1|hydroxymethylglutaryl CoA reductase [Arabidopsis thaliana]/gi|166750|gb|AAA76821.1|3-hydroxy-3-methylglutaryl CoA reductase [Arabidopsis thaliana]/gi|14326475|gb|AAK60283.1|AF385690_1At1g76490/F15M4.1 [A…	AAA32814.1;AAA76821.1;CAA33139.1;OAP12654.1;AAG51957.1;AAN31847.1;AAF16652.1;AAK60283.1;P14891.1;AAQ65091.1
contig_402	3-hydroxyacyl- dehydrogenase family		gi|24899761|gb|AAN65095.1|putative 3-hydroxybutyryl-CoA dehydrogenase [Arabidopsis thaliana]/gi|332642120|gb|AEE75641.1|3-hydroxyacyl-CoA dehydrogenase family protein [Arabidopsis thaliana]/gi|9294256|dbj|BAB02158.1|3-hydroxybutyryl-CoA dehydrogenase-like protein [Arabidopsis thaliana]/gi|15232545|ref|NP_188147.1|3-hydroxyacyl-CoA dehydrogenase family protein [Arabidopsis thaliana]/gi|1032287695|…	AAN65095.1;OAP02022.1;AAN17431.1;NP_188147.1;AEE75641.1;BAB02158.1	AT3G15290
contig_6974	3-isopropylmalate small subunit		gi|14334970|gb|AAK59662.1|putative 3-isopropylmalate dehydratase, small subunit [Arabidopsis thaliana]/gi|1032297375|gb|OAP11701.1|hypothetical protein AXX17_AT2G40550 [Arabidopsis thaliana]/gi|15224221|ref|NP_181837.1|Aconitase/3-isopropylmalate dehydratase protein [Arabidopsis thaliana]/gi|20197634|gb|AAM15163.1|3-isopropylmalate dehydratase, small subunit [Arabidopsis thaliana]/gi|3763918|gb|A…	AAM64645.1;AAK59662.1;AEC10207.1;OAP11701.1;NP_181837.1;AAL34203.1;AAM15163.1;Q9ZW85.1;AAC64298.1	AT2G43090
contig_26959	3-ketoacyl- synthase 10		gi|8177719|gb|AAF73978.1|AF214500_1fiddlehead protein [Arabidopsis thaliana]	AAF73978.1
contig_4774	3-ketoacyl-acyl carrier synthase I		gi|21593429|gb|AAM65396.1|3-oxoacyl-(acyl-carrier-protein) synthase I precursor (beta-ketoacyl-acp synthase I) (KAS I) [Arabidopsis thaliana]/gi|14335164|gb|AAK59862.1|AT5g46290/MPL12_7 [Arabidopsis thaliana]/gi|1032280908|gb|OAO95236.1|KASI [Arabidopsis thaliana]/gi|332007980|gb|AED95363.1|3-ketoacyl-acyl carrier protein synthase I [Arabidopsis thaliana]/gi|21703101|gb|AAM74493.1|AT5g46290/MPL12…	AAK59862.1;AAM16266.1;P52410.2;AED95363.1;BAB11084.1;AAM65396.1;OAO95236.1;NP_199441.1;AAM74493.1	KASI
contig_16734	3-ketoacyl-acyl carrier synthase I		gi|21593429|gb|AAM65396.1|3-oxoacyl-(acyl-carrier-protein) synthase I precursor (beta-ketoacyl-acp synthase I) (KAS I) [Arabidopsis thaliana]/gi|14335164|gb|AAK59862.1|AT5g46290/MPL12_7 [Arabidopsis thaliana]/gi|1032280908|gb|OAO95236.1|KASI [Arabidopsis thaliana]/gi|332007980|gb|AED95363.1|3-ketoacyl-acyl carrier protein synthase I [Arabidopsis thaliana]/gi|21703101|gb|AAM74493.1|AT5g46290/MPL12…	AAK59862.1;AAM16266.1;P52410.2;AED95363.1;BAB11084.1;AAM65396.1;OAO95236.1;NP_199441.1;AAM74493.1	KASI
contig_8041	3-ketoacyl-acyl carrier synthase III		gi|1032297679|gb|OAP12004.1|KAS III [Arabidopsis thaliana]	OAP12004.1
contig_19433	3-methyl-2-oxobutanoate hydroxy-methyl-transferase		gi|1032296600|gb|OAP10926.1|PANB1 [Arabidopsis thaliana]	OAP10926.1
contig_16917	3-methylcrotonyl- carboxylase		gi|14423378|gb|AAK62371.1|AF386926_1Unknown protein [Arabidopsis thaliana]	AAK62371.1
contig_7560	3-oxo-5-alpha-steroid 4-dehydrogenase (DUF1295)		gi|1032296306|gb|OAP10632.1|hypothetical protein AXX17_AT2G44600 [Arabidopsis thaliana]	OAP10632.1
contig_10047	3-oxo-5-alpha-steroid 4-dehydrogenase (DUF1295)		gi|332197370|gb|AEE35491.1|3-oxo-5-alpha-steroid 4-dehydrogenase (DUF1295) [Arabidopsis thaliana]/gi|42572099|ref|NP_974140.1|3-oxo-5-alpha-steroid 4-dehydrogenase (DUF1295) [Arabidopsis thaliana]	NP_974140.1;AEE35491.1	AT1G73650
contig_5865	3-oxo-5-alpha-steroid 4-dehydrogenase family		gi|19310675|gb|AAL85068.1|putative 3-oxo-5-alpha-steroid 4-dehydrogenase [Arabidopsis thaliana]/gi|15028207|gb|AAK76600.1|putative 3-oxo-5-alpha-steroid 4-dehydrogenase [Arabidopsis thaliana]/gi|330254390|gb|AEC09484.1|3-oxo-5-alpha-steroid 4-dehydrogenase family protein [Arabidopsis thaliana]/gi|20177876|sp|Q38944.2|DET2_ARATHRecName: Full=Steroid 5-alpha-reductase DET2 Short=AtDET2 AltName: Ful…	AAK76600.1;AAL85068.1;OAP08037.1;NP_181340.1;Q38944.2;AEC09484.1	DET2
contig_9909	3-oxo-5-alpha-steroid 4-dehydrogenase family		gi|21594270|gb|AAM65988.1|synaptic glycoprotein SC2-like protein [Arabidopsis thaliana]/gi|7076779|emb|CAB75894.1|glycoprotein-like [Arabidopsis thaliana]/gi|20148509|gb|AAM10145.1|glycoprotein-like [Arabidopsis thaliana]/gi|75183236|sp|Q9M2U2.1|TECR_ARATHRecName: Full=Very-long-chain enoyl-CoA reductase AltName: Full=Enoyl-CoA reductase Short=AtECR AltName: Full=Protein ECERIFERUM 10 AltName: Fu…	Q9M2U2.1;AEE79372.1;NP_191096.1;AAL38312.1;OAP04711.1;CAB75894.1;AAM10145.1;AAM65988.1	CER10
contig_13448	3-oxo-5-alpha-steroid 4-dehydrogenase family		gi|1032295695|gb|OAP10021.1|hypothetical protein AXX17_AT2G11600 [Arabidopsis thaliana]	OAP10021.1
contig_16642	3-oxo-5-alpha-steroid 4-dehydrogenase family		gi|1063703874|ref|NP_001325184.1|3-oxo-5-alpha-steroid 4-dehydrogenase family protein [Arabidopsis thaliana]/gi|1039013350|gb|ANM63072.1|3-oxo-5-alpha-steroid 4-dehydrogenase family protein [Arabidopsis thaliana]	NP_001325184.1;ANM63072.1	AT2G16530
contig_18203	3-oxo-5-alpha-steroid 4-dehydrogenase family		gi|24797018|gb|AAN64521.1|At5g16010/F1N13_150 [Arabidopsis thaliana]/gi|9755647|emb|CAC01800.1|steroid 5alpha-reductase-like protein [Arabidopsis thaliana]/gi|14190513|gb|AAK55737.1|AF380656_1AT5g16010/F1N13_150 [Arabidopsis thaliana]/gi|332004851|gb|AED92234.1|3-oxo-5-alpha-steroid 4-dehydrogenase family protein [Arabidopsis thaliana]/gi|15237245|ref|NP_197105.1|3-oxo-5-alpha-steroid 4-dehydroge…	NP_197105.1;AED92234.1;AAK55737.1;AAN64521.1;CAC01800.1	AT5G16010
contig_19518	3-oxo-5-alpha-steroid 4-dehydrogenase family		gi|24797018|gb|AAN64521.1|At5g16010/F1N13_150 [Arabidopsis thaliana]/gi|9755647|emb|CAC01800.1|steroid 5alpha-reductase-like protein [Arabidopsis thaliana]/gi|14190513|gb|AAK55737.1|AF380656_1AT5g16010/F1N13_150 [Arabidopsis thaliana]/gi|332004851|gb|AED92234.1|3-oxo-5-alpha-steroid 4-dehydrogenase family protein [Arabidopsis thaliana]/gi|15237245|ref|NP_197105.1|3-oxo-5-alpha-steroid 4-dehydroge…	NP_197105.1;AED92234.1;AAK55737.1;AAN64521.1;CAC01800.1	AT5G16010
contig_18605	3-oxoacyl-[acyl-carrier- ] synthase		gi|7406456|emb|CAB85558.1|3-oxoacyl-[acyl-carrier-protein] synthase-like protein [Arabidopsis thaliana]/gi|332003373|gb|AED90756.1|3-oxoacyl-acyl-carrier synthase-like protein (Protein of unknown function DUF455) [Arabidopsis thaliana]/gi|15238192|ref|NP_196072.1|3-oxoacyl-acyl-carrier synthase-like protein (Protein of unknown function DUF455) [Arabidopsis thaliana]	CAB85558.1;NP_196072.1;AED90756.1	AT5G04520
contig_13065	3-phosphoinositide-dependent kinase-1		gi|332641406|gb|AEE74927.1|3-phosphoinositide-dependent protein kinase-1 [Arabidopsis thaliana]/gi|30681387|ref|NP_850555.1|3-phosphoinositide-dependent protein kinase-1 [Arabidopsis thaliana]/gi|1032292096|gb|OAP06423.1|APEM9 [Arabidopsis thaliana]/gi|75162444|sp|Q8W4B2.1|APEM9_ARATHRecName: Full=Protein APEM9 AltName: Full=ABERRANT PEROXISOME MORPHOLOGY 9 AltName: Full=Protein DAYU/gi|17065216|…	OAP06423.1;Q8W4B2.1;AAL32762.1;NP_850555.1;AAM13364.1;AEE74927.1	APEM9
contig_1995	3-phosphoserine phosphatase		gi|9795592|gb|AAF98410.1|AC026238_23-phosphoserine phosphatase [Arabidopsis thaliana]/gi|20465705|gb|AAM20321.1|putative 3-phosphoserine phosphatase [Arabidopsis thaliana]/gi|62900892|sp|O82796.2|SERC_ARATHRecName: Full=Phosphoserine phosphatase, chloroplastic Short=PSP Short=PSPase AltName: Full=O-phosphoserine phosphohydrolase Flags: Precursor/gi|17529132|gb|AAL38792.1|putative 3-phosphoserine …	O82796.2;OAP12275.1;NP_973858.1;AEE29738.1;AAM64935.1;AAL38792.1;AAM20321.1;AAF98410.1	PSP
contig_21432	4 -phosphopantetheinyl transferase superfamily		gi|1032274850|gb|OAO89193.1|hypothetical protein AXX17_ATUG03410 [Arabidopsis thaliana]	OAO89193.1
contig_22573	4 -phosphopantetheinyl transferase superfamily		gi|20147157|gb|AAM10295.1|AT3g11470/F24K9_14 [Arabidopsis thaliana]/gi|17979266|gb|AAL49949.1|AT3g11470/F24K9_14 [Arabidopsis thaliana]/gi|22330990|ref|NP_187754.2|4'-phosphopantetheinyl transferase superfamily [Arabidopsis thaliana]/gi|332641530|gb|AEE75051.1|4'-phosphopantetheinyl transferase superfamily [Arabidopsis thaliana]	AAM10295.1;AAL49949.1;AEE75051.1;NP_187754.2	AT3G11470
contig_14280	4-(cytidine 5 -phospho)-2-C-methyl-D-erithritol kinase		gi|3426035|gb|AAC32234.1|putative ripening-associated protein [Arabidopsis thaliana]/gi|7387807|sp|O81014.1|ISPE_ARATHRecName: Full=4-diphosphocytidyl-2-C-methyl-D-erythritol kinase, chloroplastic AltName: Full=4-(cytidine-5'-diphospho)-2-C-methyl-D-erythritol kinase Short=CDPMEK Short=CMEK AltName: Full=Protein PIGMENT DEFECTIVE 277 Flags: Precursor/gi|15225820|ref|NP_180261.1|4-(cytidine 5'-pho…	OAP11424.1;NP_180261.1;BAB21593.1;AAC32234.1;AAM97060.1;AEC07908.1;O81014.1;AAN15527.1	CDPMEK
contig_17423	40S ribosomal		gi|18405948|ref|NP_564723.1|40S ribosomal protein [Arabidopsis thaliana]/gi|1032304085|gb|OAP18410.1|hypothetical protein AXX17_AT1G51560 [Arabidopsis thaliana]/gi|26449333|dbj|BAC41794.1|unknown protein [Arabidopsis thaliana]/gi|42571903|ref|NP_974042.1|40S ribosomal protein [Arabidopsis thaliana]/gi|1032303168|gb|OAP17493.1|hypothetical protein AXX17_AT1G51550 [Arabidopsis thaliana]/gi|33219531…	NP_974042.1;AAG50734.1;AEE33433.1;NP_564723.1;BAC41794.1;AEE33431.1;OAP17493.1;NP_001077732.1;AAO42937.1;AEE33432.1;OAP18410.1	AT1G57540
contig_4059	40S ribosomal S15A		gi|23397065|gb|AAN31818.1|putative cytoplasmic ribosomal protein S15a [Arabidopsis thaliana]/gi|13430744|gb|AAK25994.1|AF360284_1putative ribosomal protein S15 [Arabidopsis thaliana]/gi|440824|gb|AAA61608.1|ribosomal protein S15 [Arabidopsis thaliana]/gi|1039007889|gb|ANM58067.1|ribosomal protein S15A [Arabidopsis thaliana]/gi|8439890|gb|AAF75076.1|AC007583_12Strong similarity to 40S ribosomal pr…	ANM58067.1;NP_200793.1;AAA61608.1;AAK25994.1;AEE28177.1;AEE28178.1;NP_973783.1;AAM10251.1;OAP13394.1;P42798.2;AAL34202.1;AAB58750.1;AAM65874.1;AAK93717.1;AAN31818.1;NP_172256.1;AAM65118.1;BAH20371.1;AED97242.1;OAO90805.1;NP_001318947.1;AAF75076.1;AAG48810.1;BAB08353.1;AAK62367.1;AAK68770.1;AAK59661.1;AAM10034.1	RPS15A
contig_4288	40S ribosomal S15A		gi|110737866|dbj|BAF00871.1|ribosomal protein S15a homolog [Arabidopsis thaliana]/gi|75311751|sp|Q9M0E0.1|R15A5_ARATHRecName: Full=40S ribosomal protein S15a-5/gi|15233571|ref|NP_194672.1|ribosomal protein S15A E [Arabidopsis thaliana]/gi|7269842|emb|CAB79701.1|ribosomal protein S15a homolog [Arabidopsis thaliana]/gi|21553914|gb|AAM62997.1|ribosomal protein S15a homolog [Arabidopsis thaliana]/gi|…	AAM62997.1;OAO99845.1;Q9M0E0.1;NP_194672.1;BAF00871.1;CAB79701.1;ABH04610.1;AEE85630.1	rps15ae
contig_6040	40S ribosomal S15A		gi|23397065|gb|AAN31818.1|putative cytoplasmic ribosomal protein S15a [Arabidopsis thaliana]/gi|13430744|gb|AAK25994.1|AF360284_1putative ribosomal protein S15 [Arabidopsis thaliana]/gi|440824|gb|AAA61608.1|ribosomal protein S15 [Arabidopsis thaliana]/gi|1039007889|gb|ANM58067.1|ribosomal protein S15A [Arabidopsis thaliana]/gi|8439890|gb|AAF75076.1|AC007583_12Strong similarity to 40S ribosomal pr…	ANM58067.1;NP_200793.1;AAA61608.1;AAK25994.1;AEE28177.1;AEE28178.1;NP_973783.1;AAM10251.1;OAP13394.1;P42798.2;AAL34202.1;AAB58750.1;AAM65874.1;AAK93717.1;AAN31818.1;NP_172256.1;AAM65118.1;BAH20371.1;AED97242.1;OAO90805.1;NP_001318947.1;AAF75076.1;AAG48810.1;BAB08353.1;AAK62367.1;AAK68770.1;AAK59661.1;AAM10034.1	RPS15A
contig_6963	40S ribosomal S15A		gi|23397065|gb|AAN31818.1|putative cytoplasmic ribosomal protein S15a [Arabidopsis thaliana]/gi|13430744|gb|AAK25994.1|AF360284_1putative ribosomal protein S15 [Arabidopsis thaliana]/gi|440824|gb|AAA61608.1|ribosomal protein S15 [Arabidopsis thaliana]/gi|1039007889|gb|ANM58067.1|ribosomal protein S15A [Arabidopsis thaliana]/gi|8439890|gb|AAF75076.1|AC007583_12Strong similarity to 40S ribosomal pr…	ANM58067.1;NP_200793.1;AAA61608.1;AAK25994.1;AEE28177.1;AEE28178.1;NP_973783.1;AAM10251.1;OAP13394.1;P42798.2;AAL34202.1;AAB58750.1;AAM65874.1;AAK93717.1;AAN31818.1;NP_172256.1;AAM65118.1;BAH20371.1;AED97242.1;OAO90805.1;NP_001318947.1;AAF75076.1;AAG48810.1;BAB08353.1;AAK62367.1;AAK68770.1;AAK59661.1;AAM10034.1	RPS15A
contig_7682	40S ribosomal S27		gi|1032279602|gb|OAO93930.1|hypothetical protein AXX17_AT5G46450 [Arabidopsis thaliana]	OAO93930.1
contig_5581	40S ribosomal S5		gi|1032293761|gb|OAP08087.1|RPS5B [Arabidopsis thaliana]/gi|27734544|sp|Q9ZUT9.1|RS51_ARATHRecName: Full=40S ribosomal protein S5-1/gi|15228111|ref|NP_181264.1|ribosomal protein 5B [Arabidopsis thaliana]/gi|4056502|gb|AAC98068.1|40S ribosomal protein S5 [Arabidopsis thaliana]/gi|16648959|gb|AAL24331.1|40S ribosomal protein S5 [Arabidopsis thaliana]/gi|20148681|gb|AAM10231.1|40S ribosomal protein …	Q9ZUT9.1;NP_181264.1;AEC09375.1;AEC09376.1;AAM10231.1;NP_001031502.1;AAC98068.1;OAP08087.1;AAL24331.1	RPS5B
contig_1089	40S ribosomal SA (laminin receptor )		gi|222423427|dbj|BAH19684.1|AT1G72370 [Arabidopsis thaliana]/gi|332197193|gb|AEE35314.1|40s ribosomal protein SA [Arabidopsis thaliana]/gi|79321150|ref|NP_001031267.1|40s ribosomal protein SA [Arabidopsis thaliana]	BAH19684.1;NP_001031267.1;AEE35314.1	P40
contig_1099	40S ribosomal SA (laminin receptor )		gi|6175177|gb|AAF04903.1|AC011437_18putative 40S ribosomal protein [Arabidopsis thaliana]/gi|332640613|gb|AEE74134.1|40s ribosomal protein SA B [Arabidopsis thaliana]/gi|1032289643|gb|OAP03970.1|hypothetical protein AXX17_AT3G04240 [Arabidopsis thaliana]/gi|73919128|sp|Q8H173.2|RSSA2_ARATHRecName: Full=40S ribosomal protein Sa-2 AltName: Full=p40 protein homolog/gi|15229347|ref|NP_187128.1|40s ri…	AEE74134.1;OAP03970.1;AAF04903.1;NP_187128.1;Q8H173.2;AAB67866.1	RPSAb
contig_27383	40S ribosomal SA (laminin receptor )		gi|23308301|gb|AAN18120.1|At3g04770/F7O18_26 [Arabidopsis thaliana]	AAN18120.1
contig_4749	4-coumarate- ligase		gi|1032287951|gb|OAP02278.1|AAE13 [Arabidopsis thaliana]	OAP02278.1
contig_5052	4-coumarate- ligase		gi|17065366|gb|AAL32837.1|4-coumarate-CoA ligase-like protein [Arabidopsis thaliana]/gi|15292781|gb|AAK92759.1|putative 4-coumarate-CoA ligase [Arabidopsis thaliana]/gi|75313630|sp|Q9SMT7.1|4CLLA_ARATHRecName: Full=Oxalate--CoA ligase AltName: Full=4-coumarate--CoA ligase isoform 8 Short=At4CL8 AltName: Full=4-coumarate--CoA ligase-like 10 AltName: Full=Acyl-activating enzyme 3 AltName: Full=Aden…	Q9SMT7.1;OAP02140.1;AAL32837.1;AAO30039.1;AEE78480.1;AAK92759.1;NP_190468.1;5IE3_B;5IE2_B;5IE3_A;AAM28620.1;5IE0_A;5IE2_A;5IE0_B;CAB62011.1;AAM51329.1	AAE3
contig_12349	4-coumarate- ligase		gi|29888154|gb|AAP03018.1|4-coumarate-CoA ligase-like protein [Arabidopsis thaliana]/gi|1032281873|gb|OAO96201.1|hypothetical protein AXX17_AT5G62940 [Arabidopsis thaliana]	AAP03018.1;OAO96201.1
contig_19154	4-coumarate- ligase		gi|116490123|gb|ABJ98946.1|peroxisomal OPC-8:0 CoA ligase [Arabidopsis thaliana]/gi|332191859|gb|AEE29980.1|OPC-8:0 CoA ligase1 [Arabidopsis thaliana]/gi|18394871|ref|NP_564115.1|OPC-8:0 CoA ligase1 [Arabidopsis thaliana]/gi|13430676|gb|AAK25960.1|AF360250_1unknown protein [Arabidopsis thaliana]/gi|14532846|gb|AAK64105.1|unknown protein [Arabidopsis thaliana]/gi|158564046|sp|Q84P21.2|4CLL5_ARATHR…	Q84P21.2;NP_564115.1;ABJ98946.1;AAK25960.1;AAK64105.1;AEE29980.1	OPCL1
contig_29631	4-coumarate- ligase		gi|1032299298|gb|OAP13623.1|AAE14 [Arabidopsis thaliana]	OAP13623.1
contig_22586	4-coumarate: ligase 1		gi|30697142|ref|NP_849844.1|4-coumarate:CoA ligase 3 [Arabidopsis thaliana]/gi|332196203|gb|AEE34324.1|4-coumarate:CoA ligase 3 [Arabidopsis thaliana]	NP_849844.1;AEE34324.1	4CL3
contig_5864	4-cumarate-COA-		gi|20466562|gb|AAM20598.1|4-coumarate:CoA ligase 1 [Arabidopsis thaliana]/gi|1137166049|gb|APY24044.1|4-coumarate-CoA ligase 1 [Arabidopsis thaliana]/gi|332194577|gb|AEE32698.1|4-coumarate:CoA ligase 1 [Arabidopsis thaliana]/gi|15218002|ref|NP_175579.1|4-coumarate:CoA ligase 1 [Arabidopsis thaliana]/gi|609340|gb|AAA82888.1|4-coumarate--coenzyme A ligase [Arabidopsis thaliana]/gi|12229649|sp|Q4252…	AAA82888.1;NP_175579.1;AAD47191.1;AEE32698.1;AAQ86588.1;APY24044.1;AAG50881.1;AAM20598.1;Q42524.1;OAP14948.1	4CL1
contig_7555	4-hydroxy-3-methylbut-2-enyl diphosphate reductase		gi|1032285164|gb|OAO99491.1|ISPH [Arabidopsis thaliana]	OAO99491.1	HDR
contig_1921	4-hydroxy-3-methylbut-2-enyl diphosphate synthase		gi|30697395|ref|NP_851233.1|4-hydroxy-3-methylbut-2-enyl diphosphate synthase [Arabidopsis thaliana]/gi|332009970|gb|AED97353.1|4-hydroxy-3-methylbut-2-enyl diphosphate synthase [Arabidopsis thaliana]/gi|391359289|sp|F4K0E8.1|ISPG_ARATHRecName: Full=4-hydroxy-3-methylbut-2-en-1-yl diphosphate synthase (ferredoxin), chloroplastic AltName: Full=1-hydroxy-2-methyl-2-(E)-butenyl 4-diphosphate synthas…	OAO95289.1;AED97353.1;NP_851233.1;F4K0E8.1	HDS
contig_3425	4-hydroxyphenylpyruvate dioxygenase		gi|6692679|gb|AAF24813.1|AC007592_6F12K11.9 [Arabidopsis thaliana]/gi|1032303565|gb|OAP17890.1|PDS1 [Arabidopsis thaliana]	OAP17890.1;AAF24813.1
contig_6319	4-hydroxyphenylpyruvate dioxygenase		gi|238478369|ref|NP_001154311.1|4-hydroxyphenylpyruvate dioxygenase [Arabidopsis thaliana]/gi|332189886|gb|AEE28007.1|4-hydroxyphenylpyruvate dioxygenase [Arabidopsis thaliana]	NP_001154311.1;AEE28007.1	PDS1
contig_24641	4-hydroxyphenylpyruvate dioxygenase		gi|3694811|gb|AAC62457.1|p-hydroxyphenylpyruvate dioxygenase [Arabidopsis thaliana]	AAC62457.1
contig_13646	4-phosphopantetheine adenylyltransferase		gi|1032295694|gb|OAP10020.1|COAD [Arabidopsis thaliana]/gi|34365611|gb|AAQ65117.1|At2g18250 [Arabidopsis thaliana]/gi|15224138|ref|NP_179417.1|4-phosphopantetheine adenylyltransferase [Arabidopsis thaliana]/gi|51971991|dbj|BAD44660.1|hypothetical protein [Arabidopsis thaliana]/gi|330251652|gb|AEC06746.1|4-phosphopantetheine adenylyltransferase [Arabidopsis thaliana]/gi|4309741|gb|AAD15511.1|hypot…	AEC06746.1;Q9ZPV8.1;NP_179417.1;AAD15511.1;OAP10020.1;AAQ65117.1;BAD44660.1	COAD
contig_633	5 -3 exonuclease family		gi|332006194|gb|AED93577.1|5'-3' exonuclease family protein [Arabidopsis thaliana]/gi|317374929|sp|O65251.2|FEN1_ARATHRecName: Full=Flap endonuclease 1 Short=FEN-1 AltName: Full=Flap structure-specific endonuclease 1/gi|238481386|ref|NP_001154740.1|5'-3' exonuclease family protein [Arabidopsis thaliana]	AED93577.1;NP_001154740.1;O65251.2	AT5G26680
contig_2842	5 -3 exonuclease family		gi|1039014012|gb|ANM63676.1|5'-3' exonuclease family protein [Arabidopsis thaliana]/gi|1063714255|ref|NP_001325750.1|5'-3' exonuclease family protein [Arabidopsis thaliana]	NP_001325750.1;ANM63676.1	UVH3
contig_8220	5 -3 exonuclease family		gi|332645359|gb|AEE78880.1|5'-3' exonuclease family protein [Arabidopsis thaliana]/gi|332645358|gb|AEE78879.1|5'-3' exonuclease family protein [Arabidopsis thaliana]/gi|145362483|ref|NP_974414.2|5'-3' exonuclease family protein [Arabidopsis thaliana]/gi|109946597|gb|ABG48477.1|At3g52050 [Arabidopsis thaliana]/gi|42565846|ref|NP_190773.2|5'-3' exonuclease family protein [Arabidopsis thaliana]	NP_190773.2;NP_974414.2;ABG48477.1;AEE78879.1;AEE78880.1	AT3G52050
contig_8459	5 -3 exonuclease family		gi|1039014011|gb|ANM63675.1|5'-3' exonuclease family protein [Arabidopsis thaliana]/gi|1063714251|ref|NP_001325749.1|5'-3' exonuclease family protein [Arabidopsis thaliana]	NP_001325749.1;ANM63675.1	UVH3
contig_10778	5 -3 exonuclease family		gi|145324070|ref|NP_001077624.1|5'-3' exonuclease family protein [Arabidopsis thaliana]/gi|332192991|gb|AEE31112.1|5'-3' exonuclease family protein [Arabidopsis thaliana]/gi|166232400|sp|Q8L6Z7.2|EXO1_ARATHRecName: Full=Exonuclease 1	NP_001077624.1;Q8L6Z7.2;AEE31112.1	AT1G29630
contig_16844	5 -3 exonuclease family		gi|1032302192|gb|OAP16517.1|hypothetical protein AXX17_AT1G00990 [Arabidopsis thaliana]	OAP16517.1
contig_16936	5 -3 exonuclease family		gi|9719724|gb|AAF97826.1|AC034107_9Contains similarity to exonuclease ExoI from Xenopus laevis gb|AF134570 and contains XPG N-terminal PF|00752 and I-region PF|00867 domains. EST gb|AV565414 comes from this gene [Arabidopsis thaliana]	AAF97826.1
contig_16965	5 -3 exonuclease family		gi|1032290364|gb|OAP04691.1|hypothetical protein AXX17_AT3G43050 [Arabidopsis thaliana]	OAP04691.1
contig_19263	5 -3 exonuclease family		gi|51536440|gb|AAU05458.1|At1g34380 [Arabidopsis thaliana]/gi|186488278|ref|NP_001117409.1|5'-3' exonuclease family protein [Arabidopsis thaliana]/gi|332193586|gb|AEE31707.1|5'-3' exonuclease family protein [Arabidopsis thaliana]/gi|1032299003|gb|OAP13328.1|hypothetical protein AXX17_AT1G35300 [Arabidopsis thaliana]/gi|52421279|gb|AAU45209.1|At1g34380 [Arabidopsis thaliana]	OAP13328.1;AAU05458.1;AEE31707.1;AAU45209.1;NP_001117409.1	AT1G34380
contig_6411	5 -adenylylsulfate reductase		gi|21593590|gb|AAM65557.1|5-adenylylsulfate reductase [Arabidopsis thaliana]	AAM65557.1
contig_12378	5 -AMP-activated kinase		gi|1032281282|gb|OAO95610.1|hypothetical protein AXX17_AT5G02670 [Arabidopsis thaliana]	OAO95610.1
contig_12771	5 -AMP-activated kinase		gi|7378624|emb|CAB83300.1|putative protein [Arabidopsis thaliana]	CAB83300.1
contig_16031	5 -AMP-activated kinase		gi|1032304319|gb|OAP18644.1|hypothetical protein AXX17_AT1G27500 [Arabidopsis thaliana]	OAP18644.1
contig_23846	5 -AMP-activated kinase		gi|8778877|gb|AAF79876.1|AC000348_29T7N9.13 [Arabidopsis thaliana]/gi|332192655|gb|AEE30776.1|5'-AMP-activated protein kinase-like protein [Arabidopsis thaliana]/gi|30689754|ref|NP_174027.3|5'-AMP-activated protein kinase-like protein [Arabidopsis thaliana]	AAF79876.1;NP_174027.3;AEE30776.1	AT1G27070
contig_1879	5 -AMP-activated kinase beta-2 subunit		gi|6686784|emb|CAB64719.1|AKIN beta2 [Arabidopsis thaliana]/gi|56744220|gb|AAW28550.1|At4g16360 [Arabidopsis thaliana]/gi|62900625|sp|Q9SCY5.1|KINB2_ARATHRecName: Full=SNF1-related protein kinase regulatory subunit beta-2 Short=AKIN subunit beta-2 Short=AKINB2 Short=AKINbeta2/gi|13430672|gb|AAK25958.1|AF360248_1putative kinase [Arabidopsis thaliana]	AAW28550.1;Q9SCY5.1;CAB64719.1;AAK25958.1
contig_4254	5 -AMP-activated kinase beta-2 subunit		gi|110736286|dbj|BAF00113.1|hypothetical protein [Arabidopsis thaliana]/gi|22652764|gb|AAN03809.1|AF491295_1AKINbeta3 [Arabidopsis thaliana]/gi|1063705087|ref|NP_001323591.1|5'-AMP-activated protein kinase beta-2 subunit protein [Arabidopsis thaliana]/gi|32815887|gb|AAP88336.1|At2g28060 [Arabidopsis thaliana]/gi|21553807|gb|AAM62900.1|unknown [Arabidopsis thaliana]/gi|20197950|gb|AAM15325.1|expre…	AAM15325.1;NP_001323591.1;Q9ZUU8.1;NP_001323592.1;ANM61370.1;ANM61371.1;AAN03809.1;ANM61369.1;AAM62900.1;BAF00113.1;AAC98460.1;OAP09602.1;AEC08074.1;NP_565664.1;NP_001323590.1;AAP88336.1	AT2G28060
contig_5117	5 -AMP-activated kinase beta-2 subunit		gi|332005561|gb|AED92944.1|5'-AMP-activated protein kinase beta-2 subunit protein [Arabidopsis thaliana]/gi|62900612|sp|Q84VQ1.1|KINB1_ARATHRecName: Full=SNF1-related protein kinase regulatory subunit beta-1 Short=AKIN subunit beta-1 Short=AKINB1 Short=AKINbeta1/gi|15242175|ref|NP_197615.1|5'-AMP-activated protein kinase beta-2 subunit protein [Arabidopsis thaliana]/gi|29294057|gb|AAO73894.1|AMPK…	AAO73894.1;ABD59046.1;AED92944.1;NP_197615.1;Q84VQ1.1	AKINBETA1
contig_19952	5 -AMP-activated kinase beta-2 subunit		gi|227204469|dbj|BAH57086.1|AT4G16360 [Arabidopsis thaliana]	BAH57086.1
contig_19287	5 -nucleotidase magnesium ion binding		gi|1032293195|gb|OAP07521.1|hypothetical protein AXX17_AT2G35550 [Arabidopsis thaliana]	OAP07521.1
contig_13495	50S ribosomal		gi|21594773|gb|AAM66042.1|unknown [Arabidopsis thaliana]	AAM66042.1
contig_8482	50S ribosomal chloroplast precursor		gi|21431836|sp|P25873.2|RK15_ARATHRecName: Full=50S ribosomal protein L15, chloroplastic AltName: Full=CL15 Flags: Precursor/gi|9279597|dbj|BAB01055.1|chloroplast 50S ribosomal protein L15 [Arabidopsis thaliana]/gi|15983454|gb|AAL11595.1|AF424601_1AT3g25920/MPE11_7 [Arabidopsis thaliana]/gi|332643570|gb|AEE77091.1|ribosomal protein L15 [Arabidopsis thaliana]/gi|16323474|gb|AAL15231.1|putative 50S…	P25873.2;AAM61054.1;AEE77091.1;NP_189221.1;AAK44050.1;AAL15231.1;AAL11595.1;BAB01055.1;OAP03873.1	RPL15
contig_13147	50S ribosomal L27		gi|15028249|gb|AAK76713.1|putative 50S ribosomal protein L27 [Arabidopsis thaliana]/gi|20139726|sp|Q9FLN4.1|RK27_ARATHRecName: Full=50S ribosomal protein L27, chloroplastic AltName: Full=CL27 Flags: Precursor/gi|332007235|gb|AED94618.1|ribosomal protein large subunit 27 [Arabidopsis thaliana]/gi|15237524|ref|NP_198911.1|ribosomal protein large subunit 27 [Arabidopsis thaliana]/gi|21436345|gb|AAM5…	AAK76713.1;AED94618.1;NP_198911.1;BAB09697.1;AAM51342.1;Q9FLN4.1	RPL27
contig_500	50S ribosomal L29		gi|21553790|gb|AAM62883.1|50S ribosomal protein L29 [Arabidopsis thaliana]/gi|222424203|dbj|BAH20060.1|AT5G65220 [Arabidopsis thaliana]/gi|19310703|gb|AAL85082.1|putative 50S ribosomal protein L29 [Arabidopsis thaliana]/gi|15028327|gb|AAK76640.1|putative 50S ribosomal protein L29 [Arabidopsis thaliana]/gi|15238369|ref|NP_201325.1|Ribosomal L29 family protein [Arabidopsis thaliana]/gi|10178184|dbj…	AAK76640.1;AED98025.1;NP_201325.1;BAB11658.1;BAH20060.1;OAO90025.1;Q9FJP3.1;AAL85082.1;AAM62883.1	AT5G65220
contig_6215	50S ribosomal L3		gi|21553426|gb|AAM62519.1|50S ribosomal protein L3 [Arabidopsis thaliana]	AAM62519.1
contig_10377	50S ribosomal L3		gi|1032287942|gb|OAP02269.1|RPL3P [Arabidopsis thaliana]	OAP02269.1
contig_15334	5-formyltetrahydrofolate cycloligase		gi|22087553|gb|AAM90960.1|AF516365_15-formyltetrahydrofolate cycloligase [Arabidopsis thaliana]/gi|21536640|gb|AAM60972.1|5-formyltetrahydrofolate cyclo-ligase-like protein [Arabidopsis thaliana]/gi|332004461|gb|AED91844.1|5-formyltetrahydrofolate cycloligase [Arabidopsis thaliana]/gi|1032276808|gb|OAO91136.1|5-FCL [Arabidopsis thaliana]/gi|87116638|gb|ABD19683.1|At5g13050 [Arabidopsis thaliana]/…	OAO91136.1;Q8L539.1;AAM60972.1;AED91844.1;NP_568284.1;AAM90960.1;ABD19683.1	5-FCL
contig_35963	6-&1-fructan exohydrolase		gi|332004357|gb|AED91740.1|6-&1-fructan exohydrolase [Arabidopsis thaliana]/gi|145334385|ref|NP_001078574.1|6-&1-fructan exohydrolase [Arabidopsis thaliana]	NP_001078574.1;AED91740.1
contig_4120	6,7-dimethyl-8-ribityllumazine synthase		gi|1032274985|gb|OAO89322.1|hypothetical protein AXX17_ATUG01840 [Arabidopsis thaliana]	OAO89322.1
contig_12669	6,7-dimethyl-8-ribityllumazine synthase		gi|1032302452|gb|OAP16777.1|hypothetical protein AXX17_AT1G06600 [Arabidopsis thaliana]	OAP16777.1
contig_32899	6,7-dimethyl-8-ribityllumazine synthase		gi|1032279015|gb|OAO93343.1|hypothetical protein AXX17_AT5G66540 [Arabidopsis thaliana]	OAO93343.1
contig_9283	6,7-dimethyl-8-ribityllumazine synthase precursor		gi|15292959|gb|AAK93590.1|putative 6,7-dimethyl-8-ribityllumazine synthase precursor [Arabidopsis thaliana]/gi|1032293250|gb|OAP07576.1|COS1 [Arabidopsis thaliana]/gi|20139375|sp|O80575.1|RISB_ARATHRecName: Full=6,7-dimethyl-8-ribityllumazine synthase, chloroplastic Short=DMRL synthase Short=LS Short=Lumazine synthase Flags: Precursor/gi|3212862|gb|AAC23413.1|6,7-dimethyl-8-ribityllumazine syntha…	OAP07576.1;AAC23413.1;AAD44810.1;AAK93590.1;AAM14282.1;O80575.1;NP_181933.1;AEC10365.1	COS1
contig_68	60S acidic ribosomal family		gi|10177851|dbj|BAB11203.1|60s acidic ribosomal protein P1 [Arabidopsis thaliana]/gi|67633816|gb|AAY78832.1|putative 60S acidic ribosomal protein P1 [Arabidopsis thaliana]/gi|332005935|gb|AED93318.1|60S acidic ribosomal protein family [Arabidopsis thaliana]/gi|1032276178|gb|OAO90506.1|hypothetical protein AXX17_AT5G24350 [Arabidopsis thaliana]/gi|15238555|ref|NP_197839.1|60S acidic ribosomal prot…	AAY78832.1;NP_197839.1;AED93318.1;OAO90506.1;BAB11203.1	AT5G24510
contig_669	60S acidic ribosomal family		gi|227206376|dbj|BAH57243.1|AT2G27710 [Arabidopsis thaliana]	BAH57243.1
contig_1419	60S acidic ribosomal family		gi|10177851|dbj|BAB11203.1|60s acidic ribosomal protein P1 [Arabidopsis thaliana]/gi|67633816|gb|AAY78832.1|putative 60S acidic ribosomal protein P1 [Arabidopsis thaliana]/gi|332005935|gb|AED93318.1|60S acidic ribosomal protein family [Arabidopsis thaliana]/gi|1032276178|gb|OAO90506.1|hypothetical protein AXX17_AT5G24350 [Arabidopsis thaliana]/gi|15238555|ref|NP_197839.1|60S acidic ribosomal prot…	AAY78832.1;NP_197839.1;AED93318.1;OAO90506.1;BAB11203.1	AT5G24510
contig_30357	60S acidic ribosomal family		gi|330252938|gb|AEC08032.1|60S acidic ribosomal protein family [Arabidopsis thaliana]/gi|334184521|ref|NP_001189621.1|60S acidic ribosomal protein family [Arabidopsis thaliana]	AEC08032.1;NP_001189621.1	AT2G27710
contig_3248	60S ribosomal		gi|1032289066|gb|OAP03393.1|hypothetical protein AXX17_AT3G03810 [Arabidopsis thaliana]/gi|15229287|ref|NP_187090.1|Ribosomal protein L14p/L23e family protein [Arabidopsis thaliana]/gi|15450856|gb|AAK96699.1|Strong similarity to 60S ribosomal protein L17 [Arabidopsis thaliana]/gi|15226102|ref|NP_180895.1|Ribosomal protein L14p/L23e family protein [Arabidopsis thaliana]/gi|20148697|gb|AAM10239.1|s…	NP_187090.1;AAF63771.1;AAM63901.1;OAP10009.1;P49690.3;AAL66896.1;AAK96699.1;ABF59023.1;OAP03393.1;AEE74076.1;AEE27702.1;OAP15962.1;AAM65768.1;AAB80655.1;NP_563707.1;AAK68783.1;AEC08824.1;NP_180895.1;AAM10239.1	AT2G33370
contig_16111	60S ribosomal L18a		gi|1039019239|gb|ANM68406.1|60S ribosomal L18a-like protein [Arabidopsis thaliana]/gi|42573700|ref|NP_974946.1|60S ribosomal L18a-like protein [Arabidopsis thaliana]/gi|332009459|gb|AED96842.1|60S ribosomal L18a-like protein [Arabidopsis thaliana]/gi|1063741729|ref|NP_001330165.1|60S ribosomal L18a-like protein [Arabidopsis thaliana]	AED96842.1;NP_974946.1;ANM68406.1;NP_001330165.1	AT5G57060
contig_5192	60S ribosomal L24		gi|1032287580|gb|OAP01907.1|STV1 [Arabidopsis thaliana]	OAP01907.1
contig_1366	60s ribosomal L34		gi|15223377|ref|NP_174010.1|Ribosomal protein L34e superfamily protein [Arabidopsis thaliana]/gi|4262177|gb|AAD14494.1|60s ribosomal protein L34 [Arabidopsis thaliana]/gi|1032301169|gb|OAP15494.1|hypothetical protein AXX17_AT1G27300 [Arabidopsis thaliana]/gi|19310599|gb|AAL85030.1|putative 60s ribosomal protein L34 [Arabidopsis thaliana]/gi|21436403|gb|AAM51402.1|putative 60S ribosomal protein L3…	AAD14494.1;OAP15494.1;AEE30753.1;AAM51402.1;Q42351.1;AAL85030.1;NP_174010.1	AT1G26880
contig_2186	60s ribosomal L34		gi|15223377|ref|NP_174010.1|Ribosomal protein L34e superfamily protein [Arabidopsis thaliana]/gi|4262177|gb|AAD14494.1|60s ribosomal protein L34 [Arabidopsis thaliana]/gi|1032301169|gb|OAP15494.1|hypothetical protein AXX17_AT1G27300 [Arabidopsis thaliana]/gi|19310599|gb|AAL85030.1|putative 60s ribosomal protein L34 [Arabidopsis thaliana]/gi|21436403|gb|AAM51402.1|putative 60S ribosomal protein L3…	AAD14494.1;OAP15494.1;AEE30753.1;AAM51402.1;Q42351.1;AAL85030.1;NP_174010.1	AT1G26880
contig_7449	60s ribosomal L34		gi|20465628|gb|AAM20145.1|unknown protein [Arabidopsis thaliana]/gi|332197496|gb|AEE35617.1|alpha/beta-Hydrolases superfamily protein [Arabidopsis thaliana]/gi|21593094|gb|AAM65043.1|unknown [Arabidopsis thaliana]/gi|21436071|gb|AAM51236.1|unknown protein [Arabidopsis thaliana]/gi|18410661|ref|NP_565087.1|alpha/beta-Hydrolases superfamily protein [Arabidopsis thaliana]	AAM65043.1;AAM20145.1;AEE35617.1;NP_565087.1;AAM51236.1	AT1G74640
contig_9644	60S ribosomal L36		gi|332003089|gb|AED90472.1|60S ribosomal protein L36 [Arabidopsis thaliana]/gi|7413633|emb|CAB85981.1|putative protein [Arabidopsis thaliana]/gi|1032279787|gb|OAO94115.1|hypothetical protein AXX17_AT5G01570 [Arabidopsis thaliana]/gi|15241820|ref|NP_195864.1|60S ribosomal protein L36 [Arabidopsis thaliana]/gi|117958355|gb|ABK59668.1|At5g02440 [Arabidopsis thaliana]	NP_195864.1;AED90472.1;CAB85981.1;ABK59668.1;OAO94115.1	AT5G02440
contig_9693	60S ribosomal L36		gi|332003089|gb|AED90472.1|60S ribosomal protein L36 [Arabidopsis thaliana]/gi|7413633|emb|CAB85981.1|putative protein [Arabidopsis thaliana]/gi|1032279787|gb|OAO94115.1|hypothetical protein AXX17_AT5G01570 [Arabidopsis thaliana]/gi|15241820|ref|NP_195864.1|60S ribosomal protein L36 [Arabidopsis thaliana]/gi|117958355|gb|ABK59668.1|At5g02440 [Arabidopsis thaliana]	NP_195864.1;AED90472.1;CAB85981.1;ABK59668.1;OAO94115.1	AT5G02440
contig_1027	60S ribosomal L6		gi|1032301534|gb|OAP15859.1|hypothetical protein AXX17_AT1G68430 [Arabidopsis thaliana]	OAP15859.1
contig_4395	63 kDa inner membrane family		gi|2209332|gb|AAB61458.1|chloroplast membrane protein ALBINO3 [Arabidopsis thaliana]/gi|38372238|sp|Q8LBP4.2|ALB3_ARATHRecName: Full=Inner membrane protein ALBINO3, chloroplastic Flags: Precursor/gi|30387561|gb|AAP31946.1|At2g28800 [Arabidopsis thaliana]/gi|330253078|gb|AEC08172.1|63 kDa inner membrane family protein [Arabidopsis thaliana]/gi|1032294669|gb|OAP08995.1|ALB3 [Arabidopsis thaliana]/g…	AAO00796.1;OAP08995.1;AAC79585.1;AEC08172.1;NP_180446.1;Q8LBP4.2;AAB61458.1;AAP31946.1	ALB3
contig_10695	63 kDa inner membrane family		gi|1032298382|gb|OAP12707.1|ARTEMIS [Arabidopsis thaliana]	OAP12707.1
contig_5082	6-4 photolyase		gi|1032281978|gb|OAO96306.1|CRY3 [Arabidopsis thaliana]	OAO96306.1
contig_1607	6-phosphogluconate dehydrogenase family		gi|332640275|gb|AEE73796.1|6-phosphogluconate dehydrogenase family protein [Arabidopsis thaliana]/gi|75309852|sp|Q9FWA3.1|6GPD3_ARATHRecName: Full=6-phosphogluconate dehydrogenase, decarboxylating 3/gi|15232888|ref|NP_186885.1|6-phosphogluconate dehydrogenase family protein [Arabidopsis thaliana]/gi|332640276|gb|AEE73797.1|6-phosphogluconate dehydrogenase family protein [Arabidopsis thaliana]/gi|…	AAN73296.1;AEE73796.1;Q9FWA3.1;AEE73797.1;NP_186885.1;AAM64891.1;OAP06780.1;NP_850502.1;AAL11585.1;AAG12595.1;BAE99202.1	AT3G02360
contig_3302	6-phosphogluconate dehydrogenase family		gi|1032294738|gb|OAP09064.1|GPDHC1 [Arabidopsis thaliana]/gi|330254903|gb|AEC09997.1|6-phosphogluconate dehydrogenase family protein [Arabidopsis thaliana]/gi|20258941|gb|AAM14186.1|putative glycerol-3-phosphate dehydrogenase [Arabidopsis thaliana]/gi|2618689|gb|AAB84336.1|glycerol-3-phosphate dehydrogenase [Arabidopsis thaliana]/gi|17380928|gb|AAL36276.1|putative glycerol-3-phosphate dehydrogena…	AEC09998.1;AEC09997.1;AEC09996.1;ANM63134.1;NP_001031525.1;NP_181685.1;AAB84336.1;O22216.1;AAL36276.1;AAM14186.1;NP_001325243.1;NP_850352.1;CAC69665.1;OAP09064.1	GPDHC1
contig_3320	6-phosphogluconate dehydrogenase family		gi|75262394|sp|Q9FFR3.1|6PGD2_ARATHRecName: Full=6-phosphogluconate dehydrogenase, decarboxylating 2, chloroplastic/gi|332007323|gb|AED94706.1|6-phosphogluconate dehydrogenase family protein [Arabidopsis thaliana]/gi|15238151|ref|NP_198982.1|6-phosphogluconate dehydrogenase family protein [Arabidopsis thaliana]/gi|30693852|ref|NP_851113.1|6-phosphogluconate dehydrogenase family protein [Arabidops…	AED94705.1;AED94706.1;AAN72272.1;NP_001332670.1;AAM78095.1;NP_851113.1;OAO95607.1;BAB11473.1;NP_198982.1;ANM71119.1;ANM71118.1;Q9FFR3.1;NP_001318724.1	AT5G41670
contig_6318	6-phosphogluconate dehydrogenase family		gi|21555592|gb|AAM63893.1|3-hydroxyisobutyrate dehydrogenase-like protein [Arabidopsis thaliana]/gi|1032285433|gb|OAO99760.1|hypothetical protein AXX17_AT4G24260 [Arabidopsis thaliana]	AAM63893.1;OAO99760.1
contig_8327	6-phosphogluconate dehydrogenase family		gi|1032294738|gb|OAP09064.1|GPDHC1 [Arabidopsis thaliana]/gi|330254903|gb|AEC09997.1|6-phosphogluconate dehydrogenase family protein [Arabidopsis thaliana]/gi|20258941|gb|AAM14186.1|putative glycerol-3-phosphate dehydrogenase [Arabidopsis thaliana]/gi|2618689|gb|AAB84336.1|glycerol-3-phosphate dehydrogenase [Arabidopsis thaliana]/gi|17380928|gb|AAL36276.1|putative glycerol-3-phosphate dehydrogena…	AEC09998.1;AEC09997.1;AEC09996.1;ANM63134.1;NP_001031525.1;NP_181685.1;AAB84336.1;O22216.1;AAL36276.1;AAM14186.1;NP_001325243.1;NP_850352.1;CAC69665.1;OAP09064.1	GPDHC1
contig_11007	6-phosphogluconate dehydrogenase family		gi|1063723961|ref|NP_001329408.1|6-phosphogluconate dehydrogenase family protein [Arabidopsis thaliana]/gi|1039018299|gb|ANM67589.1|6-phosphogluconate dehydrogenase family protein [Arabidopsis thaliana]	NP_001329408.1;ANM67589.1	AT4G20930
contig_11200	6-phosphogluconate dehydrogenase family		gi|15233455|ref|NP_194641.1|6-phosphogluconate dehydrogenase family protein [Arabidopsis thaliana]/gi|1032284665|gb|OAO98992.1|hypothetical protein AXX17_AT4G33460 [Arabidopsis thaliana]/gi|4972058|emb|CAB43926.1|putative protein [Arabidopsis thaliana]/gi|13877869|gb|AAK44012.1|AF370197_1unknown protein [Arabidopsis thaliana]/gi|17065608|gb|AAL33784.1|unknown protein [Arabidopsis thaliana]/gi|332…	AAK44012.1;AEE85589.1;CAB43926.1;NP_194641.1;Q9SZE1.1;CAB79670.1;OAO98992.1;AAL33784.1	AT4G29120
contig_11546	6-phosphogluconate dehydrogenase family		gi|15293143|gb|AAK93682.1|putative dehydrogenase [Arabidopsis thaliana]/gi|21281068|gb|AAM45028.1|putative dehydrogenase [Arabidopsis thaliana]/gi|332197048|gb|AEE35169.1|6-phosphogluconate dehydrogenase family protein [Arabidopsis thaliana]/gi|18409781|ref|NP_565014.1|6-phosphogluconate dehydrogenase family protein [Arabidopsis thaliana]/gi|75164836|sp|Q949M8.1|3HID3_ARATHRecName: Full=Probable …	AAM45028.1;NP_565014.1;AAK93682.1;Q949M8.1;AEE35169.1	AT1G71180
contig_13441	6-phosphogluconate dehydrogenase family		gi|15233455|ref|NP_194641.1|6-phosphogluconate dehydrogenase family protein [Arabidopsis thaliana]/gi|1032284665|gb|OAO98992.1|hypothetical protein AXX17_AT4G33460 [Arabidopsis thaliana]/gi|4972058|emb|CAB43926.1|putative protein [Arabidopsis thaliana]/gi|13877869|gb|AAK44012.1|AF370197_1unknown protein [Arabidopsis thaliana]/gi|17065608|gb|AAL33784.1|unknown protein [Arabidopsis thaliana]/gi|332…	AAK44012.1;AEE85589.1;CAB43926.1;NP_194641.1;Q9SZE1.1;CAB79670.1;OAO98992.1;AAL33784.1	AT4G29120
contig_22090	6-phosphogluconate dehydrogenase family		gi|332640275|gb|AEE73796.1|6-phosphogluconate dehydrogenase family protein [Arabidopsis thaliana]/gi|75309852|sp|Q9FWA3.1|6GPD3_ARATHRecName: Full=6-phosphogluconate dehydrogenase, decarboxylating 3/gi|15232888|ref|NP_186885.1|6-phosphogluconate dehydrogenase family protein [Arabidopsis thaliana]/gi|332640276|gb|AEE73797.1|6-phosphogluconate dehydrogenase family protein [Arabidopsis thaliana]/gi|…	AAN73296.1;AEE73796.1;Q9FWA3.1;AEE73797.1;NP_186885.1;AAM64891.1;OAP06780.1;NP_850502.1;AAL11585.1;AAG12595.1;BAE99202.1	AT3G02360
contig_24991	6-phosphogluconate dehydrogenase family		gi|222424138|dbj|BAH20028.1|AT2G41540 [Arabidopsis thaliana]	BAH20028.1
contig_148	6-phosphogluconolactonase		gi|21554291|gb|AAM63366.1|6-phosphogluconolactonase-like protein [Arabidopsis thaliana]	AAM63366.1
contig_12863	6-phosphogluconolactonase 1		gi|8920575|gb|AAF81297.1|AC027656_14Contains similarity to a putative 6-phosphogluconolactonase T1G12.6 gi|6553917 from Arabidopsis thaliana BAC T1G12 gb|AC012329 [Arabidopsis thaliana]/gi|75264051|sp|Q9LMX8.1|6PGL1_ARATHRecName: Full=Probable 6-phosphogluconolactonase 1 Short=6PGL 1/gi|48596983|gb|AAT46032.1|At1g13700 [Arabidopsis thaliana]/gi|332190938|gb|AEE29059.1|6-phosphogluconolactonase 1 …	AAT46032.1;Q9LMX8.1;ANM59248.1;ANM59247.1;NP_172826.1;NP_001321621.1;AAF81297.1;AAU84690.1;NP_001318995.1;AEE29059.1	PGL1
contig_7763	8-amino-7-oxononanoate synthase		gi|62320254|dbj|BAD94528.1|hypothetical protein [Arabidopsis thaliana]/gi|5923670|gb|AAD56321.1|AC009326_8unknown protein [Arabidopsis thaliana]/gi|15232007|ref|NP_187517.1|8-amino-7-oxononanoate synthase [Arabidopsis thaliana]/gi|332641193|gb|AEE74714.1|8-amino-7-oxononanoate synthase [Arabidopsis thaliana]/gi|1032290128|gb|OAP04455.1|hypothetical protein AXX17_AT3G08660 [Arabidopsis thaliana]/g…	NP_187517.1;OAP04455.1;AAD56321.1;AAS47677.1;BAD94528.1;AEE74714.1	AT3G09050
contig_3729	8-oxoguanine-DNA glycosylase 1		gi|16074117|emb|CAC83625.1|8-oxoguanine-DNA glycosylase [Arabidopsis thaliana]/gi|332192024|gb|AEE30145.1|8-oxoguanine-DNA glycosylase 1 [Arabidopsis thaliana]/gi|11967657|emb|CAC19363.1|8-oxoguanine DNA glycosylase [Arabidopsis thaliana]/gi|15219068|ref|NP_173590.1|8-oxoguanine-DNA glycosylase 1 [Arabidopsis thaliana]/gi|1032301309|gb|OAP15634.1|OGG1 [Arabidopsis thaliana]/gi|51971190|dbj|BAD442…	CAC83625.1;CAC19363.1;OAP15634.1;BAD44287.1;ABF19002.1;Q9FNY7.1;NP_173590.1;AEE30145.1	OGG1
contig_709	9-cis-epoxycarotenoid dioxygenase		gi|1032289824|gb|OAP04151.1|STO1 [Arabidopsis thaliana]	OAP04151.1
contig_27273	9-cis-epoxycarotenoid dioxygenase		gi|11994241|dbj|BAB01363.1|9-cis-epoxycarotenoid dioxygenase [Arabidopsis thaliana]/gi|15230080|ref|NP_189064.1|nine-cis-epoxycarotenoid dioxygenase 6 [Arabidopsis thaliana]/gi|332643354|gb|AEE76875.1|nine-cis-epoxycarotenoid dioxygenase 6 [Arabidopsis thaliana]/gi|75273785|sp|Q9LRM7.1|NCED6_ARATHRecName: Full=9-cis-epoxycarotenoid dioxygenase NCED6, chloroplastic Short=AtNCED6 Flags: Precursor	Q9LRM7.1;BAB01363.1;NP_189064.1;AEE76875.1	NCED6
contig_15377	a DNAJ-like domain		gi|9757943|dbj|BAB08431.1|unnamed protein product [Arabidopsis thaliana]/gi|15238244|ref|NP_199013.1|nuclease [Arabidopsis thaliana]/gi|28416671|gb|AAO42866.1|At5g41980 [Arabidopsis thaliana]/gi|110743283|dbj|BAE99532.1|hypothetical protein [Arabidopsis thaliana]/gi|332007366|gb|AED94749.1|nuclease [Arabidopsis thaliana]	AAO42866.1;NP_199013.1;AED94749.1;BAE99532.1;BAB08431.1	AT5G41980
contig_19045	a DNAJ-like domain		gi|9757943|dbj|BAB08431.1|unnamed protein product [Arabidopsis thaliana]/gi|15238244|ref|NP_199013.1|nuclease [Arabidopsis thaliana]/gi|28416671|gb|AAO42866.1|At5g41980 [Arabidopsis thaliana]/gi|110743283|dbj|BAE99532.1|hypothetical protein [Arabidopsis thaliana]/gi|332007366|gb|AED94749.1|nuclease [Arabidopsis thaliana]	AAO42866.1;NP_199013.1;AED94749.1;BAE99532.1;BAB08431.1	AT5G41980
contig_707	A20 AN1-like zinc finger family		gi|18377546|gb|AAL66939.1|zinc finger-like protein [Arabidopsis thaliana]/gi|14596167|gb|AAK68811.1|zinc finger-like protein [Arabidopsis thaliana]	AAK68811.1;AAL66939.1
contig_1726	A20 AN1-like zinc finger family		gi|25082726|gb|AAN71995.1|expressed protein [Arabidopsis thaliana]	AAN71995.1
contig_3747	A20 AN1-like zinc finger family		gi|25082726|gb|AAN71995.1|expressed protein [Arabidopsis thaliana]	AAN71995.1
contig_895	AAA- CDC48		gi|26452166|dbj|BAC43171.1|putative transitional endoplasmic reticulum ATPase [Arabidopsis thaliana]/gi|30102750|gb|AAP21293.1|At5g03340 [Arabidopsis thaliana]/gi|26449352|dbj|BAC41803.1|putative transitional endoplasmic reticulum ATPase [Arabidopsis thaliana]/gi|332003204|gb|AED90587.1|ATPase, AAA-type, CDC48 protein [Arabidopsis thaliana]/gi|18414193|ref|NP_568114.1|ATPase, AAA-type, CDC48 prot…	AED90587.1;NP_568114.1;AAP21293.1;Q9LZF6.2;BAC41803.1;BAC43171.1	AtCDC48C
contig_1925	AAA- CDC48		gi|15231775|ref|NP_190891.1|ATPase, AAA-type, CDC48 protein [Arabidopsis thaliana]/gi|28201772|sp|Q9SCN8.1|CD48D_ARATHRecName: Full=Cell division control protein 48 homolog D Short=AtCDC48d AltName: Full=Transitional endoplasmic reticulum ATPase D/gi|332645529|gb|AEE79050.1|ATPase, AAA-type, CDC48 protein [Arabidopsis thaliana]/gi|110737510|dbj|BAF00697.1|CDC48 - like protein [Arabidopsis thalian…	BAF00697.1;AEE79050.1;NP_190891.1;Q9SCN8.1;CAB64226.1	AtCDC48B
contig_3168	AAA- CDC48		gi|7267250|emb|CAB81033.1|putative component of vesicle-mediated transport [Arabidopsis thaliana]	CAB81033.1
contig_5188	AAA- CDC48		gi|75330784|sp|Q8RY16.1|PEX6_ARATHRecName: Full=Peroxisome biogenesis protein 6 AltName: Full=Peroxin-6 Short=AtPEX6/gi|24797060|gb|AAN64542.1|At1g03000/F22D16.27 [Arabidopsis thaliana]/gi|37223130|gb|AAQ90161.1|AAA family ATPase peroxin 6 [Arabidopsis thaliana]/gi|1032302118|gb|OAP16443.1|PEX6 [Arabidopsis thaliana]/gi|19310449|gb|AAL84960.1|At1g03000/F22D16.27 [Arabidopsis thaliana]/gi|33218939…	Q8RY16.1;OAP16443.1;AEE27513.1;AAL84960.1;NP_171799.2;AAN64542.1;AAQ90161.1	PEX6
contig_11901	AAA- CDC48		gi|1032292211|gb|OAP06538.1|CIP111 [Arabidopsis thaliana]	OAP06538.1
contig_492	AAA-type ATPase		gi|332190016|gb|AEE28137.1|FTSH protease 10 [Arabidopsis thaliana]/gi|75331189|sp|Q8VZI8.1|FTSHA_ARATHRecName: Full=ATP-dependent zinc metalloprotease FTSH 10, mitochondrial Short=AtFTSH10 Flags: Precursor/gi|21700787|gb|AAM70517.1|At1g07510/F22G5_9 [Arabidopsis thaliana]/gi|17381253|gb|AAL36045.1|At1g07510/F22G5_9 [Arabidopsis thaliana]/gi|22329400|ref|NP_172231.2|FTSH protease 10 [Arabidopsis t…	AAM70517.1;AAL36045.1;AEE28137.1;Q8VZI8.1;NP_172231.2	ftsh10
contig_1065	AAA-type ATPase family		gi|1032284261|gb|OAO98588.1|hypothetical protein AXX17_AT4G22120 [Arabidopsis thaliana]	OAO98588.1
contig_1871	AAA-type ATPase family		gi|110739712|dbj|BAF01763.1|hypothetical protein [Arabidopsis thaliana]/gi|332656777|gb|AEE82177.1|AAA-type ATPase family protein [Arabidopsis thaliana]/gi|30679158|ref|NP_567238.2|AAA-type ATPase family protein [Arabidopsis thaliana]/gi|1032284080|gb|OAO98407.1|hypothetical protein AXX17_AT4G03110 [Arabidopsis thaliana]	NP_567238.2;BAF01763.1;AEE82177.1;OAO98407.1	AT4G02480
contig_1875	AAA-type ATPase family		gi|18700262|gb|AAL77741.1|AT5g43010/MBD2_21 [Arabidopsis thaliana]/gi|15239140|ref|NP_199115.1|regulatory particle triple-A ATPase 4A [Arabidopsis thaliana]/gi|13937183|gb|AAK50085.1|AF372945_1AT5g43010/MBD2_21 [Arabidopsis thaliana]/gi|332007517|gb|AED94900.1|regulatory particle triple-A ATPase 4A [Arabidopsis thaliana]/gi|6652884|gb|AAF22524.1|AF123393_126S proteasome AAA-ATPase subunit RPT4a […	AAF22524.1;AED94900.1;AAL77741.1;NP_199115.1;Q9SEI3.1;AAK50085.1;OAO92452.1;BAB09203.1	RPT4A
contig_3911	AAA-type ATPase family		gi|110739712|dbj|BAF01763.1|hypothetical protein [Arabidopsis thaliana]/gi|332656777|gb|AEE82177.1|AAA-type ATPase family protein [Arabidopsis thaliana]/gi|30679158|ref|NP_567238.2|AAA-type ATPase family protein [Arabidopsis thaliana]/gi|1032284080|gb|OAO98407.1|hypothetical protein AXX17_AT4G03110 [Arabidopsis thaliana]	NP_567238.2;BAF01763.1;AEE82177.1;OAO98407.1	AT4G02480
contig_3976	AAA-type ATPase family		gi|952543446|sp|A8MPR5.1|FTSI2_ARATHRecName: Full=Probable inactive ATP-dependent zinc metalloprotease FTSHI 2, chloroplastic Short=AtFTSHI2 AltName: Full=Protein EMBRYO DEFECTIVE 2083 AltName: Full=Protein FTSH INACTIVE PROTEASE 2 Flags: Precursor/gi|18401080|ref|NP_566541.1|AAA-type ATPase family protein [Arabidopsis thaliana]/gi|332642273|gb|AEE75794.1|AAA-type ATPase family protein [Arabidops…	AEE75794.1;NP_566541.1;A8MPR5.1	EMB2083
contig_3982	AAA-type ATPase family		gi|222423278|dbj|BAH19615.1|AT2G34560 [Arabidopsis thaliana]/gi|330253896|gb|AEC08990.1|P-loop containing nucleoside triphosphate hydrolases superfamily protein [Arabidopsis thaliana]/gi|114050617|gb|ABI49458.1|At2g34560 [Arabidopsis thaliana]/gi|18403587|ref|NP_565791.1|P-loop containing nucleoside triphosphate hydrolases superfamily protein [Arabidopsis thaliana]/gi|21537081|gb|AAM61422.1|putat…	AEC08990.1;NP_565791.1;ABI49458.1;AAM61422.1;BAH19615.1;AAC26698.2	CCP1
contig_4910	AAA-type ATPase family		gi|110738810|dbj|BAF01328.1|STICHEL [Arabidopsis thaliana]	BAF01328.1
contig_4997	AAA-type ATPase family		gi|1032296331|gb|OAP10657.1|STI [Arabidopsis thaliana]	OAP10657.1
contig_6768	AAA-type ATPase family		gi|332640376|gb|AEE73897.1|P-loop containing nucleoside triphosphate hydrolases superfamily protein [Arabidopsis thaliana]/gi|145338044|ref|NP_186956.2|P-loop containing nucleoside triphosphate hydrolases superfamily protein [Arabidopsis thaliana]/gi|110741899|dbj|BAE98891.1|putative 26S proteosome regulatory subunit [Arabidopsis thaliana]	BAE98891.1;AEE73897.1;NP_186956.2	AT3G03060
contig_8087	AAA-type ATPase family		gi|1063706884|ref|NP_001323446.1|AAA-type ATPase family protein [Arabidopsis thaliana]/gi|1063706886|ref|NP_001323444.1|AAA-type ATPase family protein [Arabidopsis thaliana]/gi|1039011332|gb|ANM61214.1|AAA-type ATPase family protein [Arabidopsis thaliana]/gi|1039011334|gb|ANM61216.1|AAA-type ATPase family protein [Arabidopsis thaliana]	NP_001323446.1;ANM61216.1;ANM61214.1;NP_001323444.1	AT2G45500
contig_9263	AAA-type ATPase family		gi|13605797|gb|AAK32884.1|AF367297_1F10A12.27/F10A12.27 [Arabidopsis thaliana]/gi|1032293445|gb|OAP07771.1|VPS4 [Arabidopsis thaliana]/gi|330252925|gb|AEC08019.1|AAA-type ATPase family protein [Arabidopsis thaliana]/gi|3860272|gb|AAC73040.1|putative ATPase [Arabidopsis thaliana]/gi|20197659|gb|AAM15184.1|putative ATPase [Arabidopsis thaliana]/gi|15226199|ref|NP_180328.1|AAA-type ATPase family pro…	AAK32884.1;AAM15184.1;AAM10283.1;OAP07771.1;Q9ZNT0.1;AEC08019.1;NP_180328.1;AAC73040.1	SKD1
contig_9913	AAA-type ATPase family		gi|110738810|dbj|BAF01328.1|STICHEL [Arabidopsis thaliana]	BAF01328.1
contig_10337	AAA-type ATPase family		gi|17065266|gb|AAL32787.1|similar to 26S proteasome AAA-ATPase subunit RPT4a [Arabidopsis thaliana]/gi|332193951|gb|AEE32072.1|AAA-type ATPase family protein [Arabidopsis thaliana]/gi|7767657|gb|AAF69154.1|AC007915_6F27F5.8 [Arabidopsis thaliana]/gi|1032297590|gb|OAP11915.1|hypothetical protein AXX17_AT1G40670 [Arabidopsis thaliana]/gi|75336159|sp|Q9MAK9.1|PS10B_ARATHRecName: Full=26S protease re…	NP_175120.1;AAF69154.1;Q9MAK9.1;OAP11915.1;AAM47992.1;AEE32072.1;AAL32787.1	AT1G45000
contig_10941	AAA-type ATPase family		gi|332195805|gb|AEE33926.1|AAA-type ATPase family protein [Arabidopsis thaliana]/gi|334183580|ref|NP_176404.3|AAA-type ATPase family protein [Arabidopsis thaliana]	NP_176404.3;AEE33926.1	AT1G62130
contig_12393	AAA-type ATPase family		gi|18398708|ref|NP_565435.1|AAA-type ATPase family protein [Arabidopsis thaliana]/gi|15450828|gb|AAK96685.1|putative AAA-type ATPase [Arabidopsis thaliana]/gi|20259834|gb|AAM13264.1|putative AAA-type ATPase [Arabidopsis thaliana]/gi|20197813|gb|AAD15504.2|putative AAA-type ATPase [Arabidopsis thaliana]/gi|330251663|gb|AEC06757.1|AAA-type ATPase family protein [Arabidopsis thaliana]	AEC06757.1;NP_565435.1;AAK96685.1;AAD15504.2;AAM13264.1	AT2G18330
contig_13116	AAA-type ATPase family		gi|13605797|gb|AAK32884.1|AF367297_1F10A12.27/F10A12.27 [Arabidopsis thaliana]/gi|1032293445|gb|OAP07771.1|VPS4 [Arabidopsis thaliana]/gi|330252925|gb|AEC08019.1|AAA-type ATPase family protein [Arabidopsis thaliana]/gi|3860272|gb|AAC73040.1|putative ATPase [Arabidopsis thaliana]/gi|20197659|gb|AAM15184.1|putative ATPase [Arabidopsis thaliana]/gi|15226199|ref|NP_180328.1|AAA-type ATPase family pro…	AAK32884.1;AAM15184.1;AAM10283.1;OAP07771.1;Q9ZNT0.1;AEC08019.1;NP_180328.1;AAC73040.1	SKD1
contig_15044	AAA-type ATPase family		gi|1032295498|gb|OAP09824.1|hypothetical protein AXX17_AT2G43090 [Arabidopsis thaliana]	OAP09824.1
contig_15193	AAA-type ATPase family		gi|1039015469|gb|AEE77270.2|P-loop containing nucleoside triphosphate hydrolases superfamily protein [Arabidopsis thaliana]/gi|1191692619|sp|F4JEX5.2|FIGL1_ARATHRecName: Full=ATPase family AAA domain-containing protein FIGL1 AltName: Full=AAA-ATPase FIDGETIN-LIKE 1/gi|1063708502|ref|NP_001319654.1|P-loop containing nucleoside triphosphate hydrolases superfamily protein [Arabidopsis thaliana]	NP_001319654.1;F4JEX5.2;AEE77270.2	AT3G27120
contig_15602	AAA-type ATPase family		gi|20856713|gb|AAM26681.1|AT4g04910/T1J1_4 [Arabidopsis thaliana]/gi|28201831|sp|Q9M0Y8.2|NSF_ARATHRecName: Full=Vesicle-fusing ATPase AltName: Full=N-ethylmaleimide-sensitive fusion protein AltName: Full=Vesicular-fusion protein NSF/gi|332657040|gb|AEE82440.1|AAA-type ATPase family protein [Arabidopsis thaliana]/gi|1032282433|gb|OAO96760.1|NSF [Arabidopsis thaliana]/gi|30679915|ref|NP_192400.2|A…	AAM26681.1;NP_192400.2;OAO96760.1;Q9M0Y8.2;AEE82440.1	NSF
contig_19218	AAA-type ATPase family		gi|18398708|ref|NP_565435.1|AAA-type ATPase family protein [Arabidopsis thaliana]/gi|15450828|gb|AAK96685.1|putative AAA-type ATPase [Arabidopsis thaliana]/gi|20259834|gb|AAM13264.1|putative AAA-type ATPase [Arabidopsis thaliana]/gi|20197813|gb|AAD15504.2|putative AAA-type ATPase [Arabidopsis thaliana]/gi|330251663|gb|AEC06757.1|AAA-type ATPase family protein [Arabidopsis thaliana]	AEC06757.1;NP_565435.1;AAK96685.1;AAD15504.2;AAM13264.1	AT2G18330
contig_35072	AAA-type ATPase family		gi|1039017230|gb|ANM66615.1|AAA-type ATPase family protein [Arabidopsis thaliana]/gi|4220511|emb|CAA22984.1|DNA polymerase III like protein [Arabidopsis thaliana]/gi|7269330|emb|CAB79389.1|DNA polymerase III like protein [Arabidopsis thaliana]/gi|1063724751|ref|NP_001328498.1|AAA-type ATPase family protein [Arabidopsis thaliana]/gi|1039017228|gb|ANM66613.1|AAA-type ATPase family protein [Arabidop…	CAA22984.1;CAB79389.1;ANM66613.1;NP_001328500.1;NP_001328498.1;ANM66615.1
contig_6745	AAA-type ATPase family ankyrin repeat family		gi|21553510|gb|AAM62603.1|rubisco expression protein, putative [Arabidopsis thaliana]	AAM62603.1
contig_4342	AAR2 family		gi|227202636|dbj|BAH56791.1|AT1G66510 [Arabidopsis thaliana]	BAH56791.1
contig_17389	AAR2 family		gi|30697362|ref|NP_849851.1|AAR2 protein family [Arabidopsis thaliana]/gi|332196397|gb|AEE34518.1|AAR2 protein family [Arabidopsis thaliana]	NP_849851.1;AEE34518.1	AT1G66510
contig_22267	AAR2 family		gi|227202636|dbj|BAH56791.1|AT1G66510 [Arabidopsis thaliana]	BAH56791.1
contig_14493	ABC subfamily C		gi|1032283849|gb|OAO98176.1|hypothetical protein AXX17_AT4G18520 [Arabidopsis thaliana]	OAO98176.1
contig_27466	ABC subfamily C		gi|1032283851|gb|OAO98178.1|hypothetical protein AXX17_AT4G18520 [Arabidopsis thaliana]	OAO98178.1
contig_729	ABC transporter		gi|15239436|ref|NP_200887.1|ABC transporter family protein [Arabidopsis thaliana]/gi|22655234|gb|AAM98207.1|ABC transporter homolog PnATH-like protein [Arabidopsis thaliana]/gi|1032281671|gb|OAO95999.1|GCN1 [Arabidopsis thaliana]/gi|30725400|gb|AAP37722.1|At5g60790 [Arabidopsis thaliana]/gi|10176907|dbj|BAB10100.1|ABC transporter [Arabidopsis thaliana]/gi|24030366|gb|AAN41346.1|putative ABC trans…	NP_200887.1;Q9FJH6.1;AED97377.1;AAN41346.1;AAM98207.1;OAO95999.1;AAP37722.1;BAB10100.1	ABCF1
contig_854	ABC transporter		gi|75335558|sp|Q9LVM1.1|AB25B_ARATHRecName: Full=ABC transporter B family member 25, mitochondrial Short=ABC transporter ABCB.25 Short=AtABCB25 AltName: Full=ABC transporter of the mitochondrion 3 Short=AtATM3 Short=Iron-sulfur clusters transporter ATM3 AltName: Full=Protein STARIK 1 Flags: Precursor/gi|332009644|gb|AED97027.1|ABC transporter of the mitochondrion 3 [Arabidopsis thaliana]/gi|23297…	NP_200635.1;AAN13224.1;AAG09829.1;BAA96918.1;Q9LVM1.1;AED97027.1;AAK26044.1	ABCB25
contig_2454	ABC transporter		gi|15218218|ref|NP_173005.1|pleiotropic drug resistance 12 [Arabidopsis thaliana]/gi|332191211|gb|AEE29332.1|pleiotropic drug resistance 12 [Arabidopsis thaliana]/gi|28144321|tpg|DAA00880.1|TPA_exp: PDR12 ABC transporter [Arabidopsis thaliana]/gi|8072390|gb|AAF71978.1|AC013453_3Putative ABC transporter [Arabidopsis thaliana]/gi|75336094|sp|Q9M9E1.1|AB40G_ARATHRecName: Full=ABC transporter G famil…	NP_173005.1;Q9M9E1.1;AAF71978.1;DAA00880.1;AEE29332.1	ABCG40
contig_3390	ABC transporter		gi|15450890|gb|AAK96716.1|ABC transporter-like protein [Arabidopsis thaliana]/gi|222424936|dbj|BAH20419.1|AT3G54540 [Arabidopsis thaliana]/gi|1063716762|ref|NP_001327731.1|general control non-repressible 4 [Arabidopsis thaliana]/gi|18410084|ref|NP_567001.1|general control non-repressible 4 [Arabidopsis thaliana]/gi|332645727|gb|AEE79248.1|general control non-repressible 4 [Arabidopsis thaliana]/g…	NP_567001.1;BAH20419.1;Q9M1H3.1;AAK96716.1;ANM65786.1;OAP03345.1;AAP68234.1;NP_001327731.1;AEE79248.1;CAB77574.1	ABCF4
contig_3835	ABC transporter		gi|3426037|gb|AAC32236.1|putative ABC transporter [Arabidopsis thaliana]/gi|330252812|gb|AEC07906.1|pleiotropic drug resistance 4 [Arabidopsis thaliana]/gi|75318727|sp|O81016.1|AB32G_ARATHRecName: Full=ABC transporter G family member 32 Short=ABC transporter ABCG.32 Short=AtABCG32 AltName: Full=Pleiotropic drug resistance protein 4 AltName: Full=Protein PERMEABLE CUTICLE 1/gi|1032293654|gb|OAP079…	AEC07906.1;NP_180259.1;O81016.1;AAC32236.1;DAA00872.1;OAP07980.1	ABCG32
contig_4927	ABC transporter		gi|25082978|gb|AAN72026.1|ABC transporter protein, putative [Arabidopsis thaliana]/gi|34365711|gb|AAQ65167.1|At1g64550 [Arabidopsis thaliana]/gi|75329083|sp|Q8H0V6.1|AB3F_ARATHRecName: Full=ABC transporter F family member 3 Short=ABC transporter ABCF.3 Short=AtABCF3 AltName: Full=GCN20-type ATP-binding cassette protein GCN3/gi|332196131|gb|AEE34252.1|general control non-repressible 3 [Arabidopsis…	AAN72026.1;AEE34252.1;NP_176636.1;Q8H0V6.1;AAQ65167.1	ABCF3
contig_6442	ABC transporter		gi|42569669|ref|NP_181179.2|pleiotropic drug resistance 6 [Arabidopsis thaliana]/gi|28144329|tpg|DAA00874.1|TPA_exp: PDR6 ABC transporter [Arabidopsis thaliana]/gi|1032294996|gb|OAP09322.1|PDR6 [Arabidopsis thaliana]/gi|330254152|gb|AEC09246.1|pleiotropic drug resistance 6 [Arabidopsis thaliana]/gi|75326885|sp|Q7PC87.1|AB34G_ARATHRecName: Full=ABC transporter G family member 34 Short=ABC transpor…	AEC09246.1;OAP09322.1;NP_181179.2;DAA00874.1;Q7PC87.1	ABCG34
contig_8487	ABC transporter		gi|62321357|dbj|BAD94656.1|ABC transporter -like protein, partial [Arabidopsis thaliana]	BAD94656.1
contig_12730	ABC transporter		gi|18409955|ref|NP_565030.1|ATP-binding casette family G25 [Arabidopsis thaliana]/gi|75328103|sp|Q84TH5.1|AB25G_ARATHRecName: Full=ABC transporter G family member 25 Short=ABC transporter ABCG.25 Short=AtABCG25 AltName: Full=White-brown complex homolog protein 26 Short=AtWBC26/gi|28973763|gb|AAO64197.1|putative ABC transporter protein [Arabidopsis thaliana]/gi|332197137|gb|AEE35258.1|ATP-binding …	AAO64197.1;NP_565030.1;AEE35258.1;Q84TH5.1
contig_12852	ABC transporter		gi|332003288|gb|AED90671.1|ABC2 homolog 12 [Arabidopsis thaliana]/gi|7406401|emb|CAB85511.1|ABC transporter-like protein [Arabidopsis thaliana]/gi|1032281243|gb|OAO95571.1|ATH12 [Arabidopsis thaliana]/gi|16604565|gb|AAL24084.1|putative ABC transporter protein [Arabidopsis thaliana]/gi|75335698|sp|Q9LZB8.1|AB29B_ARATHRecName: Full=ABC transporter B family member 29, chloroplastic Short=ABC transpo…	AAL24084.1;CAB85511.1;NP_196011.1;OAO95571.1;AAM14304.1;Q9LZB8.1;AED90671.1	ABCB29
contig_13916	ABC transporter		gi|15218218|ref|NP_173005.1|pleiotropic drug resistance 12 [Arabidopsis thaliana]/gi|332191211|gb|AEE29332.1|pleiotropic drug resistance 12 [Arabidopsis thaliana]/gi|28144321|tpg|DAA00880.1|TPA_exp: PDR12 ABC transporter [Arabidopsis thaliana]/gi|8072390|gb|AAF71978.1|AC013453_3Putative ABC transporter [Arabidopsis thaliana]/gi|75336094|sp|Q9M9E1.1|AB40G_ARATHRecName: Full=ABC transporter G famil…	NP_173005.1;Q9M9E1.1;AAF71978.1;DAA00880.1;AEE29332.1	ABCG40
contig_17042	ABC transporter		gi|15218218|ref|NP_173005.1|pleiotropic drug resistance 12 [Arabidopsis thaliana]/gi|332191211|gb|AEE29332.1|pleiotropic drug resistance 12 [Arabidopsis thaliana]/gi|28144321|tpg|DAA00880.1|TPA_exp: PDR12 ABC transporter [Arabidopsis thaliana]/gi|8072390|gb|AAF71978.1|AC013453_3Putative ABC transporter [Arabidopsis thaliana]/gi|75336094|sp|Q9M9E1.1|AB40G_ARATHRecName: Full=ABC transporter G famil…	NP_173005.1;Q9M9E1.1;AAF71978.1;DAA00880.1;AEE29332.1	ABCG40
contig_17146	ABC transporter		gi|15218218|ref|NP_173005.1|pleiotropic drug resistance 12 [Arabidopsis thaliana]/gi|332191211|gb|AEE29332.1|pleiotropic drug resistance 12 [Arabidopsis thaliana]/gi|28144321|tpg|DAA00880.1|TPA_exp: PDR12 ABC transporter [Arabidopsis thaliana]/gi|8072390|gb|AAF71978.1|AC013453_3Putative ABC transporter [Arabidopsis thaliana]/gi|75336094|sp|Q9M9E1.1|AB40G_ARATHRecName: Full=ABC transporter G famil…	NP_173005.1;Q9M9E1.1;AAF71978.1;DAA00880.1;AEE29332.1	ABCG40
contig_19820	ABC transporter		gi|75335558|sp|Q9LVM1.1|AB25B_ARATHRecName: Full=ABC transporter B family member 25, mitochondrial Short=ABC transporter ABCB.25 Short=AtABCB25 AltName: Full=ABC transporter of the mitochondrion 3 Short=AtATM3 Short=Iron-sulfur clusters transporter ATM3 AltName: Full=Protein STARIK 1 Flags: Precursor/gi|332009644|gb|AED97027.1|ABC transporter of the mitochondrion 3 [Arabidopsis thaliana]/gi|23297…	NP_200635.1;AAN13224.1;AAG09829.1;BAA96918.1;Q9LVM1.1;AED97027.1;AAK26044.1	ABCB25
contig_20545	ABC transporter		gi|20197934|gb|AAM15320.1|putative ABC transporter [Arabidopsis thaliana]/gi|4581139|gb|AAD24623.1|putative ABC transporter [Arabidopsis thaliana]	AAD24623.1;AAM15320.1
contig_21669	ABC transporter		gi|15218218|ref|NP_173005.1|pleiotropic drug resistance 12 [Arabidopsis thaliana]/gi|332191211|gb|AEE29332.1|pleiotropic drug resistance 12 [Arabidopsis thaliana]/gi|28144321|tpg|DAA00880.1|TPA_exp: PDR12 ABC transporter [Arabidopsis thaliana]/gi|8072390|gb|AAF71978.1|AC013453_3Putative ABC transporter [Arabidopsis thaliana]/gi|75336094|sp|Q9M9E1.1|AB40G_ARATHRecName: Full=ABC transporter G famil…	NP_173005.1;Q9M9E1.1;AAF71978.1;DAA00880.1;AEE29332.1	ABCG40
contig_25256	ABC transporter		gi|20197934|gb|AAM15320.1|putative ABC transporter [Arabidopsis thaliana]/gi|4581139|gb|AAD24623.1|putative ABC transporter [Arabidopsis thaliana]	AAD24623.1;AAM15320.1
contig_26491	ABC transporter		gi|15218218|ref|NP_173005.1|pleiotropic drug resistance 12 [Arabidopsis thaliana]/gi|332191211|gb|AEE29332.1|pleiotropic drug resistance 12 [Arabidopsis thaliana]/gi|28144321|tpg|DAA00880.1|TPA_exp: PDR12 ABC transporter [Arabidopsis thaliana]/gi|8072390|gb|AAF71978.1|AC013453_3Putative ABC transporter [Arabidopsis thaliana]/gi|75336094|sp|Q9M9E1.1|AB40G_ARATHRecName: Full=ABC transporter G famil…	NP_173005.1;Q9M9E1.1;AAF71978.1;DAA00880.1;AEE29332.1	ABCG40
contig_14277	ABC transporter 1		gi|3087737|emb|CAA04557.1|ABC1 protein [Arabidopsis thaliana]	CAA04557.1
contig_14973	ABC transporter A family		gi|18423537|ref|NP_568796.1|ABC transporter A family protein [Arabidopsis thaliana]/gi|28416749|gb|AAO42905.1|At5g53650 [Arabidopsis thaliana]/gi|1032275958|gb|OAO90286.1|hypothetical protein AXX17_AT5G52620 [Arabidopsis thaliana]/gi|332009008|gb|AED96391.1|ABC transporter A family protein [Arabidopsis thaliana]/gi|9759204|dbj|BAB09741.1|unnamed protein product [Arabidopsis thaliana]/gi|26453175|…	BAB09741.1;OAO90286.1;AAO42905.1;AAM60973.1;BAC43663.1;AED96391.1;NP_568796.1	AT5G53650
contig_5201	ABC transporter family		gi|29824157|gb|AAP04039.1|putative ABC transporter family protein [Arabidopsis thaliana]/gi|26452494|dbj|BAC43332.1|unknown protein [Arabidopsis thaliana]/gi|1032281028|gb|OAO95356.1|NAP14 [Arabidopsis thaliana]/gi|15241308|ref|NP_196914.1|non-intrinsic ABC protein 14 [Arabidopsis thaliana]/gi|75330013|sp|Q8LEF6.1|AB11I_ARATHRecName: Full=ABC transporter I family member 11, chloroplastic Short=AB…	AAP04039.1;AED91987.1;Q8LEF6.1;OAO95356.1;NP_196914.1;BAC43332.1;AAM62672.1	ABCI11
contig_5545	ABC transporter family		gi|1032288932|gb|OAP03259.1|hypothetical protein AXX17_AT3G35000 [Arabidopsis thaliana]	OAP03259.1
contig_9294	ABC transporter family		gi|1032276251|gb|OAO90579.1|GCN5 [Arabidopsis thaliana]/gi|110742654|dbj|BAE99239.1|ABC transporter protein 1-like [Arabidopsis thaliana]/gi|8843748|dbj|BAA97296.1|ABC transporter protein 1-like [Arabidopsis thaliana]/gi|15238261|ref|NP_201289.1|general control non-repressible 5 [Arabidopsis thaliana]/gi|332010577|gb|AED97960.1|general control non-repressible 5 [Arabidopsis thaliana]/gi|75335535|…	AED97960.1;OAO90579.1;NP_201289.1;BAE99239.1;Q9LV93.1;BAA97296.1	ABCF5
contig_10892	ABC transporter family		gi|75333593|sp|Q9C9W0.1|AB17I_ARATHRecName: Full=ABC transporter I family member 17 Short=ABC transporter ABCI.17 Short=AtABCI17 AltName: Full=MRP-related protein 1 AltName: Full=Non-intrinsic ABC protein 3/gi|298286464|dbj|BAJ09459.1|sensitive to aluminum rhizotoxicity 1 [Arabidopsis thaliana]/gi|28827588|gb|AAO50638.1|putative ABC transporter protein [Arabidopsis thaliana]/gi|15220604|ref|NP_17…	AAO50638.1;AAG52004.1;OAP15312.1;AAM63511.1;Q9C9W0.1;BAC42356.1;AEE34724.1;BAJ09459.1;NP_176961.1	ABCI17
contig_12209	ABC transporter family		gi|1032292057|gb|OAP06384.1|MDR13 [Arabidopsis thaliana]	OAP06384.1	ABCB15
contig_12326	ABC transporter family		gi|75335010|sp|Q9LHK4.1|AB8B_ARATHPUTATIVE PSEUDOGENE: RecName: Full=Putative ABC transporter B family member 8 Short=ABC transporter ABCB.8 Short=AtABCB8 AltName: Full=P-glycoprotein 8 AltName: Full=Putative multidrug resistance protein 22/gi|9294508|dbj|BAB02613.1|P-glycoprotein multi-drug resistance related ABC transporter-like protein [Arabidopsis thaliana]	Q9LHK4.1;BAB02613.1
contig_17179	ABC transporter family		gi|110736536|dbj|BAF00235.1|P-glycoprotein [Arabidopsis thaliana]	BAF00235.1
contig_2256	ABC1 family		gi|1032280944|gb|OAO95272.1|hypothetical protein AXX17_AT5G24700 [Arabidopsis thaliana]	OAO95272.1
contig_2272	ABC-2 and Plant PDR ABC-type transporter family		gi|330254283|gb|AEC09377.1|pleiotropic drug resistance 5 [Arabidopsis thaliana]/gi|28144327|tpg|DAA00873.1|TPA_exp: PDR5 ABC transporter [Arabidopsis thaliana]/gi|15228112|ref|NP_181265.1|pleiotropic drug resistance 5 [Arabidopsis thaliana]/gi|4056482|gb|AAC98048.1|putative ABC transporter [Arabidopsis thaliana]/gi|75339056|sp|Q9ZUT8.1|AB33G_ARATHRecName: Full=ABC transporter G family member 33 S…	AEC09377.1;Q9ZUT8.1;AAC98048.1;DAA00873.1;NP_181265.1;OAP09802.1	ABCG33
contig_18755	ABC-2 and Plant PDR ABC-type transporter family		gi|6729499|emb|CAB67655.1|ABC transporter-like protein [Arabidopsis thaliana]/gi|15231821|ref|NP_190916.1|pleiotropic drug resistance 9 [Arabidopsis thaliana]/gi|75334941|sp|Q9LFH0.1|AB37G_ARATHRecName: Full=ABC transporter G family member 37 Short=ABC transporter ABCG.37 Short=AtABCG37 AltName: Full=Pleiotropic drug resistance protein 9/gi|28144337|tpg|DAA00877.1|TPA_exp: PDR9 ABC transporter [A…	NP_190916.1;Q9LFH0.1;DAA00877.1;AEE79095.1;CAB67655.1	ABCG37
contig_6742	ABC2 homolog 11		gi|22331647|ref|NP_190357.2|ATP-binding cassette A2 [Arabidopsis thaliana]/gi|28393591|gb|AAO42215.1|putative ABC transporter protein [Arabidopsis thaliana]/gi|1032287623|gb|OAP01950.1|ATH1 [Arabidopsis thaliana]/gi|75327852|sp|Q84K47.1|AB2A_ARATHRecName: Full=ABC transporter A family member 2 Short=ABC transporter ABCA.2 Short=AtABCA2 AltName: Full=ABC2 homolog 1/gi|28973103|gb|AAO63876.1|putati…	AEE78323.1;NP_190357.2;AAO42215.1;OAP01950.1;Q84K47.1;AAO63876.1	ABCA2
contig_11442	ABC2 homolog 15		gi|22331647|ref|NP_190357.2|ATP-binding cassette A2 [Arabidopsis thaliana]/gi|28393591|gb|AAO42215.1|putative ABC transporter protein [Arabidopsis thaliana]/gi|1032287623|gb|OAP01950.1|ATH1 [Arabidopsis thaliana]/gi|75327852|sp|Q84K47.1|AB2A_ARATHRecName: Full=ABC transporter A family member 2 Short=ABC transporter ABCA.2 Short=AtABCA2 AltName: Full=ABC2 homolog 1/gi|28973103|gb|AAO63876.1|putati…	AEE78323.1;NP_190357.2;AAO42215.1;OAP01950.1;Q84K47.1;AAO63876.1	ABCA2
contig_19690	ABC2 homolog 15		gi|22331647|ref|NP_190357.2|ATP-binding cassette A2 [Arabidopsis thaliana]/gi|28393591|gb|AAO42215.1|putative ABC transporter protein [Arabidopsis thaliana]/gi|1032287623|gb|OAP01950.1|ATH1 [Arabidopsis thaliana]/gi|75327852|sp|Q84K47.1|AB2A_ARATHRecName: Full=ABC transporter A family member 2 Short=ABC transporter ABCA.2 Short=AtABCA2 AltName: Full=ABC2 homolog 1/gi|28973103|gb|AAO63876.1|putati…	AEE78323.1;NP_190357.2;AAO42215.1;OAP01950.1;Q84K47.1;AAO63876.1	ABCA2
contig_21104	ABC2 homolog 15		gi|22331647|ref|NP_190357.2|ATP-binding cassette A2 [Arabidopsis thaliana]/gi|28393591|gb|AAO42215.1|putative ABC transporter protein [Arabidopsis thaliana]/gi|1032287623|gb|OAP01950.1|ATH1 [Arabidopsis thaliana]/gi|75327852|sp|Q84K47.1|AB2A_ARATHRecName: Full=ABC transporter A family member 2 Short=ABC transporter ABCA.2 Short=AtABCA2 AltName: Full=ABC2 homolog 1/gi|28973103|gb|AAO63876.1|putati…	AEE78323.1;NP_190357.2;AAO42215.1;OAP01950.1;Q84K47.1;AAO63876.1	ABCA2
contig_10484	ABC2 homolog 4		gi|1032288277|gb|OAP02604.1|ATH6 [Arabidopsis thaliana]	OAP02604.1
contig_1021	ABC-2 type transporter family		gi|13605839|gb|AAK32905.1|AF367318_1At2g01320/F10A8.20 [Arabidopsis thaliana]/gi|22137204|gb|AAM91447.1|At2g01320/F10A8.20 [Arabidopsis thaliana]	AAK32905.1;AAM91447.1
contig_1161	ABC-2 type transporter family		gi|9758023|dbj|BAB08684.1|ABC transporter-like protein [Arabidopsis thaliana]/gi|332004531|gb|AED91914.1|ABC-2 type transporter family protein [Arabidopsis thaliana]/gi|28392996|gb|AAO41933.1|putative ABC transporter family protein [Arabidopsis thaliana]/gi|15240660|ref|NP_196862.1|ABC-2 type transporter family protein [Arabidopsis thaliana]/gi|28827290|gb|AAO50489.1|putative ABC transporter fami…	BAB08684.1;NP_196862.1;AAO50489.1;AED91914.1;Q9FNB5.1;OAO90681.1;AAO41933.1	ABCG6
contig_2412	ABC-2 type transporter family		gi|75337284|sp|Q9SIT6.1|AB5G_ARATHRecName: Full=ABC transporter G family member 5 Short=ABC transporter ABCG.5 Short=AtABCG5 AltName: Full=White-brown complex homolog protein 5 Short=AtWBC5/gi|15225446|ref|NP_178984.1|ABC-2 type transporter family protein [Arabidopsis thaliana]/gi|330251151|gb|AEC06245.1|ABC-2 type transporter family protein [Arabidopsis thaliana]/gi|4558665|gb|AAD22683.1|putativ…	AEC06245.1;AAD22683.1;Q9SIT6.1;AAK64149.1;NP_178984.1;AAM91815.1;OAP10401.1	ABCG5
contig_5144	ABC-2 type transporter family		gi|332193269|gb|AEE31390.1|ATP-binding cassette 14 [Arabidopsis thaliana]/gi|26450146|dbj|BAC42192.1|unknown protein [Arabidopsis thaliana]/gi|75333445|sp|Q9C6W5.1|AB14G_ARATHRecName: Full=ABC transporter G family member 14 Short=ABC transporter ABCG.14 Short=AtABCG14 AltName: Full=White-brown complex homolog protein 14 Short=AtWBC14/gi|21618054|gb|AAM67104.1|ABC transporter, putative [Arabidopsi…	NP_564383.1;AEE31390.1;Q9C6W5.1;OAP17379.1;BAC42192.1;AAG60152.1;AAM67104.1	ABCG14
contig_5622	ABC-2 type transporter family		gi|334302769|sp|Q9ZUU9.2|AB3G_ARATHRecName: Full=ABC transporter G family member 3 Short=ABC transporter ABCG.3 Short=AtABCG3 AltName: Full=White-brown complex homolog protein 3 Short=AtWBC3/gi|330252981|gb|AEC08075.1|ABC-2 type transporter family protein [Arabidopsis thaliana]/gi|1063701657|ref|NP_001318302.1|ABC-2 type transporter family protein [Arabidopsis thaliana]/gi|30683745|ref|NP_850111.…	Q9ZUU9.2;NP_001318302.1;NP_850111.1;AEC08075.1;ANM62504.1	ABCG3
contig_5650	ABC-2 type transporter family		gi|21280994|gb|AAM45116.1|putative ABC transporter protein [Arabidopsis thaliana]/gi|75331764|sp|Q93YS4.1|AB22G_ARATHRecName: Full=ABC transporter G family member 22 Short=ABC transporter ABCG.22 Short=AtABCG22 AltName: Full=White-brown complex homolog protein 23 Short=AtWBC23/gi|222424266|dbj|BAH20090.1|AT5G06530 [Arabidopsis thaliana]/gi|332003647|gb|AED91030.1|ABC-2 type transporter family pro…	BAH20090.1;NP_850781.2;Q93YS4.1;AAL24135.1;AAM45116.1;AED91029.1;NP_568169.1;AED91030.1	ABCG22
contig_6804	ABC-2 type transporter family		gi|1039021530|gb|ANM70520.1|ABC-2 type transporter family protein [Arabidopsis thaliana]/gi|1063732797|ref|NP_197442.2|ABC-2 type transporter family protein [Arabidopsis thaliana]	ANM70520.1;NP_197442.2	ABCG23
contig_6979	ABC-2 type transporter family		gi|33589752|gb|AAQ22642.1|At3g25620/T5M7_4 [Arabidopsis thaliana]/gi|30687928|ref|NP_189190.2|ABC-2 type transporter family protein [Arabidopsis thaliana]/gi|332643522|gb|AEE77043.1|ABC-2 type transporter family protein [Arabidopsis thaliana]	NP_189190.2;AAQ22642.1;AEE77043.1	ABCG21
contig_7136	ABC-2 type transporter family		gi|11994752|dbj|BAB03081.1|ABC transporter-like protein [Arabidopsis thaliana]/gi|322510007|sp|Q7XA72.2|AB21G_ARATHRecName: Full=ABC transporter G family member 21 Short=ABC transporter ABCG.21 Short=AtABCG21 AltName: Full=White-brown complex homolog protein 21 Short=AtWBC21/gi|334185623|ref|NP_001189973.1|ABC-2 type transporter family protein [Arabidopsis thaliana]/gi|332643523|gb|AEE77044.1|ABC…	Q7XA72.2;NP_001189973.1;BAB03081.1;AEE77044.1	ABCG21
contig_8915	ABC-2 type transporter family		gi|9665062|gb|AAF97264.1|AC034106_7Contains similarity to ATP dependent transmembrane transporter protein (wh3) from Bombyx mori gb|AF229609 and contains an ABC transporter PF|00005 domain. ESTs gb|Z18062, gb|AI999375, gb|N96732, gb|F14058, gb|AV528782, gb|AV559526, gb|AV556190, gb|AV562800, gb|AV559560, gb|AV523165, gb|AV565094, gb|AV566285 come from this gene [Arabidopsis thaliana]	AAF97264.1
contig_11307	ABC-2 type transporter family		gi|15228351|ref|NP_187678.1|non-intrinsic ABC protein 7 [Arabidopsis thaliana]/gi|51173055|tpg|DAA05587.1|TPA_exp: plastid SufC-like protein [Arabidopsis thaliana]/gi|14334904|gb|AAK59630.1|putative ABC transporter ATPase [Arabidopsis thaliana]/gi|12322801|gb|AAG51398.1|AC011560_30putative ABC transporter ATPase 10053-12032 [Arabidopsis thaliana]/gi|21281251|gb|AAM44965.1|putative ABC transporter…	DAA05587.1;Q9CAF5.1;AAM44965.1;OAP03859.1;AAG51398.1;AAK59630.1;AEE74941.1;NP_187678.1	NAP7
contig_12875	ABC-2 type transporter family		gi|23198394|gb|AAN15724.1|unknown protein [Arabidopsis thaliana]/gi|20260310|gb|AAM13053.1|unknown protein [Arabidopsis thaliana]	AAM13053.1;AAN15724.1
contig_12883	ABC-2 type transporter family		gi|330254294|gb|AEC09388.1|ABC-2 type transporter family protein [Arabidopsis thaliana]/gi|1032294736|gb|OAP09062.1|ABCG2 [Arabidopsis thaliana]/gi|4056489|gb|AAC98055.1|putative ABC transporter [Arabidopsis thaliana]/gi|15228124|ref|NP_181272.1|ABC-2 type transporter family protein [Arabidopsis thaliana]/gi|75339054|sp|Q9ZUT0.1|AB2G_ARATHRecName: Full=ABC transporter G family member 2 Short=ABC …	AEC09388.1;Q9ZUT0.1;AAC98055.1;OAP09062.1;NP_181272.1	ABCG2
contig_12884	ABC-2 type transporter family		gi|1032291774|gb|OAP06101.1|ABCG20 [Arabidopsis thaliana]	OAP06101.1
contig_16149	ABC-2 type transporter family		gi|330254294|gb|AEC09388.1|ABC-2 type transporter family protein [Arabidopsis thaliana]/gi|1032294736|gb|OAP09062.1|ABCG2 [Arabidopsis thaliana]/gi|4056489|gb|AAC98055.1|putative ABC transporter [Arabidopsis thaliana]/gi|15228124|ref|NP_181272.1|ABC-2 type transporter family protein [Arabidopsis thaliana]/gi|75339054|sp|Q9ZUT0.1|AB2G_ARATHRecName: Full=ABC transporter G family member 2 Short=ABC …	AEC09388.1;Q9ZUT0.1;AAC98055.1;OAP09062.1;NP_181272.1	ABCG2
contig_16382	ABC-2 type transporter family		gi|332194794|gb|AEE32915.1|ABC-2 type transporter family protein [Arabidopsis thaliana]/gi|7769856|gb|AAF69534.1|AC008007_9F12M16.17 [Arabidopsis thaliana]/gi|75336155|sp|Q9MAH4.1|AB10G_ARATHRecName: Full=ABC transporter G family member 10 Short=ABC transporter ABCG.10 Short=AtABCG10 AltName: Full=Probable white-brown complex homolog protein 10 Short=AtWBC10/gi|15219252|ref|NP_175734.1|ABC-2 type…	AEE32915.1;OAP15496.1;NP_175734.1;Q9MAH4.1;AAF69534.1	ABCG10
contig_18007	ABC-2 type transporter family		gi|13605839|gb|AAK32905.1|AF367318_1At2g01320/F10A8.20 [Arabidopsis thaliana]/gi|22137204|gb|AAM91447.1|At2g01320/F10A8.20 [Arabidopsis thaliana]	AAK32905.1;AAM91447.1
contig_18938	ABC-2 type transporter family		gi|332191521|gb|AEE29642.1|white-brown complex-like protein [Arabidopsis thaliana]/gi|1032304523|gb|OAP18848.1|WBC11 [Arabidopsis thaliana]/gi|23297574|gb|AAN12898.1|putative ABC transporter protein [Arabidopsis thaliana]/gi|22329638|ref|NP_173226.2|white-brown complex-like protein [Arabidopsis thaliana]/gi|19423992|gb|AAL87274.1|putative ABC transporter protein [Arabidopsis thaliana]/gi|75330766…	AEE29642.1;NP_173226.2;OAP18848.1;AAL87274.1;AAN12898.1;Q8RXN0.1	ABCG11
contig_19407	ABC-2 type transporter family		gi|1032275464|gb|OAO89792.1|ABCG8 [Arabidopsis thaliana]	OAO89792.1
contig_20332	ABC-2 type transporter family		gi|1032275464|gb|OAO89792.1|ABCG8 [Arabidopsis thaliana]	OAO89792.1
contig_21240	ABC-2 type transporter family		gi|332191521|gb|AEE29642.1|white-brown complex-like protein [Arabidopsis thaliana]/gi|1032304523|gb|OAP18848.1|WBC11 [Arabidopsis thaliana]/gi|23297574|gb|AAN12898.1|putative ABC transporter protein [Arabidopsis thaliana]/gi|22329638|ref|NP_173226.2|white-brown complex-like protein [Arabidopsis thaliana]/gi|19423992|gb|AAL87274.1|putative ABC transporter protein [Arabidopsis thaliana]/gi|75330766…	AEE29642.1;NP_173226.2;OAP18848.1;AAL87274.1;AAN12898.1;Q8RXN0.1	ABCG11
contig_21531	ABC-2 type transporter family		gi|9758023|dbj|BAB08684.1|ABC transporter-like protein [Arabidopsis thaliana]/gi|332004531|gb|AED91914.1|ABC-2 type transporter family protein [Arabidopsis thaliana]/gi|28392996|gb|AAO41933.1|putative ABC transporter family protein [Arabidopsis thaliana]/gi|15240660|ref|NP_196862.1|ABC-2 type transporter family protein [Arabidopsis thaliana]/gi|28827290|gb|AAO50489.1|putative ABC transporter fami…	BAB08684.1;NP_196862.1;AAO50489.1;AED91914.1;Q9FNB5.1;OAO90681.1;AAO41933.1	ABCG6
contig_22075	ABC-2 type transporter family		gi|1032288214|gb|OAP02541.1|ABCG15 [Arabidopsis thaliana]/gi|22331230|ref|NP_188746.2|ABC-2 type transporter family protein [Arabidopsis thaliana]/gi|109896158|sp|Q8RWI9.2|AB15G_ARATHRecName: Full=ABC transporter G family member 15 Short=ABC transporter ABCG.15 Short=AtABCG15 AltName: Full=White-brown complex homolog protein 15 Short=AtWBC15 AltName: Full=White-brown complex homolog protein 22 Sh…	AEE76459.1;NP_188746.2;Q8RWI9.2;OAP02541.1	ABCG15
contig_22777	ABC-2 type transporter family		gi|7329639|emb|CAB82704.1|ABC transporter-like protein [Arabidopsis thaliana]	CAB82704.1
contig_26223	ABC-2 type transporter family		gi|332194794|gb|AEE32915.1|ABC-2 type transporter family protein [Arabidopsis thaliana]/gi|7769856|gb|AAF69534.1|AC008007_9F12M16.17 [Arabidopsis thaliana]/gi|75336155|sp|Q9MAH4.1|AB10G_ARATHRecName: Full=ABC transporter G family member 10 Short=ABC transporter ABCG.10 Short=AtABCG10 AltName: Full=Probable white-brown complex homolog protein 10 Short=AtWBC10/gi|15219252|ref|NP_175734.1|ABC-2 type…	AEE32915.1;OAP15496.1;NP_175734.1;Q9MAH4.1;AAF69534.1	ABCG10
contig_26994	ABC-2 type transporter family		gi|332191521|gb|AEE29642.1|white-brown complex-like protein [Arabidopsis thaliana]/gi|1032304523|gb|OAP18848.1|WBC11 [Arabidopsis thaliana]/gi|23297574|gb|AAN12898.1|putative ABC transporter protein [Arabidopsis thaliana]/gi|22329638|ref|NP_173226.2|white-brown complex-like protein [Arabidopsis thaliana]/gi|19423992|gb|AAL87274.1|putative ABC transporter protein [Arabidopsis thaliana]/gi|75330766…	AEE29642.1;NP_173226.2;OAP18848.1;AAL87274.1;AAN12898.1;Q8RXN0.1	ABCG11
contig_29186	ABC-2 type transporter family		gi|332191521|gb|AEE29642.1|white-brown complex-like protein [Arabidopsis thaliana]/gi|1032304523|gb|OAP18848.1|WBC11 [Arabidopsis thaliana]/gi|23297574|gb|AAN12898.1|putative ABC transporter protein [Arabidopsis thaliana]/gi|22329638|ref|NP_173226.2|white-brown complex-like protein [Arabidopsis thaliana]/gi|19423992|gb|AAL87274.1|putative ABC transporter protein [Arabidopsis thaliana]/gi|75330766…	AEE29642.1;NP_173226.2;OAP18848.1;AAL87274.1;AAN12898.1;Q8RXN0.1	ABCG11
contig_33373	ABC-2 type transporter family		gi|332194553|gb|AEE32674.1|ABC-2 type transporter family protein [Arabidopsis thaliana]/gi|1032298844|gb|OAP13169.1|WBC12 [Arabidopsis thaliana]/gi|15217942|ref|NP_175561.1|ABC-2 type transporter family protein [Arabidopsis thaliana]/gi|52354014|gb|AAU44368.1|ABC transporter CER5 [Arabidopsis thaliana]/gi|30725528|gb|AAP37786.1|At1g51560 [Arabidopsis thaliana]/gi|75333524|sp|Q9C8K2.1|AB12G_ARATHR…	AAU44368.1;AAM13161.1;AAL06532.1;Q9C8K2.1;AAP37786.1;AAG52619.1;OAP13169.1;NP_175561.1;AEE32674.1
contig_34771	ABC-2 type transporter family		gi|110739968|dbj|BAF01888.1|ATP-dependent transmembrane transporter like protein, partial [Arabidopsis thaliana]	BAF01888.1
contig_10259	aberrant root formation		gi|1063731199|ref|NP_001332040.1|aberrant root formation protein [Arabidopsis thaliana]/gi|1039021428|gb|ANM70428.1|aberrant root formation protein [Arabidopsis thaliana]	ANM70428.1;NP_001332040.1	ALF4
contig_4850	ABI five binding 3		gi|12325077|gb|AAG52486.1|AC018364_4unknown protein 57564-56338 [Arabidopsis thaliana]	AAG52486.1
contig_15451	ABI five binding 3		gi|8920578|gb|AAF81300.1|AC027656_17Strong similarity to a hypothetical protein F23O10.16 gi|7705096 from Arabidopsis thaliana BAC F23O10 gb|AC018364 [Arabidopsis thaliana]/gi|332190941|gb|AEE29062.1|ABI five binding protein 2 [Arabidopsis thaliana]/gi|1032300338|gb|OAP14663.1|AFP2 [Arabidopsis thaliana]/gi|90093290|gb|ABD85158.1|At1g13740 [Arabidopsis thaliana]/gi|75174856|sp|Q9LMX5.1|AFP2_ARATH…	AAF81300.1;Q9LMX5.1;OAP14663.1;ABD85158.1;AEE29062.1;NP_563933.1	AFP2
contig_19885	ABI five binding 3		gi|15810575|gb|AAL07175.1|unknown protein [Arabidopsis thaliana]	AAL07175.1
contig_25714	ABI five binding 3		gi|1032288960|gb|OAP03287.1|hypothetical protein AXX17_AT3G07200 [Arabidopsis thaliana]	OAP03287.1
contig_11744	ABI-1-like 1		gi|57240092|gb|AAW49256.1|Abl interactor-like protein-1 [Arabidopsis thaliana]/gi|18407012|ref|NP_566067.1|ABI-1-like 1 [Arabidopsis thaliana]/gi|20197375|gb|AAM15048.1|expressed protein [Arabidopsis thaliana]/gi|1032293037|gb|OAP07363.1|ABIL1 [Arabidopsis thaliana]/gi|21537358|gb|AAM61699.1|unknown [Arabidopsis thaliana]/gi|330255565|gb|AEC10659.1|ABI-1-like 1 [Arabidopsis thaliana]/gi|75160480|…	Q8S8M5.1;AAM61699.1;NP_566067.1;AAW49256.1;AAM15048.1;OAP07363.1;ABF85765.1;AEC10659.1	ABIL1
contig_17835	ABI-1-like 1		gi|334184933|ref|NP_001189756.1|ABI-1-like 1 [Arabidopsis thaliana]/gi|330255567|gb|AEC10661.1|ABI-1-like 1 [Arabidopsis thaliana]	AEC10661.1;NP_001189756.1	ABIL1
contig_2912	ABI3-interacting 3		gi|6996317|emb|CAB75510.1|ABI3-interacting protein 3, AIP3, partial [Arabidopsis thaliana]	CAB75510.1
contig_3396	ABL interactor 3		gi|1032287368|gb|OAP01695.1|ABIL2 [Arabidopsis thaliana]	OAP01695.1
contig_18570	ABL interactor 3		gi|1039019883|gb|ANM69000.1|ABL interactor-like protein 3 [Arabidopsis thaliana]/gi|1063733707|ref|NP_001330710.1|ABL interactor-like protein 3 [Arabidopsis thaliana]	ANM69000.1;NP_001330710.1	ABIL3
contig_9238	ABRE binding factor 4		gi|1032288031|gb|OAP02358.1|AREB2 [Arabidopsis thaliana]	OAP02358.1
contig_7170	abscisic acid (aba)-deficient 4		gi|332196472|gb|AEE34593.1|abscisic acid (aba)-deficient 4 [Arabidopsis thaliana]/gi|88196719|gb|ABD43002.1|At1g67080 [Arabidopsis thaliana]/gi|18408686|ref|NP_564889.1|abscisic acid (aba)-deficient 4 [Arabidopsis thaliana]/gi|51969250|dbj|BAD43317.1|unknown protein [Arabidopsis thaliana]/gi|75155923|sp|Q8LFP9.1|ABA4_ARATHRecName: Full=Protein ABA DEFICIENT 4, chloroplastic Flags: Precursor/gi|21…	BAD43317.1;AEE34593.1;Q8LFP9.1;ABD43002.1;AAM61291.1;NP_564889.1	ABA4
contig_803	abscisic acid responsive elements-binding factor 2		gi|1032298300|gb|OAP12625.1|ATAREB1 [Arabidopsis thaliana]	OAP12625.1
contig_33005	abscisic acid responsive elements-binding factor 2		gi|7270349|emb|CAB80117.1|bZIP transcription factor-like protein [Arabidopsis thaliana]/gi|3297824|emb|CAA19882.1|bZIP transcription factor-like protein [Arabidopsis thaliana]	CAA19882.1;CAB80117.1
contig_8632	abscisic acid responsive elements-binding factor 3		gi|15451050|gb|AAK96796.1|Unknown protein [Arabidopsis thaliana]/gi|18418350|ref|NP_567949.1|abscisic acid responsive elements-binding factor 3 [Arabidopsis thaliana]/gi|6739280|gb|AAF27181.1|AF093546_1abscisic acid responsive elements-binding factor [Arabidopsis thaliana]/gi|1039017718|gb|ANM67065.1|abscisic acid responsive elements-binding factor 3 [Arabidopsis thaliana]/gi|332660907|gb|AEE8630…	BAD43614.1;Q9M7Q3.1;ANM67065.1;NP_567949.1;AAF27181.1;NP_849490.2;AAK96796.1;AAM10029.1;NP_001320130.1;AEE86307.1;AEE86308.1	ABF3
contig_1746	Abscisic acid-responsive (TB2 HVA22) family		gi|1032278647|gb|OAO92975.1|hypothetical protein AXX17_AT5G40410 [Arabidopsis thaliana]	OAO92975.1
contig_14924	Abscisic acid-responsive (TB2 HVA22) family		gi|21553813|gb|AAM62906.1|unknown [Arabidopsis thaliana]	AAM62906.1
contig_6667	abscisic aldehyde oxidase 3		gi|1032291358|gb|OAP05685.1|AtAO3 [Arabidopsis thaliana]	OAP05685.1
contig_8790	abscisic aldehyde oxidase 3		gi|1032280581|gb|OAO94909.1|AtAO1 [Arabidopsis thaliana]	OAO94909.1
contig_8791	abscisic aldehyde oxidase 3		gi|1032280581|gb|OAO94909.1|AtAO1 [Arabidopsis thaliana]	OAO94909.1
contig_9389	abscisic aldehyde oxidase 3		gi|1032280581|gb|OAO94909.1|AtAO1 [Arabidopsis thaliana]	OAO94909.1
contig_12666	abscisic aldehyde oxidase 3		gi|3172044|dbj|BAA28630.1|aldehyde oxidase, partial [Arabidopsis thaliana]	BAA28630.1
contig_13708	abscisic aldehyde oxidase 3		gi|1032291358|gb|OAP05685.1|AtAO3 [Arabidopsis thaliana]	OAP05685.1
contig_14676	abscisic aldehyde oxidase 3		gi|2792304|gb|AAC39510.1|putative aldehyde oxidase, partial [Arabidopsis thaliana]	AAC39510.1
contig_14708	abscisic aldehyde oxidase 3		gi|3172044|dbj|BAA28630.1|aldehyde oxidase, partial [Arabidopsis thaliana]	BAA28630.1
contig_22270	abscisic aldehyde oxidase 3		gi|1032291358|gb|OAP05685.1|AtAO3 [Arabidopsis thaliana]	OAP05685.1
contig_2497	AC000103_31F21J9.3		gi|9743357|gb|AAF97981.1|AC000103_31F21J9.3 [Arabidopsis thaliana]	AAF97981.1
contig_27405	AC000103_31F21J9.3		gi|9743357|gb|AAF97981.1|AC000103_31F21J9.3 [Arabidopsis thaliana]	AAF97981.1
contig_22804	AC000107_4F17F8.5		gi|9755374|gb|AAF98181.1|AC000107_4F17F8.5 [Arabidopsis thaliana]	AAF98181.1
contig_7195	AC004809_6 the IFA-binding from Arabidopsis thaliana gb		gi|145335105|ref|NP_171981.2|zein-binding protein (Protein of unknown function, DUF593) [Arabidopsis thaliana]/gi|332189635|gb|AEE27756.1|zein-binding protein (Protein of unknown function, DUF593) [Arabidopsis thaliana]	NP_171981.2;AEE27756.1	AT1G04890
contig_13289	AC004809_6 the IFA-binding from Arabidopsis thaliana gb		gi|1032282373|gb|OAO96700.1|hypothetical protein AXX17_AT4G15560 [Arabidopsis thaliana]	OAO96700.1
contig_16142	AC004809_6 the IFA-binding from Arabidopsis thaliana gb		gi|1032282373|gb|OAO96700.1|hypothetical protein AXX17_AT4G15560 [Arabidopsis thaliana]	OAO96700.1
contig_19954	AC005287_23Hypothetical protein		gi|4585985|gb|AAD25621.1|AC005287_23Hypothetical protein [Arabidopsis thaliana]	AAD25621.1
contig_32602	AC005287_23Hypothetical protein		gi|4585985|gb|AAD25621.1|AC005287_23Hypothetical protein [Arabidopsis thaliana]	AAD25621.1
contig_35948	AC005287_23Hypothetical protein		gi|4585985|gb|AAD25621.1|AC005287_23Hypothetical protein [Arabidopsis thaliana]	AAD25621.1
contig_29984	AC006085_4Hypothetical protein		gi|4836929|gb|AAD30631.1|AC006085_4Hypothetical protein [Arabidopsis thaliana]	AAD30631.1
contig_20258	AC006193_10 translational activator		gi|5042415|gb|AAD38254.1|AC006193_10similar to translational activator [Arabidopsis thaliana]	AAD38254.1
contig_16141	AC006228_6F5J5.9		gi|6598580|gb|AAF18635.1|AC006228_6F5J5.9 [Arabidopsis thaliana]	AAF18635.1
contig_16575	AC006267_7 poly		gi|1032278357|gb|OAO92685.1|hypothetical protein AXX17_AT5G20820 [Arabidopsis thaliana]/gi|21593259|gb|AAM65208.1|unknown [Arabidopsis thaliana]	AAM65208.1;OAO92685.1
contig_16579	AC006267_7 poly		gi|1032278357|gb|OAO92685.1|hypothetical protein AXX17_AT5G20820 [Arabidopsis thaliana]/gi|21593259|gb|AAM65208.1|unknown [Arabidopsis thaliana]	AAM65208.1;OAO92685.1
contig_17374	AC006267_7 poly		gi|1032278357|gb|OAO92685.1|hypothetical protein AXX17_AT5G20820 [Arabidopsis thaliana]/gi|21593259|gb|AAM65208.1|unknown [Arabidopsis thaliana]	AAM65208.1;OAO92685.1
contig_3415	AC006341_1ESTs gb		gi|110742361|dbj|BAE99103.1|hypothetical protein [Arabidopsis thaliana]/gi|332191298|gb|AEE29419.1|coiled-coil protein [Arabidopsis thaliana]/gi|18394335|ref|NP_563993.1|coiled-coil protein [Arabidopsis thaliana]/gi|21536880|gb|AAM61212.1|unknown [Arabidopsis thaliana]/gi|18176164|gb|AAL59995.1|unknown protein [Arabidopsis thaliana]/gi|21689681|gb|AAM67462.1|unknown protein [Arabidopsis thaliana]	BAE99103.1;NP_563993.1;AAL59995.1;AAM61212.1;AAM67462.1;AEE29419.1	AT1G16210
contig_11712	AC006341_8Contains a PF		gi|1032303152|gb|OAP17477.1|hypothetical protein AXX17_AT1G17070 [Arabidopsis thaliana]/gi|1039009435|gb|ANM59480.1|transglycosylase [Arabidopsis thaliana]/gi|1063683869|ref|NP_001321836.1|transglycosylase [Arabidopsis thaliana]	ANM59480.1;OAP17477.1;NP_001321836.1	AT1G16290
contig_33898	AC006423_12 gag-pol poly s		gi|7523671|gb|AAF63111.1|AC006423_12Similar to gag-pol polyproteins [Arabidopsis thaliana]	AAF63111.1
contig_5776	AC006424_14CDS		gi|6910580|gb|AAF31285.1|AC006424_14CDS [Arabidopsis thaliana]	AAF31285.1
contig_13946	AC006434_5F10A5.7		gi|9369360|gb|AAF87109.1|AC006434_5F10A5.7 [Arabidopsis thaliana]	AAF87109.1
contig_17496	AC006551_24Very retrotransposon reverse transcriptase		gi|1032278938|gb|OAO93266.1|hypothetical protein AXX17_AT5G35100 [Arabidopsis thaliana]	OAO93266.1
contig_32093	AC006551_24Very retrotransposon reverse transcriptase		gi|9945082|gb|AAG03119.1|AC004133_13F5A9.24 [Arabidopsis thaliana]	AAG03119.1
contig_33133	AC006551_24Very retrotransposon reverse transcriptase		gi|6587849|gb|AAF18538.1|AC006551_24Very similar to retrotransposon reverse transcriptase [Arabidopsis thaliana]	AAF18538.1
contig_35715	AC006551_24Very retrotransposon reverse transcriptase		gi|6587849|gb|AAF18538.1|AC006551_24Very similar to retrotransposon reverse transcriptase [Arabidopsis thaliana]	AAF18538.1
contig_491	AC007202_19EST gb		gi|12642900|gb|AAK00392.1|AF339710_1unknown protein [Arabidopsis thaliana]/gi|4835770|gb|AAD30237.1|AC007202_19EST gb|F19962 comes from this gene [Arabidopsis thaliana]/gi|11692844|gb|AAG40025.1|AF324674_1At1g79390 [Arabidopsis thaliana]/gi|332198116|gb|AEE36237.1|centrosomal protein [Arabidopsis thaliana]/gi|18412355|ref|NP_565207.1|centrosomal protein [Arabidopsis thaliana]/gi|11908092|gb|AAG41…	AAG41475.1;AEE36237.1;AAG40025.1;BAE99672.1;NP_565207.1;OAP15892.1;AAD30237.1;AAK00392.1	AT1G79390
contig_19499	AC007203_4 retrotransposon poly		gi|1032282558|gb|OAO96885.1|hypothetical protein AXX17_AT4G07020 [Arabidopsis thaliana]	OAO96885.1
contig_27989	AC007203_4 retrotransposon poly		gi|1032293960|gb|OAP08286.1|hypothetical protein AXX17_AT2G06770 [Arabidopsis thaliana]	OAP08286.1
contig_10432	AC007296_14ESTs gb		gi|27808534|gb|AAO24547.1|At1g11700 [Arabidopsis thaliana]/gi|110743662|dbj|BAE99668.1|hypothetical protein [Arabidopsis thaliana]/gi|13194780|gb|AAK15552.1|AF348581_1unknown protein [Arabidopsis thaliana]/gi|4835787|gb|AAD30253.1|AC007296_14ESTs gb|R65381 and gb|T44635 come from this gene [Arabidopsis thaliana]/gi|332190651|gb|AEE28772.1|senescence regulator (Protein of unknown function, DUF584)…	OAP15157.1;AAO24547.1;AAK15552.1;NP_172635.1;AAD30253.1;AEE28772.1;BAE99668.1	AT1G11700
contig_26753	AC007505_2Highly Ta1-3 poly		gi|6623973|gb|AAF19226.1|AC007505_2Highly similar to Ta1-3 polyprotein [Arabidopsis thaliana]	AAF19226.1
contig_32421	AC007505_2Highly Ta1-3 poly		gi|6623973|gb|AAF19226.1|AC007505_2Highly similar to Ta1-3 polyprotein [Arabidopsis thaliana]	AAF19226.1
contig_28878	AC007505_3 Athila ORF1		gi|6623974|gb|AAF19227.1|AC007505_3Similar to Athila ORF1 [Arabidopsis thaliana]	AAF19227.1
contig_4933	AC007505_5 Athila ORF 1		gi|1032283978|gb|OAO98305.1|hypothetical protein AXX17_AT4G08330 [Arabidopsis thaliana]	OAO98305.1
contig_8586	AC007519_26ESTs gb		gi|1032300673|gb|OAP14998.1|hypothetical protein AXX17_AT1G41420 [Arabidopsis thaliana]	OAP14998.1
contig_1599	AC007727_26EST gb		gi|62321235|dbj|BAD94412.1|hypothetical protein [Arabidopsis thaliana]	BAD94412.1
contig_34011	AC007887_16F15O4.34		gi|8778349|gb|AAF79357.1|AC007887_16F15O4.34 [Arabidopsis thaliana]	AAF79357.1
contig_9927	AC007887_28F15O4.39		gi|8778361|gb|AAF79369.1|AC007887_28F15O4.39 [Arabidopsis thaliana]	AAF79369.1
contig_27804	AC007894_9 gb		gi|5668785|gb|AAD46011.1|AC007894_9Similar to gb|X57297 TAM1 protein of transposon TNP2 from Antirrhinum majus [Arabidopsis thaliana]	AAD46011.1
contig_22783	AC007915_24F27F5.11		gi|7767675|gb|AAF69172.1|AC007915_24F27F5.11 [Arabidopsis thaliana]	AAF69172.1
contig_9461	AC009243_2F28K19.3		gi|6573755|gb|AAF17675.1|AC009243_2F28K19.3 [Arabidopsis thaliana]	AAF17675.1
contig_15317	AC009273_12ESTs gb		gi|332189207|gb|AEE27328.1|hypothetical protein AT1G01730 [Arabidopsis thaliana]/gi|8671843|gb|AAF78406.1|AC009273_12ESTs gb|Z27282, gb|T44732, gb|Z29911, gb|AI997176 and gb|AI395420 come from this gene [Arabidopsis thaliana]/gi|18378876|ref|NP_563634.1|hypothetical protein AT1G01730 [Arabidopsis thaliana]/gi|12248025|gb|AAG50104.1|AF334726_1unknown protein [Arabidopsis thaliana]	NP_563634.1;AAG50104.1;AAF78406.1;AEE27328.1	AT1G01730
contig_22943	AC009324_4 retrotransposon s		gi|6056391|gb|AAF02855.1|AC009324_4Similar to retrotransposon proteins [Arabidopsis thaliana]	AAF02855.1
contig_33386	AC009324_4 retrotransposon s		gi|6056391|gb|AAF02855.1|AC009324_4Similar to retrotransposon proteins [Arabidopsis thaliana]	AAF02855.1
contig_33462	AC009324_4 retrotransposon s		gi|225898008|dbj|BAH30336.1|hypothetical protein, partial [Arabidopsis thaliana]/gi|13876509|gb|AAK43485.1|AC084807_10polyprotein, putative [Arabidopsis thaliana]	AAK43485.1;BAH30336.1
contig_30691	AC009326_14hypothetical protein		gi|5923676|gb|AAD56327.1|AC009326_14hypothetical protein [Arabidopsis thaliana]	AAD56327.1
contig_1241	AC009360_1EST gb		gi|55167914|gb|AAV43789.1|At1g65020 [Arabidopsis thaliana]/gi|53828515|gb|AAU94367.1|At1g65020 [Arabidopsis thaliana]/gi|332196195|gb|AEE34316.1|plasma protein [Arabidopsis thaliana]/gi|1032300488|gb|OAP14813.1|hypothetical protein AXX17_AT1G58620 [Arabidopsis thaliana]/gi|15220924|ref|NP_176682.1|plasma protein [Arabidopsis thaliana]	NP_176682.1;AAV43789.1;AEE34316.1;OAP14813.1;AAU94367.1	AT1G65020
contig_29029	AC009526_13 Athila ORF 1		gi|7523689|gb|AAF63128.1|AC009526_13Similar to Athila ORF 1 [Arabidopsis thaliana]	AAF63128.1
contig_9243	AC009978_15T23E18.18		gi|6573719|gb|AAF17639.1|AC009978_15T23E18.18 [Arabidopsis thaliana]	AAF17639.1
contig_17492	AC010852_16hypothetical protein; 65170-71022		gi|12325017|gb|AAG52459.1|AC010852_16hypothetical protein 65170-71022 [Arabidopsis thaliana]	AAG52459.1
contig_14533	AC010924_11Identical to gb		gi|6587807|gb|AAF18498.1|AC010924_11Identical to gb|Y10291 GAG1 protein from Arabidopsis thaliana [Arabidopsis thaliana]/gi|28827224|gb|AAO50456.1|unknown protein [Arabidopsis thaliana]/gi|1032301783|gb|OAP16108.1|hypothetical protein AXX17_AT1G16770 [Arabidopsis thaliana]/gi|18394310|ref|NP_563987.1|GAG1At protein [Arabidopsis thaliana]/gi|21592597|gb|AAM64546.1|unknown [Arabidopsis thaliana]/gi…	OAP16108.1;AEE29394.1;AAO50456.1;AAF18498.1;CAA71334.1;BAC42135.1;NP_563987.1;AAM64546.1	AT1G16000
contig_8134	AC010924_18ESTs gb		gi|18394322|ref|NP_563991.1|nuclear protein [Arabidopsis thaliana]/gi|1032304591|gb|OAP18916.1|hypothetical protein AXX17_AT1G16860 [Arabidopsis thaliana]/gi|12083328|gb|AAG48823.1|AF332460_1unknown protein [Arabidopsis thaliana]/gi|18176355|gb|AAL60029.1|unknown protein [Arabidopsis thaliana]/gi|6587814|gb|AAF18505.1|AC010924_18ESTs gb|AI992412, gb|AI994629 come from this gene [Arabidopsis thali…	AAG48823.1;AAL60029.1;AEE29408.1;AAF18505.1;NP_563991.1;OAP18916.1	AT1G16080
contig_17008	AC010927_6hypothetical protein		gi|6143866|gb|AAF04413.1|AC010927_6hypothetical protein [Arabidopsis thaliana]	AAF04413.1
contig_6859	AC011000_2Contains weak similarity to T-type calcium channel isoform from Rattus norvegicus gb		gi|79369296|ref|NP_176475.2|hypothetical protein AT1G62870 [Arabidopsis thaliana]/gi|110741766|dbj|BAE98828.1|hypothetical protein [Arabidopsis thaliana]/gi|332195894|gb|AEE34015.1|hypothetical protein AT1G62870 [Arabidopsis thaliana]/gi|8493576|gb|AAF75799.1|AC011000_2Contains weak similarity to T-type calcium channel isoform from Rattus norvegicus gb|AF125161. EST gb|R30034 comes from this gene…	NP_176475.2;BAE98828.1;AEE34015.1;AAF75799.1	AT1G62870
contig_13813	AC011000_2Contains weak similarity to T-type calcium channel isoform from Rattus norvegicus gb		gi|15221319|ref|NP_172700.1|hypothetical protein AT1G12380 [Arabidopsis thaliana]/gi|332190752|gb|AEE28873.1|hypothetical protein AT1G12380 [Arabidopsis thaliana]/gi|1032299040|gb|OAP13365.1|hypothetical protein AXX17_AT1G12790 [Arabidopsis thaliana]	NP_172700.1;OAP13365.1;AEE28873.1	AT1G12380
contig_2845	AC011621_1 retroelement pol poly		gi|1032282558|gb|OAO96885.1|hypothetical protein AXX17_AT4G07020 [Arabidopsis thaliana]	OAO96885.1
contig_4843	AC011621_1 retroelement pol poly		gi|6466937|gb|AAF13073.1|AC011621_1putative retroelement pol polyprotein [Arabidopsis thaliana]	AAF13073.1
contig_7376	AC011621_1 retroelement pol poly		gi|6466937|gb|AAF13073.1|AC011621_1putative retroelement pol polyprotein [Arabidopsis thaliana]	AAF13073.1
contig_11616	AC011621_1 retroelement pol poly		gi|1032282557|gb|OAO96884.1|hypothetical protein AXX17_AT4G07020 [Arabidopsis thaliana]	OAO96884.1
contig_14887	AC011621_1 retroelement pol poly		gi|1032282557|gb|OAO96884.1|hypothetical protein AXX17_AT4G07020 [Arabidopsis thaliana]	OAO96884.1
contig_15870	AC011621_1 retroelement pol poly		gi|6466937|gb|AAF13073.1|AC011621_1putative retroelement pol polyprotein [Arabidopsis thaliana]	AAF13073.1
contig_15915	AC011621_1 retroelement pol poly		gi|6466937|gb|AAF13073.1|AC011621_1putative retroelement pol polyprotein [Arabidopsis thaliana]	AAF13073.1
contig_16763	AC011621_1 retroelement pol poly		gi|6466937|gb|AAF13073.1|AC011621_1putative retroelement pol polyprotein [Arabidopsis thaliana]	AAF13073.1
contig_17110	AC011621_1 retroelement pol poly		gi|6466937|gb|AAF13073.1|AC011621_1putative retroelement pol polyprotein [Arabidopsis thaliana]	AAF13073.1
contig_17489	AC011621_1 retroelement pol poly		gi|1032291345|gb|OAP05672.1|hypothetical protein AXX17_AT3G36010 [Arabidopsis thaliana]	OAP05672.1
contig_18603	AC011621_1 retroelement pol poly		gi|1032282558|gb|OAO96885.1|hypothetical protein AXX17_AT4G07020 [Arabidopsis thaliana]	OAO96885.1
contig_20426	AC011621_1 retroelement pol poly		gi|6466937|gb|AAF13073.1|AC011621_1putative retroelement pol polyprotein [Arabidopsis thaliana]	AAF13073.1
contig_21181	AC011621_1 retroelement pol poly		gi|6466937|gb|AAF13073.1|AC011621_1putative retroelement pol polyprotein [Arabidopsis thaliana]	AAF13073.1
contig_22410	AC011621_1 retroelement pol poly		gi|6466937|gb|AAF13073.1|AC011621_1putative retroelement pol polyprotein [Arabidopsis thaliana]	AAF13073.1
contig_22996	AC011621_1 retroelement pol poly		gi|8778789|gb|AAF79797.1|AC020646_20T32E20.30 [Arabidopsis thaliana]	AAF79797.1
contig_23808	AC011621_1 retroelement pol poly		gi|8778789|gb|AAF79797.1|AC020646_20T32E20.30 [Arabidopsis thaliana]	AAF79797.1
contig_24640	AC011621_1 retroelement pol poly		gi|1032293960|gb|OAP08286.1|hypothetical protein AXX17_AT2G06770 [Arabidopsis thaliana]	OAP08286.1
contig_26183	AC011621_1 retroelement pol poly		gi|1032282557|gb|OAO96884.1|hypothetical protein AXX17_AT4G07020 [Arabidopsis thaliana]	OAO96884.1
contig_27709	AC011621_1 retroelement pol poly		gi|1032282557|gb|OAO96884.1|hypothetical protein AXX17_AT4G07020 [Arabidopsis thaliana]	OAO96884.1
contig_28859	AC011621_1 retroelement pol poly		gi|6466937|gb|AAF13073.1|AC011621_1putative retroelement pol polyprotein [Arabidopsis thaliana]	AAF13073.1
contig_29079	AC011621_1 retroelement pol poly		gi|6466937|gb|AAF13073.1|AC011621_1putative retroelement pol polyprotein [Arabidopsis thaliana]	AAF13073.1
contig_29519	AC011621_1 retroelement pol poly		gi|6466937|gb|AAF13073.1|AC011621_1putative retroelement pol polyprotein [Arabidopsis thaliana]	AAF13073.1
contig_30040	AC011621_1 retroelement pol poly		gi|1032278357|gb|OAO92685.1|hypothetical protein AXX17_AT5G20820 [Arabidopsis thaliana]/gi|21593259|gb|AAM65208.1|unknown [Arabidopsis thaliana]	AAM65208.1;OAO92685.1
contig_30345	AC011621_1 retroelement pol poly		gi|1032282558|gb|OAO96885.1|hypothetical protein AXX17_AT4G07020 [Arabidopsis thaliana]	OAO96885.1
contig_31945	AC011621_1 retroelement pol poly		gi|6466937|gb|AAF13073.1|AC011621_1putative retroelement pol polyprotein [Arabidopsis thaliana]	AAF13073.1
contig_32039	AC011621_1 retroelement pol poly		gi|1032291345|gb|OAP05672.1|hypothetical protein AXX17_AT3G36010 [Arabidopsis thaliana]	OAP05672.1
contig_33050	AC011621_1 retroelement pol poly		gi|1032282557|gb|OAO96884.1|hypothetical protein AXX17_AT4G07020 [Arabidopsis thaliana]	OAO96884.1
contig_33613	AC011621_1 retroelement pol poly		gi|1032291345|gb|OAP05672.1|hypothetical protein AXX17_AT3G36010 [Arabidopsis thaliana]	OAP05672.1
contig_34082	AC011621_1 retroelement pol poly		gi|1032282558|gb|OAO96885.1|hypothetical protein AXX17_AT4G07020 [Arabidopsis thaliana]	OAO96885.1
contig_34355	AC011621_1 retroelement pol poly		gi|6466937|gb|AAF13073.1|AC011621_1putative retroelement pol polyprotein [Arabidopsis thaliana]	AAF13073.1
contig_34647	AC011621_1 retroelement pol poly		gi|6466937|gb|AAF13073.1|AC011621_1putative retroelement pol polyprotein [Arabidopsis thaliana]	AAF13073.1
contig_34871	AC011621_1 retroelement pol poly		gi|6466937|gb|AAF13073.1|AC011621_1putative retroelement pol polyprotein [Arabidopsis thaliana]	AAF13073.1
contig_35071	AC011621_1 retroelement pol poly		gi|6466937|gb|AAF13073.1|AC011621_1putative retroelement pol polyprotein [Arabidopsis thaliana]	AAF13073.1
contig_35123	AC011621_1 retroelement pol poly		gi|1032278357|gb|OAO92685.1|hypothetical protein AXX17_AT5G20820 [Arabidopsis thaliana]/gi|21593259|gb|AAM65208.1|unknown [Arabidopsis thaliana]	AAM65208.1;OAO92685.1
contig_35856	AC011621_1 retroelement pol poly		gi|6466937|gb|AAF13073.1|AC011621_1putative retroelement pol polyprotein [Arabidopsis thaliana]	AAF13073.1
contig_36167	AC011621_1 retroelement pol poly		gi|1032282557|gb|OAO96884.1|hypothetical protein AXX17_AT4G07020 [Arabidopsis thaliana]	OAO96884.1
contig_36687	AC011621_1 retroelement pol poly		gi|6466937|gb|AAF13073.1|AC011621_1putative retroelement pol polyprotein [Arabidopsis thaliana]	AAF13073.1
contig_36858	AC011621_1 retroelement pol poly		gi|1032282557|gb|OAO96884.1|hypothetical protein AXX17_AT4G07020 [Arabidopsis thaliana]	OAO96884.1
contig_1728	AC012187_8ESTs gb		gi|15222082|ref|NP_172743.1|nucleolin [Arabidopsis thaliana]/gi|332190814|gb|AEE28935.1|nucleolin [Arabidopsis thaliana]/gi|8698730|gb|AAF78488.1|AC012187_8ESTs gb|Z18526, gb|AI994480, gb|T44186, gb|Z30806 come from this gene [Arabidopsis thaliana]	AAF78488.1;AEE28935.1;NP_172743.1	AT1G12830
contig_2504	AC012329_5unknown protein; 69440-65718		gi|12324438|gb|AAG52178.1|AC012329_5unknown protein 69440-65718 [Arabidopsis thaliana]	AAG52178.1
contig_808	AC012395_10 wound-induced basic		gi|15231427|ref|NP_187379.1|wound-responsive protein-like protein [Arabidopsis thaliana]/gi|25083083|gb|AAN72039.1|putative wound-induced basic protein [Arabidopsis thaliana]/gi|6642642|gb|AAF20223.1|AC012395_10putative wound-induced basic protein [Arabidopsis thaliana]/gi|30102792|gb|AAP21314.1|At3g07230 [Arabidopsis thaliana]/gi|332640996|gb|AEE74517.1|wound-responsive protein-like protein [Ara…	AAF20223.1;AAP21314.1;NP_187379.1;AEE74517.1;AAN72039.1	AT3G07230
contig_16509	AC012396_5unknown protein		gi|11120789|gb|AAG30969.1|AC012396_5unknown protein [Arabidopsis thaliana]	AAG30969.1
contig_8331	AC012654_10 the late embryogenesis abundant from Picea glauca gb		gi|1032299908|gb|OAP14233.1|hypothetical protein AXX17_AT1G65850 [Arabidopsis thaliana]	OAP14233.1
contig_2541	AC015445_3Contains a legume lectins beta domain PF		gi|1032302199|gb|OAP16524.1|hypothetical protein AXX17_AT1G44360 [Arabidopsis thaliana]	OAP16524.1
contig_21799	AC018460_6 retroelement poly		gi|9989049|gb|AAG10812.1|AC018460_6Putative retroelement polyprotein [Arabidopsis thaliana]	AAG10812.1
contig_23354	AC018460_6 retroelement poly		gi|9989049|gb|AAG10812.1|AC018460_6Putative retroelement polyprotein [Arabidopsis thaliana]	AAG10812.1
contig_27946	AC018460_6 retroelement poly		gi|9989049|gb|AAG10812.1|AC018460_6Putative retroelement polyprotein [Arabidopsis thaliana]	AAG10812.1
contig_34268	AC019018_18hypothetical protein; 100703-104276		gi|12324645|gb|AAG52281.1|AC019018_18hypothetical protein 100703-104276 [Arabidopsis thaliana]	AAG52281.1
contig_13797	AC020576_16 a T32A11_100 gi		gi|11994445|dbj|BAB02447.1|unnamed protein product [Arabidopsis thaliana]	BAB02447.1
contig_16013	AC020576_16 a T32A11_100 gi		gi|11994445|dbj|BAB02447.1|unnamed protein product [Arabidopsis thaliana]	BAB02447.1
contig_13331	AC020646_20T32E20.30		gi|8778789|gb|AAF79797.1|AC020646_20T32E20.30 [Arabidopsis thaliana]	AAF79797.1
contig_34281	AC020646_20T32E20.30		gi|8778789|gb|AAF79797.1|AC020646_20T32E20.30 [Arabidopsis thaliana]	AAF79797.1
contig_36008	AC020646_20T32E20.30		gi|8778789|gb|AAF79797.1|AC020646_20T32E20.30 [Arabidopsis thaliana]	AAF79797.1
contig_30175	AC020646_29T32E20.13		gi|8778798|gb|AAF79806.1|AC020646_29T32E20.13 [Arabidopsis thaliana]	AAF79806.1
contig_5967	AC021666_4hypothetical protein, 5' partial; 93859-91015, partial		gi|12324712|gb|AAG52315.1|AC021666_4hypothetical protein, 5' partial 93859-91015, partial [Arabidopsis thaliana]	AAG52315.1
contig_22023	AC022456_5Tam1 transposon 12762-16371		gi|12324112|gb|AAG52024.1|AC022456_5Tam1 transposon protein TNP2, putative 12762-16371 [Arabidopsis thaliana]	AAG52024.1
contig_33006	AC022456_5Tam1 transposon 12762-16371		gi|12324112|gb|AAG52024.1|AC022456_5Tam1 transposon protein TNP2, putative 12762-16371 [Arabidopsis thaliana]	AAG52024.1
contig_6062	AC022472_23Contains a weak similarity to Rap8 (Rac-3-1) gene from Rhynchosciara americana gb		gi|15239116|ref|NP_196721.1|hypothetical protein AT5G11600 [Arabidopsis thaliana]/gi|45476565|gb|AAS65948.1|At5g11600 [Arabidopsis thaliana]/gi|7573417|emb|CAB87720.1|putative protein [Arabidopsis thaliana]/gi|332004316|gb|AED91699.1|hypothetical protein AT5G11600 [Arabidopsis thaliana]/gi|1039020324|gb|ANM69410.1|hypothetical protein AT5G11600 [Arabidopsis thaliana]/gi|1063731347|ref|NP_00131854…	NP_196721.1;NP_001318542.1;ANM69410.1;AAS88788.1;CAB87720.1;AAS65948.1;AED91699.1	AT5G11600
contig_7202	AC022472_23Contains a weak similarity to Rap8 (Rac-3-1) gene from Rhynchosciara americana gb		gi|8778999|gb|AAF79914.1|AC022472_23Contains a weak similarity to Rap8 (Rac-3-1) gene from Rhynchosciara americana gb|U69899 [Arabidopsis thaliana]	AAF79914.1
contig_14326	AC022472_23Contains a weak similarity to Rap8 (Rac-3-1) gene from Rhynchosciara americana gb		gi|1032278191|gb|OAO92519.1|hypothetical protein AXX17_AT5G11330 [Arabidopsis thaliana]	OAO92519.1
contig_11990	AC024261_5cinnamyl alcohol 82967-79323		gi|332194543|gb|AEE32664.1|myosin-like protein [Arabidopsis thaliana]/gi|30694961|ref|NP_849791.1|myosin-like protein [Arabidopsis thaliana]	NP_849791.1;AEE32664.1	AT1G51405
contig_16588	AC025290_10 3-oxoacyl-(acyl-carrier- ) synthase from Arabidopsis thaliana gb		gi|1032303103|gb|OAP17428.1|hypothetical protein AXX17_AT1G05820 [Arabidopsis thaliana]	OAP17428.1
contig_20968	AC027656_21 CG10338 gene product from Drosophila melanogaster gb		gi|186478458|ref|NP_001117280.1|root UVB sensitive protein (Protein of unknown function, DUF647) [Arabidopsis thaliana]/gi|332190946|gb|AEE29067.1|root UVB sensitive protein (Protein of unknown function, DUF647) [Arabidopsis thaliana]	NP_001117280.1;AEE29067.1	RUS3
contig_31985	AC034256_17 extensin (atExt1) from Arabidopsis thaliana gb		gi|1032299257|gb|OAP13582.1|hypothetical protein AXX17_AT1G16610 [Arabidopsis thaliana]	OAP13582.1
contig_22101	AC035249_3Tam3-like transposon 93317-95488		gi|1032287849|gb|OAP02176.1|hypothetical protein AXX17_AT3G56820 [Arabidopsis thaliana]	OAP02176.1
contig_22558	AC035249_3Tam3-like transposon 93317-95488		gi|7340723|emb|CAB82966.1|putative protein [Arabidopsis thaliana]	CAB82966.1
contig_22254	AC051631_10dessication-related 70055-71849		gi|21593191|gb|AAM65140.1|dessication-related protein, putative [Arabidopsis thaliana]	AAM65140.1
contig_25926	AC051631_10dessication-related 70055-71849		gi|12323093|gb|AAG51530.1|AC051631_10dessication-related protein, putative 70055-71849 [Arabidopsis thaliana]	AAG51530.1
contig_36592	AC066690_2ORF- 9726-10503		gi|15292885|gb|AAK92813.1|unknown protein [Arabidopsis thaliana]/gi|9294258|dbj|BAB02160.1|unnamed protein product [Arabidopsis thaliana]/gi|21280913|gb|AAM45005.1|unknown protein [Arabidopsis thaliana]	AAK92813.1;AAM45005.1;BAB02160.1
contig_24733	AC068667_33reverse 100033-105622		gi|1032278505|gb|OAO92833.1|hypothetical protein AXX17_AT5G03620 [Arabidopsis thaliana]	OAO92833.1
contig_25173	AC068667_33reverse 100033-105622		gi|6996258|emb|CAB75484.1|putative protein [Arabidopsis thaliana]	CAB75484.1
contig_11294	AC069160_10gypsy Ty3 element		gi|8778789|gb|AAF79797.1|AC020646_20T32E20.30 [Arabidopsis thaliana]	AAF79797.1
contig_20763	AC069160_10gypsy Ty3 element		gi|12322948|gb|AAG51464.1|AC069160_10gypsy/Ty3 element polyprotein, putative [Arabidopsis thaliana]	AAG51464.1
contig_28799	AC069160_10gypsy Ty3 element		gi|1032293960|gb|OAP08286.1|hypothetical protein AXX17_AT2G06770 [Arabidopsis thaliana]	OAP08286.1
contig_33505	AC069160_10gypsy Ty3 element		gi|8778789|gb|AAF79797.1|AC020646_20T32E20.30 [Arabidopsis thaliana]	AAF79797.1
contig_17022	AC069252_15F2E2.19		gi|9280687|gb|AAF86556.1|AC069252_15F2E2.19 [Arabidopsis thaliana]	AAF86556.1
contig_26267	AC069473_8gypsy Ty-3 retroelement poly 69905-74404		gi|1032282557|gb|OAO96884.1|hypothetical protein AXX17_AT4G07020 [Arabidopsis thaliana]	OAO96884.1
contig_36289	AC069473_8gypsy Ty-3 retroelement poly 69905-74404		gi|12322008|gb|AAG51046.1|AC069473_8gypsy/Ty-3 retroelement polyprotein 69905-74404 [Arabidopsis thaliana]/gi|10998138|dbj|BAB03109.1|retroelement pol polyprotein [Arabidopsis thaliana]	AAG51046.1;BAB03109.1
contig_19739	AC074228_8En Spm-like transposon		gi|22267607|gb|AAM94941.1|transposon-related protein [Arabidopsis thaliana]	AAM94941.1
contig_20422	AC074228_8En Spm-like transposon		gi|12320822|gb|AAG50553.1|AC074228_8En/Spm-like transposon protein, putative [Arabidopsis thaliana]	AAG50553.1
contig_12102	AC074360_15En Spm-like transposon		gi|12597840|gb|AAG60150.1|AC074360_15En/Spm-like transposon protein, putative [Arabidopsis thaliana]	AAG60150.1
contig_14306	AC074360_23bystin, putative		gi|12597848|gb|AAG60158.1|AC074360_23bystin, putative [Arabidopsis thaliana]	AAG60158.1
contig_20048	AC074360_23bystin, putative		gi|12597848|gb|AAG60158.1|AC074360_23bystin, putative [Arabidopsis thaliana]	AAG60158.1
contig_5372	AC079284_8hypothetical protein		gi|12321791|gb|AAG50933.1|AC079284_8hypothetical protein [Arabidopsis thaliana]	AAG50933.1
contig_6973	AC079679_3reverse 16838-20266		gi|12323627|gb|AAG51783.1|AC079679_3reverse transcriptase, putative 16838-20266 [Arabidopsis thaliana]	AAG51783.1
contig_22519	AC079679_3reverse 16838-20266		gi|9293911|dbj|BAB01814.1|unnamed protein product [Arabidopsis thaliana]	BAB01814.1
contig_23057	AC079679_3reverse 16838-20266		gi|12323627|gb|AAG51783.1|AC079679_3reverse transcriptase, putative 16838-20266 [Arabidopsis thaliana]	AAG51783.1
contig_27029	AC079679_3reverse 16838-20266		gi|9293911|dbj|BAB01814.1|unnamed protein product [Arabidopsis thaliana]	BAB01814.1
contig_33886	AC079679_3reverse 16838-20266		gi|12323627|gb|AAG51783.1|AC079679_3reverse transcriptase, putative 16838-20266 [Arabidopsis thaliana]	AAG51783.1
contig_34049	AC079679_3reverse 16838-20266		gi|12323627|gb|AAG51783.1|AC079679_3reverse transcriptase, putative 16838-20266 [Arabidopsis thaliana]	AAG51783.1
contig_35125	AC079679_3reverse 16838-20266		gi|7767672|gb|AAF69169.1|AC007915_21F27F5.21 [Arabidopsis thaliana]	AAF69169.1
contig_36602	AC079679_3reverse 16838-20266		gi|12323627|gb|AAG51783.1|AC079679_3reverse transcriptase, putative 16838-20266 [Arabidopsis thaliana]	AAG51783.1
contig_416	ACC oxidase		gi|4056424|gb|AAC97998.1|Identical to 1-aminocyclopropane-1-carboxylate oxidase (ACC oxidase) gb|X66719 (EAT1). ESTs gb|T43073, gb|T5714, gb|R90435, gb|R44023, gb|AA597926, gb|AI099676, gb|AA650810 and gb|29725 come from this gene [Arabidopsis thaliana]/gi|15220386|ref|NP_171994.1|ethylene-forming enzyme [Arabidopsis thaliana]/gi|23297272|gb|AAN12929.1|1-aminocyclopropane-1-carboxylate oxidase [A…	AAC97998.1;NP_171994.1;OAP17321.1;AAN12929.1;AEE27779.1;Q06588.2	EFE
contig_2204	ACC oxidase		gi|4056424|gb|AAC97998.1|Identical to 1-aminocyclopropane-1-carboxylate oxidase (ACC oxidase) gb|X66719 (EAT1). ESTs gb|T43073, gb|T5714, gb|R90435, gb|R44023, gb|AA597926, gb|AI099676, gb|AA650810 and gb|29725 come from this gene [Arabidopsis thaliana]/gi|15220386|ref|NP_171994.1|ethylene-forming enzyme [Arabidopsis thaliana]/gi|23297272|gb|AAN12929.1|1-aminocyclopropane-1-carboxylate oxidase [A…	AAC97998.1;NP_171994.1;OAP17321.1;AAN12929.1;AEE27779.1;Q06588.2	EFE
contig_17618	ACC oxidase 1		gi|13877865|gb|AAK44010.1|AF370195_1putative 1-aminocyclopropane-1-carboxylate oxidase [Arabidopsis thaliana]/gi|17065606|gb|AAL33783.1|putative 1-aminocyclopropane-1-carboxylate oxidase [Arabidopsis thaliana]/gi|15224803|ref|NP_179549.1|ACC oxidase 1 [Arabidopsis thaliana]/gi|4191788|gb|AAD10157.1|1-aminocyclopropane-1-carboxylate oxidase [Arabidopsis thaliana]/gi|330251804|gb|AEC06898.1|ACC oxi…	AEC06898.1;Q9ZUN4.1;AAD10157.1;NP_179549.1;OAP10668.1;AAL33783.1;AAK44010.1	ACO1
contig_274	accelerated cell death		gi|305677662|pdb|3AGC|BChain B, F218v Mutant Of The Substrate-bound Red Chlorophyll Catabolite Reductase From Arabidopsis Thaliana/gi|305677661|pdb|3AGC|AChain A, F218v Mutant Of The Substrate-bound Red Chlorophyll Catabolite Reductase From Arabidopsis Thaliana/gi|305677660|pdb|3AGB|BChain B, F218v Mutant Of The Substrate-free Form Of Red Chlorophyll Catabolite Reductase From Arabidopsis Thaliana…	3AGB_B;3AGC_A;3AGC_B;3AGB_A
contig_8054	accelerated cell death		gi|305677662|pdb|3AGC|BChain B, F218v Mutant Of The Substrate-bound Red Chlorophyll Catabolite Reductase From Arabidopsis Thaliana/gi|305677661|pdb|3AGC|AChain A, F218v Mutant Of The Substrate-bound Red Chlorophyll Catabolite Reductase From Arabidopsis Thaliana/gi|305677660|pdb|3AGB|BChain B, F218v Mutant Of The Substrate-free Form Of Red Chlorophyll Catabolite Reductase From Arabidopsis Thaliana…	3AGB_B;3AGC_A;3AGC_B;3AGB_A
contig_14777	acclimation of photosynthesis to environment		gi|87116662|gb|ABD19695.1|At5g38660 [Arabidopsis thaliana]/gi|1032282167|gb|OAO96495.1|APE1 [Arabidopsis thaliana]/gi|332006962|gb|AED94345.1|acclimation of photosynthesis to environment [Arabidopsis thaliana]/gi|30693285|ref|NP_198682.3|acclimation of photosynthesis to environment [Arabidopsis thaliana]	ABD19695.1;AED94345.1;NP_198682.3;OAO96495.1	APE1
contig_391	aceous RNase P 1		gi|406855805|pdb|4G26|AChain A, Crystal Structure Of Proteinaceous Rnase P 1 (Prorp1) From A. Thaliana With Ca/gi|406855803|pdb|4G24|AChain A, Crystal Structure Of Proteinaceous Rnase P 1 (Prorp1) From A. Thaliana With Mn	4G26_A;4G24_A
contig_9329	aceous RNase P 1		gi|1063705509|ref|NP_001324632.1|proteinaceous RNase P 1 [Arabidopsis thaliana]/gi|330253558|gb|AEC08652.1|proteinaceous RNase P 1 [Arabidopsis thaliana]/gi|1039012708|gb|ANM62476.1|proteinaceous RNase P 1 [Arabidopsis thaliana]/gi|51536606|gb|AAU05541.1|At2g32230 [Arabidopsis thaliana]/gi|30685224|ref|NP_850186.1|proteinaceous RNase P 1 [Arabidopsis thaliana]/gi|75115346|sp|Q66GI4.1|PRRP1_ARATHR…	OAP10811.1;AAU05541.1;NP_850186.1;NP_001324632.1;ANM62476.1;Q66GI4.1;AEC08652.1	PRORP1
contig_120	aceous RNase P 2		gi|970842141|pdb|5DIZ|AChain A, Crystal Structure Of Nuclear Proteinaceous Rnase P 2 (prorp2) From A. Thaliana/gi|970842142|pdb|5DIZ|BChain B, Crystal Structure Of Nuclear Proteinaceous Rnase P 2 (prorp2) From A. Thaliana	5DIZ_B;5DIZ_A
contig_7387	Acetamidase Formamidase family		gi|18420071|ref|NP_568029.1|Acetamidase/Formamidase family protein [Arabidopsis thaliana]/gi|23297225|gb|AAN12921.1|putative formamidase [Arabidopsis thaliana]/gi|332661412|gb|AEE86812.1|Acetamidase/Formamidase family protein [Arabidopsis thaliana]	NP_568029.1;AEE86812.1;AAN12921.1	AT4G37560
contig_29130	Acetamidase Formamidase family		gi|1032284804|gb|OAO99131.1|hypothetical protein AXX17_AT4G42790 [Arabidopsis thaliana]	OAO99131.1
contig_1311	acetolactate synthase		gi|124372|sp|P17597.1|ILVB_ARATHRecName: Full=Acetolactate synthase, chloroplastic Short=AtALS AltName: Full=Acetohydroxy-acid synthase AltName: Full=Protein CHLORSULFURON RESISTANT 1 Flags: Precursor/gi|15228401|ref|NP_190425.1|chlorsulfuron/imidazolinone resistant 1 [Arabidopsis thaliana]/gi|332644909|gb|AEE78430.1|chlorsulfuron/imidazolinone resistant 1 [Arabidopsis thaliana]/gi|6523087|emb|CA…	AAW70386.1;AEE78430.1;1501386B;NP_190425.1;P17597.1;CAB62345.1	CSR1
contig_8309	acetone-cyanohydrin lyase		gi|330252379|gb|AEC07473.1|methyl esterase 1 [Arabidopsis thaliana]/gi|20196998|gb|AAM14864.1|putative acetone-cyanohydrin lyase [Arabidopsis thaliana]/gi|48310671|gb|AAT41864.1|At2g23620 [Arabidopsis thaliana]/gi|15227867|ref|NP_179943.1|methyl esterase 1 [Arabidopsis thaliana]/gi|75330960|sp|Q8S8S9.1|MES1_ARATHRecName: Full=Methylesterase 1 Short=AtMES1	AAT41864.1;NP_179943.1;AAM14864.1;Q8S8S9.1;AEC07473.1	MES1
contig_13593	acetone-cyanohydrin lyase		gi|1032291361|gb|OAP05688.1|MES10 [Arabidopsis thaliana]/gi|6561984|emb|CAB62473.1|putative protein [Arabidopsis thaliana]	CAB62473.1;OAP05688.1
contig_36853	acetone-cyanohydrin lyase		gi|1063704559|ref|NP_001323664.1|acetone-cyanohydrin lyase [Arabidopsis thaliana]/gi|1039011593|gb|ANM61447.1|acetone-cyanohydrin lyase [Arabidopsis thaliana]	NP_001323664.1;ANM61447.1
contig_772	acetyl- carboxylase 1		gi|1032298012|gb|OAP12337.1|SFR3 [Arabidopsis thaliana]	OAP12337.1
contig_35611	acetyl- carboxylase 1		gi|1032298012|gb|OAP12337.1|SFR3 [Arabidopsis thaliana]	OAP12337.1
contig_3040	acetyl Co-enzyme a carboxylase biotin carboxylase subunit		gi|1032276320|gb|OAO90648.1|CAC2 [Arabidopsis thaliana]/gi|1916300|gb|AAC09009.1|heteromeric acetyl-CoA carboxylase biotin carboxylase subunit [Arabidopsis thaliana]/gi|1905876|gb|AAC09008.1|biotin carboxylase subunit [Arabidopsis thaliana]/gi|15238482|ref|NP_198386.1|acetyl Co-enzyme a carboxylase biotin carboxylase subunit [Arabidopsis thaliana]/gi|332006573|gb|AED93956.1|acetyl Co-enzyme a car…	AAC09008.1;BAB11486.1;O04983.1;AAC13611.1;AAN13088.1;NP_198386.1;AED93956.1;OAO90648.1;AAC09009.1;AAM63178.1	CAC2
contig_16357	acetyl Co-enzyme a carboxylase biotin carboxylase subunit		gi|1032301733|gb|OAP16058.1|MCCA [Arabidopsis thaliana]	OAP16058.1
contig_2083	acetyl Co-enzyme a carboxylase carboxyltransferase alpha subunit		gi|75173796|sp|Q9LD43.1|ACCA_ARATHRecName: Full=Acetyl-coenzyme A carboxylase carboxyl transferase subunit alpha, chloroplastic Short=ACCase subunit alpha Short=Acetyl-CoA carboxylase carboxyltransferase subunit alpha Flags: Precursor/gi|30687368|ref|NP_850291.1|acetyl Co-enzyme a carboxylase carboxyltransferase alpha subunit [Arabidopsis thaliana]/gi|1032296658|gb|OAP10984.1|CAC3 [Arabidopsis th…	NP_850291.1;OAP10984.1;AEC09482.1;AEC09483.1;NP_565880.1;AAF29415.1;AAF29414.1;Q9LD43.1	CAC3
contig_5964	acetyl- synthetase		gi|1032277080|gb|OAO91408.1|ACS [Arabidopsis thaliana]	OAO91408.1
contig_5166	acetylglutamate kinase		gi|332646151|gb|AEE79672.1|N-acetyl-l-glutamate kinase [Arabidopsis thaliana]/gi|15230338|ref|NP_191315.1|N-acetyl-l-glutamate kinase [Arabidopsis thaliana]/gi|21280877|gb|AAM44949.1|putative acetylglutamate kinase [Arabidopsis thaliana]/gi|75337048|sp|Q9SCL7.1|NAGK_ARATHRecName: Full=Acetylglutamate kinase, chloroplastic AltName: Full=N-acetyl-L-glutamate 5-phosphotransferase AltName: Full=NAG k…	CAB66113.1;OAP01684.1;AAK59612.1;AEE79672.1;AAM44949.1;NP_191315.1;Q9SCL7.1	NAGK
contig_9572	acetylornithine transaminase		gi|1032302483|gb|OAP16808.1|WIN1 [Arabidopsis thaliana]	OAP16808.1
contig_24167	acetylornithine transaminase		gi|62319100|dbj|BAD94250.1|acetylornithine transaminase like protein, partial [Arabidopsis thaliana]	BAD94250.1
contig_16119	AChain Crystal Structure Of The Thaliana Dhq-Dehydroshikimate-Sdh- Shikimate-Nadp(H)		gi|58041010|gb|AAW63134.1|dehydroquinate dehydratase/shikimate dehydrogenase, partial [Arabidopsis thaliana]	AAW63134.1
contig_1196	AChain Mechanism Of Auxin Perception By The Tir1 Ubiquitin Ligase		gi|308388078|pdb|3OGK|GChain G, Structure Of Coi1-Ask1 In Complex With Coronatine And An Incomplete Jaz1 Degron/gi|308388089|pdb|3OGK|OChain O, Structure Of Coi1-Ask1 In Complex With Coronatine And An Incomplete Jaz1 Degron/gi|71153764|sp|Q39255.1|SKP1A_ARATHRecName: Full=SKP1-like protein 1A Short=SKP1-like 1 AltName: Full=UFO-binding protein 1/gi|146387657|pdb|2P1M|AChain A, Tir1-ask1 Complex S…	OAP15343.1;Q39255.1;AAC14444.1;AAC63109.1;2P1N_A;2P1M_A;2P1P_A;2P1O_A;AAB17535.1;3C6O_A;3C6N_A;3C6P_A;AAM45019.1;AAF26761.1;3OGL_A;3OGK_A;3OGL_C;3OGK_C;3OGM_A;3OGL_E;3OGK_E;3OGM_C;3OGL_G;3OGK_G;3OGM_E;3OGL_I;3OGK_I;3OGM_G;3OGL_K;3OGK_K;3OGM_I;NP_565123.1;3OGL_M;3OGK_M;3OGM_K;3OGL_O;2P1N_D;2P1Q_A;3OGK_O;3OGM_M;3OGM_O;AAL87354.1;AEE35780.1	SKP1
contig_4635	AChain Mechanism Of Auxin Perception By The Tir1 Ubiquitin Ligase		gi|3068809|gb|AAC14445.1|Skp1 homolog [Arabidopsis thaliana]/gi|9757964|dbj|BAB08452.1|UIP2 [Arabidopsis thaliana]/gi|71153765|sp|Q9FHW7.1|SKP1B_ARATHRecName: Full=SKP1-like protein 1B AltName: Full=SKP1-like 2 AltName: Full=UFO-binding protein 2/gi|1032277018|gb|OAO91346.1|SKP1B [Arabidopsis thaliana]/gi|110743841|dbj|BAE99755.1|UIP2 [Arabidopsis thaliana]/gi|28466911|gb|AAO44064.1|At5g42190 [Ar…	AAO44064.1;BAE99755.1;BAB08452.1;AAC14445.1;NP_568603.1;AED94777.1;Q9FHW7.1;OAO91346.1	AT5G42190
contig_6530	AChain Nmr Solution Structure Of The ly Disordered At2g23090 From Arabidopsis Thaliana		gi|23505759|gb|AAN28739.1|At2g23090/F21P24.15 [Arabidopsis thaliana]/gi|330252313|gb|AEC07407.1|Uncharacterized protein family SERF [Arabidopsis thaliana]/gi|15912199|gb|AAL08233.1|At2g23090/F21P24.15 [Arabidopsis thaliana]/gi|21553449|gb|AAM62542.1|unknown [Arabidopsis thaliana]/gi|18400164|ref|NP_565547.1|Uncharacterized protein family SERF [Arabidopsis thaliana]/gi|15450484|gb|AAK96535.1|At2g2…	O64818.1;OAP07948.1;AAL08233.1;AEC07407.1;AAC17825.1;AAK96535.1;AAM62542.1;AAN28739.1;NP_565547.1	AT2G23090
contig_9914	AChain Nmr Solution Structure Of The ly Disordered At2g23090 From Arabidopsis Thaliana		gi|23505759|gb|AAN28739.1|At2g23090/F21P24.15 [Arabidopsis thaliana]/gi|330252313|gb|AEC07407.1|Uncharacterized protein family SERF [Arabidopsis thaliana]/gi|15912199|gb|AAL08233.1|At2g23090/F21P24.15 [Arabidopsis thaliana]/gi|21553449|gb|AAM62542.1|unknown [Arabidopsis thaliana]/gi|18400164|ref|NP_565547.1|Uncharacterized protein family SERF [Arabidopsis thaliana]/gi|15450484|gb|AAK96535.1|At2g2…	O64818.1;OAP07948.1;AAL08233.1;AEC07407.1;AAC17825.1;AAK96535.1;AAM62542.1;AAN28739.1;NP_565547.1	AT2G23090
contig_8393	AChain Solution Nmr Structure Of An Arabidopsis Thaliana Containing Duf538 Domain		gi|1032293910|gb|OAP08236.1|hypothetical protein AXX17_AT2G02310 [Arabidopsis thaliana]/gi|1032295622|gb|OAP09948.1|hypothetical protein AXX17_AT2G02360 [Arabidopsis thaliana]/gi|18395537|ref|NP_565300.1|DUF538 family protein (Protein of unknown function, DUF538) [Arabidopsis thaliana]/gi|29028804|gb|AAO64781.1|At2g03350 [Arabidopsis thaliana]/gi|4335763|gb|AAD17440.1|expressed protein [Arabidops…	NP_565300.1;AAO64781.1;AEC05690.1;OAP08236.1;OAP09948.1;AAD17440.1;BAF00146.1	AT2G03350
contig_10525	AChain Solution Nmr Structure Of An Arabidopsis Thaliana Containing Duf538 Domain		gi|332641171|gb|AEE74692.1|hypothetical protein (Protein of unknown function, DUF538) [Arabidopsis thaliana]/gi|98960915|gb|ABF58941.1|At3g08890 [Arabidopsis thaliana]/gi|110743674|dbj|BAE99674.1|hypothetical protein [Arabidopsis thaliana]/gi|1032287621|gb|OAP01948.1|hypothetical protein AXX17_AT3G08460 [Arabidopsis thaliana]/gi|30680674|ref|NP_850544.1|hypothetical protein (Protein of unknown fu…	ABF58941.1;NP_566336.1;AAM63170.1;AAF07835.1;BAE99674.1;AEE74692.1;NP_850544.1;AEE74691.1;OAP01948.1	AT3G08890
contig_6197	AChain Structural And Functional Analysis Of Arabidopsis Thaliana Thylakoid Lumen		gi|23198362|gb|AAN15708.1|unknown protein [Arabidopsis thaliana]/gi|21593390|gb|AAM65339.1|unknown [Arabidopsis thaliana]/gi|20259868|gb|AAM13281.1|unknown protein [Arabidopsis thaliana]/gi|110740867|dbj|BAE98530.1|hypothetical protein [Arabidopsis thaliana]/gi|1032302327|gb|OAP16652.1|TLP18.3 [Arabidopsis thaliana]/gi|332195025|gb|AEE33146.1|thylakoid lumen 18.3 kDa protein [Arabidopsis thaliana…	NP_564667.1;AAL91184.1;OAP16652.1;Q9ZVL6.1;AAK53016.1;BAE98530.1;AAC64889.1;AAM13281.1;AEE33146.1;CAD90763.1;AAN15708.1;AAM65339.1;AAN28828.1;AAL32545.1	TLP18.3
contig_6829	acid phosphatase		gi|1032283019|gb|OAO97346.1|hypothetical protein AXX17_AT4G29050 [Arabidopsis thaliana]	OAO97346.1
contig_16742	acid phosphatase		gi|1032283019|gb|OAO97346.1|hypothetical protein AXX17_AT4G29050 [Arabidopsis thaliana]	OAO97346.1
contig_9826	Acid phosphatase vanadium-dependent haloperoxidase-related		gi|23198278|gb|AAN15666.1|unknown protein [Arabidopsis thaliana]/gi|30686309|ref|NP_188798.2|Acid phosphatase/vanadium-dependent haloperoxidase-related protein [Arabidopsis thaliana]/gi|332643008|gb|AEE76529.1|Acid phosphatase/vanadium-dependent haloperoxidase-related protein [Arabidopsis thaliana]/gi|22135978|gb|AAM91571.1|unknown protein [Arabidopsis thaliana]	NP_188798.2;AAM91571.1;AEE76529.1;AAN15666.1	AT3G21610
contig_10155	Acid phosphatase vanadium-dependent haloperoxidase-related		gi|11072018|gb|AAG28897.1|AC008113_13F12A21.27 [Arabidopsis thaliana]/gi|21555489|gb|AAM63870.1|unknown [Arabidopsis thaliana]/gi|332196549|gb|AEE34670.1|Acid phosphatase/vanadium-dependent haloperoxidase-related protein [Arabidopsis thaliana]/gi|89274151|gb|ABD65596.1|At1g67600 [Arabidopsis thaliana]/gi|1032302102|gb|OAP16427.1|hypothetical protein AXX17_AT1G61540 [Arabidopsis thaliana]/gi|15220…	NP_176927.1;ABD65596.1;OAP16427.1;AAG28897.1;AAM63870.1;AEE34670.1	AT1G67600
contig_14236	Acid phosphatase vanadium-dependent haloperoxidase-related		gi|1032291230|gb|OAP05557.1|hypothetical protein AXX17_AT3G23170 [Arabidopsis thaliana]	OAP05557.1
contig_34288	Acid phosphatase vanadium-dependent haloperoxidase-related		gi|6850868|emb|CAB71107.1|putative protein [Arabidopsis thaliana]	CAB71107.1
contig_12577	acidic endochitinase		gi|2342457|dbj|BAA21872.1|acidic endochitinase [Arabidopsis thaliana]	BAA21872.1
contig_17343	acidic endochitinase		gi|2342461|dbj|BAA21874.1|acidic endochitinase [Arabidopsis thaliana]	BAA21874.1
contig_23075	acidic endochitinase		gi|2342459|dbj|BAA21873.1|acidic endochitinase [Arabidopsis thaliana]	BAA21873.1
contig_31989	acidic endochitinase		gi|2342459|dbj|BAA21873.1|acidic endochitinase [Arabidopsis thaliana]	BAA21873.1
contig_36354	acidic endochitinase		gi|2342459|dbj|BAA21873.1|acidic endochitinase [Arabidopsis thaliana]	BAA21873.1
contig_36579	acidic endochitinase		gi|2342461|dbj|BAA21874.1|acidic endochitinase [Arabidopsis thaliana]	BAA21874.1
contig_36975	acidic endochitinase		gi|2342459|dbj|BAA21873.1|acidic endochitinase [Arabidopsis thaliana]	BAA21873.1
contig_1548	acidic leucine-rich nuclear phospho 32 family B		gi|1032289647|gb|OAP03974.1|hypothetical protein AXX17_AT3G27130 [Arabidopsis thaliana]	OAP03974.1
contig_19532	Ac-like transposase		gi|3650036|gb|AAC61291.1|Ac-like transposase [Arabidopsis thaliana]	AAC61291.1
contig_30657	Ac-like transposase		gi|6967093|emb|CAB72476.1|putative protein [Arabidopsis thaliana]	CAB72476.1
contig_31760	Ac-like transposase		gi|3650036|gb|AAC61291.1|Ac-like transposase [Arabidopsis thaliana]	AAC61291.1
contig_472	aconitase 1		gi|4586021|gb|AAD25640.1|cytoplasmic aconitate hydratase [Arabidopsis thaliana]	AAD25640.1
contig_4698	aconitase 1		gi|186516673|ref|NP_001119125.1|aconitase 1 [Arabidopsis thaliana]/gi|332661177|gb|AEE86577.1|aconitase 1 [Arabidopsis thaliana]	NP_001119125.1;AEE86577.1	ACO1
contig_7596	aconitase 1		gi|15233349|ref|NP_195308.1|aconitase 1 [Arabidopsis thaliana]/gi|7270535|emb|CAB81492.1|cytoplasmatic aconitate hydratase (citrate hydro-lyase)(aconitase)(EC 4.2.1.3) [Arabidopsis thaliana]/gi|3805849|emb|CAA21469.1|cytoplasmatic aconitate hydratase (citrate hydro-lyase)(aconitase)(EC 4.2.1.3) [Arabidopsis thaliana]/gi|1032285357|gb|OAO99684.1|ACO1 [Arabidopsis thaliana]/gi|17065392|gb|AAL32850.…	AAL32850.1;NP_195308.1;CAA21469.1;AEE86576.1;OAO99684.1;CAB81492.1;Q42560.2	ACO1
contig_19866	ACT domain repeat 1		gi|1039019610|gb|ANM68751.1|ACT domain repeat 1 [Arabidopsis thaliana]/gi|1063743503|ref|NP_001330474.1|ACT domain repeat 1 [Arabidopsis thaliana]	ANM68751.1;NP_001330474.1	ACR1
contig_8430	ACT domain repeat 3		gi|115646770|gb|ABJ17112.1|At1g69040 [Arabidopsis thaliana]/gi|1032301749|gb|OAP16074.1|ACR4 [Arabidopsis thaliana]/gi|15221589|ref|NP_177067.1|ACT domain repeat 4 [Arabidopsis thaliana]/gi|22138098|gb|AAM93429.1|ACR4 [Arabidopsis thaliana]/gi|332196757|gb|AEE34878.1|ACT domain repeat 4 [Arabidopsis thaliana]/gi|75246189|sp|Q8LJW3.1|ACR4_ARATHRecName: Full=ACT domain-containing protein ACR4 AltNa…	AAM93429.1;ABJ17112.1;OAP16074.1;Q8LJW3.1;AEE34878.1;NP_177067.1	ACR4
contig_9186	ACT domain repeat 3		gi|1032297096|gb|OAP11422.1|ACR10 [Arabidopsis thaliana]	OAP11422.1
contig_9632	ACT domain repeat 3		gi|332197796|gb|AEE35917.1|ACT domain repeat 3 [Arabidopsis thaliana]/gi|186495930|ref|NP_001117608.1|ACT domain repeat 3 [Arabidopsis thaliana]/gi|2829923|gb|AAC00631.1|Similar to uridylyl transferases [Arabidopsis thaliana]/gi|1032300051|gb|OAP14376.1|ACR3 [Arabidopsis thaliana]/gi|332197799|gb|AEE35920.1|ACT domain repeat 3 [Arabidopsis thaliana]/gi|79321337|ref|NP_001031289.1|ACT domain repea…	O49285.1;AEE35920.1;AAM93428.1;BAH20041.1;OAP14376.1;AEE35921.1;AAC00631.1;NP_565146.1;AAM44939.1;AEE35917.1;AEE35919.1;AEE35918.1;AAK26032.1;NP_849896.1;NP_001117608.1;NP_849897.1;NP_001031289.1	ACR3
contig_24468	ACT domain repeat 4		gi|6730631|gb|AAF27052.1|AC008262_1F4N2.2 [Arabidopsis thaliana]	AAF27052.1
contig_5419	ACT domain repeat 6		gi|42572033|ref|NP_974107.1|ACT domain repeat 4 [Arabidopsis thaliana]/gi|332196758|gb|AEE34879.1|ACT domain repeat 4 [Arabidopsis thaliana]	AEE34879.1;NP_974107.1	ACR4
contig_8204	ACT domain repeat 6		gi|1063708894|ref|NP_001327458.1|ACT domain repeat 6 [Arabidopsis thaliana]/gi|1039015990|gb|ANM65495.1|ACT domain repeat 6 [Arabidopsis thaliana]/gi|1063708900|ref|NP_001327456.1|ACT domain repeat 6 [Arabidopsis thaliana]/gi|1039015988|gb|ANM65493.1|ACT domain repeat 6 [Arabidopsis thaliana]	ANM65493.1;NP_001327456.1;NP_001327458.1;ANM65495.1	ACR6
contig_9220	ACT domain repeat 6		gi|14423502|gb|AAK62433.1|AF386988_1Unknown protein [Arabidopsis thaliana]/gi|332191392|gb|AEE29513.1|uridylyltransferase-like protein [Arabidopsis thaliana]/gi|30023784|gb|AAP13425.1|At1g16880 [Arabidopsis thaliana]/gi|347949478|gb|AEP31952.1|ACT domain-containing protein [Arabidopsis thaliana]/gi|1032304689|gb|OAP19014.1|ACR11 [Arabidopsis thaliana]/gi|75173356|sp|Q9FZ47.1|ACR11_ARATHRecName: F…	Q9FZ47.1;NP_564010.1;AEP31952.1;AEE29513.1;AAK62433.1;AAP13425.1;OAP19014.1;AAF99845.1	ACR11
contig_363	ACT domain repeat 8		gi|1032302522|gb|OAP16847.1|ACR8 [Arabidopsis thaliana]/gi|75264066|sp|Q9LNA5.1|ACR8_ARATHRecName: Full=ACT domain-containing protein ACR8 AltName: Full=Protein ACT DOMAIN REPEATS 8/gi|110737291|dbj|BAF00592.1|hypothetical protein [Arabidopsis thaliana]/gi|332190757|gb|AEE28878.1|ACT domain repeat 8 [Arabidopsis thaliana]/gi|8778647|gb|AAF79655.1|AC025416_29F5O11.14 [Arabidopsis thaliana]/gi|1110…	BAF00592.1;AAF79655.1;ABH04625.1;OAP16847.1;NP_172704.1;AEE28878.1;Q9LNA5.1;AAM93433.1	ACR8
contig_4148	ACT domain-containing		gi|1032297096|gb|OAP11422.1|ACR10 [Arabidopsis thaliana]	OAP11422.1
contig_5835	ACT domain-containing		gi|332003394|gb|AED90777.1|ACT domain-containing protein [Arabidopsis thaliana]/gi|18252933|gb|AAL62393.1|putative protein [Arabidopsis thaliana]/gi|15238305|ref|NP_196094.1|ACT domain-containing protein [Arabidopsis thaliana]/gi|347949480|gb|AEP31953.1|ACT domain-containing protein [Arabidopsis thaliana]/gi|9758449|dbj|BAB08978.1|unnamed protein product [Arabidopsis thaliana]/gi|1032280023|gb|OA…	CAB86016.1;AAL62393.1;Q9LZ23.1;NP_196094.1;BAB08978.1;AED90777.1;OAO94351.1;AEP31953.1;AAM48021.1	ACR12
contig_9185	ACT domain-containing		gi|1032297096|gb|OAP11422.1|ACR10 [Arabidopsis thaliana]	OAP11422.1
contig_1622	ACT domain-containing small subunit of acetolactate synthase		gi|330253494|gb|AEC08588.1|ACT domain-containing small subunit of acetolactate synthase protein [Arabidopsis thaliana]/gi|30685076|ref|NP_850174.1|ACT domain-containing small subunit of acetolactate synthase protein [Arabidopsis thaliana]	NP_850174.1;AEC08588.1	AT2G31810
contig_15499	ACT domain-containing small subunit of acetolactate synthase		gi|330253492|gb|AEC08586.1|ACT domain-containing small subunit of acetolactate synthase protein [Arabidopsis thaliana]/gi|75249445|sp|Q93YZ7.1|ILVH2_ARATHRecName: Full=Acetolactate synthase small subunit 2, chloroplastic AltName: Full=Acetohydroxy-acid synthase small subunit Short=AHAS Short=ALS Flags: Precursor/gi|16604523|gb|AAL24267.1|At2g31810/F20M17.15 [Arabidopsis thaliana]/gi|30685071|ref|…	OAP07898.1;AEC08586.1;AAL24267.1;NP_850172.1;Q93YZ7.1;AAM65359.1	AT2G31810
contig_7586	ACT tyrosine kinase family		gi|1032283001|gb|OAO97328.1|STY17 [Arabidopsis thaliana]	OAO97328.1	STY17
contig_8260	ACT tyrosine kinase family		gi|1032283003|gb|OAO97330.1|STY17 [Arabidopsis thaliana]	OAO97330.1
contig_11409	ACT tyrosine kinase family		gi|1063727547|ref|NP_001328293.1|ACT-like protein tyrosine kinase family protein [Arabidopsis thaliana]/gi|1039016988|gb|ANM66397.1|ACT-like protein tyrosine kinase family protein [Arabidopsis thaliana]	NP_001328293.1;ANM66397.1	STY46
contig_11781	ACT tyrosine kinase family		gi|1039016989|gb|ANM66398.1|ACT-like protein tyrosine kinase family protein [Arabidopsis thaliana]/gi|1063727545|ref|NP_001328294.1|ACT-like protein tyrosine kinase family protein [Arabidopsis thaliana]	NP_001328294.1;ANM66398.1	STY46
contig_15811	ACT tyrosine kinase family		gi|1039016989|gb|ANM66398.1|ACT-like protein tyrosine kinase family protein [Arabidopsis thaliana]/gi|1063727545|ref|NP_001328294.1|ACT-like protein tyrosine kinase family protein [Arabidopsis thaliana]	NP_001328294.1;ANM66398.1	STY46
contig_16601	ACT tyrosine kinase family		gi|1032283000|gb|OAO97327.1|STY17 [Arabidopsis thaliana]	OAO97327.1
contig_18741	ACT tyrosine kinase family		gi|62320795|dbj|BAD93724.1|putative protein kinase [Arabidopsis thaliana]	BAD93724.1
contig_16921	actin		gi|1032279229|gb|OAO93557.1|ATARP8 [Arabidopsis thaliana]	OAO93557.1
contig_750	actin 1		gi|1943863|gb|AAB52506.1|actin7 [Arabidopsis thaliana]/gi|17065252|gb|AAL32780.1|ACTIN 2/7 [Arabidopsis thaliana]/gi|21539569|gb|AAM53337.1|actin 2/7 [Arabidopsis thaliana]/gi|1032278020|gb|OAO92348.1|AtACT7 [Arabidopsis thaliana]/gi|20465865|gb|AAM20037.1|putative actin 2/7 protein [Arabidopsis thaliana]/gi|17381048|gb|AAL36336.1|putative ACTIN 2/7 protein [Arabidopsis thaliana]/gi|1703108|sp|P5…	AAA80356.1;AAM20037.1;BAB09402.1;AAL36336.1;P53492.1;AAL32780.1;AAM47998.1;AAM53337.1;AED91450.1;OAO92348.1;NP_196543.1;AAB52506.1	ACT7
contig_3650	actin 1		gi|21489918|tpg|DAA00027.1|TPA_exp: actin-related protein 4 AtARP4 [Arabidopsis thaliana]/gi|110736171|dbj|BAF00057.1|hypothetical protein [Arabidopsis thaliana]/gi|18394608|ref|NP_564051.1|actin-related protein 4 [Arabidopsis thaliana]/gi|332191594|gb|AEE29715.1|actin-related protein 4 [Arabidopsis thaliana]/gi|75297891|sp|Q84M92.1|ARP4_ARATHRecName: Full=Actin-related protein 4/gi|30102728|gb|A…	DAA00027.1;Q84M92.1;AAP21282.1;BAF00057.1;AEE29715.1;NP_564051.1	ARP4
contig_8193	actin 1		gi|1032287775|gb|OAP02102.1|ATARP5 [Arabidopsis thaliana]	OAP02102.1
contig_9983	actin 1		gi|4850401|gb|AAD31071.1|AC007357_20Strong similarity to gb|U29610 Actin-like protein (Arp3) from Acanthamoeba castellanii and is a member of the PF|00022 Actin family [Arabidopsis thaliana]/gi|75313139|sp|Q9SAF1.1|ARP3_ARATHRecName: Full=Actin-related protein 3 AltName: Full=Protein DISTORTED TRICHOMES 1/gi|21489929|tpg|DAA00033.1|TPA_exp: actin-related protein 3 AtARP3 [Arabidopsis thaliana]/gi…	AEE28980.1;NP_172777.1;DAA00033.1;AAM53243.1;AAD31071.1;AAM13148.1;Q9SAF1.1;AAP31928.1	DIS1
contig_3815	actin 2		gi|9279623|dbj|BAB01081.1|ARP2 (actin-related protein 2) [Arabidopsis thaliana]/gi|75311521|sp|Q9LSD6.1|ARP2_ARATHRecName: Full=Actin-related protein 2 AltName: Full=Protein WURM/gi|21427459|gb|AAM53242.1|AF507910_1actin-related protein 2 [Arabidopsis thaliana]/gi|1032287482|gb|OAP01809.1|WRM [Arabidopsis thaliana]/gi|15232057|ref|NP_189336.1|actin related protein 2 [Arabidopsis thaliana]/gi|2148…	Q9LSD6.1;AEE77253.1;AAM53242.1;OAP01809.1;NP_189336.1;BAB01081.1;DAA00034.1	ARP2
contig_12042	actin 2		gi|1032289173|gb|OAP03500.1|ATARP7 [Arabidopsis thaliana]/gi|21593327|gb|AAM65276.1|actin-like protein [Arabidopsis thaliana]/gi|20466390|gb|AAM20512.1|actin -like protein [Arabidopsis thaliana]/gi|332646594|gb|AEE80115.1|actin-related protein 7 [Arabidopsis thaliana]/gi|18411737|ref|NP_567105.1|actin-related protein 7 [Arabidopsis thaliana]/gi|21427469|gb|AAM53247.1|AF507915_1actin-related prote…	AAM65276.1;AAM53247.1;AEE80115.1;NP_567105.1;DAA00028.1;Q8L4Y5.1;AAM20512.1;OAP03500.1;AAM91249.1	ARP7
contig_12348	actin 2 3 complex subunit		gi|110737837|dbj|BAF00857.1|hypothetical protein [Arabidopsis thaliana]	BAF00857.1
contig_14098	actin 2 3 complex subunit		gi|42569403|ref|NP_180380.3|actin protein 2/3 complex subunit-like protein [Arabidopsis thaliana]/gi|111074466|gb|ABH04606.1|At2g28130 [Arabidopsis thaliana]/gi|330252989|gb|AEC08083.1|actin protein 2/3 complex subunit-like protein [Arabidopsis thaliana]	AEC08083.1;ABH04606.1;NP_180380.3	AT2G28130
contig_54	actin binding		gi|1039020493|gb|ANM69559.1|actin binding protein [Arabidopsis thaliana]/gi|1063730556|ref|NP_001331228.1|actin binding protein [Arabidopsis thaliana]	NP_001331228.1;ANM69559.1
contig_1318	actin binding		gi|1032280183|gb|OAO94511.1|hypothetical protein AXX17_AT5G07490 [Arabidopsis thaliana]	OAO94511.1
contig_2097	actin binding		gi|1063729175|ref|NP_001318825.1|actin binding protein [Arabidopsis thaliana]/gi|378405249|sp|Q9LVN1.3|FH13_ARATHRecName: Full=Formin-like protein 13 Short=AtFH13/gi|1039022100|gb|AED97006.2|actin binding protein [Arabidopsis thaliana]	Q9LVN1.3;AED97006.2;NP_001318825.1	AT5G58160
contig_13191	actin binding		gi|334187492|ref|NP_196391.2|actin binding protein [Arabidopsis thaliana]/gi|332003816|gb|AED91199.1|actin binding protein [Arabidopsis thaliana]/gi|334302903|sp|Q9FLQ7.3|FH20_ARATHRecName: Full=Formin-like protein 20 Short=AtFH20	NP_196391.2;AED91199.1;Q9FLQ7.3	AT5G07740
contig_16136	actin binding		gi|1032298370|gb|OAP12695.1|AFH14 [Arabidopsis thaliana]	OAP12695.1
contig_13719	Actin binding Calponin homology (CH) domain-containing		gi|332008290|gb|AED95673.1|Actin binding Calponin homology (CH) domain-containing protein [Arabidopsis thaliana]/gi|8777376|dbj|BAA96966.1|fimbrin 2 [Arabidopsis thaliana]/gi|2811232|gb|AAB97847.1|fimbrin 2 [Arabidopsis thaliana]/gi|2811226|gb|AAB97844.1|fimbrin 2 [Arabidopsis thaliana]/gi|75219740|sp|O50064.1|FIMB2_ARATHRecName: Full=Fimbrin-2 Short=AtFIM2 AltName: Full=Fimbrin2/gi|15238983|ref|…	AAB97847.1;O50064.1;BAA96966.1;AAB97844.1;NP_199657.1;AED95673.1	AT5G48460
contig_19117	actin binding family		gi|1669599|dbj|BAA13687.1|AR791 [Arabidopsis thaliana]	BAA13687.1
contig_3104	actin cross-linking (DUF569)		gi|1039008816|gb|ANM58913.1|actin cross-linking protein (DUF569) [Arabidopsis thaliana]/gi|1063695940|ref|NP_001321313.1|actin cross-linking protein (DUF569) [Arabidopsis thaliana]	NP_001321313.1;ANM58913.1	AT1G59710
contig_3105	actin cross-linking (DUF569)		gi|1039008816|gb|ANM58913.1|actin cross-linking protein (DUF569) [Arabidopsis thaliana]/gi|1063695940|ref|NP_001321313.1|actin cross-linking protein (DUF569) [Arabidopsis thaliana]	NP_001321313.1;ANM58913.1	AT1G59710
contig_8555	actin cross-linking (DUF569)		gi|8778875|gb|AAF79874.1|AC000348_27T7N9.16 [Arabidopsis thaliana]	AAF79874.1
contig_14757	actin cross-linking (DUF569)		gi|1032300369|gb|OAP14694.1|hypothetical protein AXX17_AT1G27540 [Arabidopsis thaliana]	OAP14694.1
contig_17573	actin cross-linking (DUF569)		gi|1039008816|gb|ANM58913.1|actin cross-linking protein (DUF569) [Arabidopsis thaliana]/gi|1063695940|ref|NP_001321313.1|actin cross-linking protein (DUF569) [Arabidopsis thaliana]	NP_001321313.1;ANM58913.1	AT1G59710
contig_4926	actin cytoskeleton-regulatory complex pan		gi|9454546|gb|AAF87869.1|AC012561_2Unknown protein [Arabidopsis thaliana]/gi|12322324|gb|AAG51180.1|AC079279_1unknown protein [Arabidopsis thaliana]/gi|1032303073|gb|OAP17398.1|hypothetical protein AXX17_AT1G44850 [Arabidopsis thaliana]/gi|332194455|gb|AEE32576.1|actin cytoskeleton-regulatory complex pan-like protein [Arabidopsis thaliana]/gi|15223613|ref|NP_175481.1|actin cytoskeleton-regulatory…	NP_175481.1;AEE32576.1;AAG51180.1;OAP17398.1;AAF87869.1	AT1G50660
contig_8384	actin cytoskeleton-regulatory complex pan		gi|9454546|gb|AAF87869.1|AC012561_2Unknown protein [Arabidopsis thaliana]/gi|12322324|gb|AAG51180.1|AC079279_1unknown protein [Arabidopsis thaliana]/gi|1032303073|gb|OAP17398.1|hypothetical protein AXX17_AT1G44850 [Arabidopsis thaliana]/gi|332194455|gb|AEE32576.1|actin cytoskeleton-regulatory complex pan-like protein [Arabidopsis thaliana]/gi|15223613|ref|NP_175481.1|actin cytoskeleton-regulatory…	NP_175481.1;AEE32576.1;AAG51180.1;OAP17398.1;AAF87869.1	AT1G50660
contig_8674	actin cytoskeleton-regulatory complex pan		gi|9454546|gb|AAF87869.1|AC012561_2Unknown protein [Arabidopsis thaliana]/gi|12322324|gb|AAG51180.1|AC079279_1unknown protein [Arabidopsis thaliana]/gi|1032303073|gb|OAP17398.1|hypothetical protein AXX17_AT1G44850 [Arabidopsis thaliana]/gi|332194455|gb|AEE32576.1|actin cytoskeleton-regulatory complex pan-like protein [Arabidopsis thaliana]/gi|15223613|ref|NP_175481.1|actin cytoskeleton-regulatory…	NP_175481.1;AEE32576.1;AAG51180.1;OAP17398.1;AAF87869.1	AT1G50660
contig_11894	actin depolymerizing factor 1		gi|4185515|gb|AAD09112.1|actin depolymerizing factor 6 [Arabidopsis thaliana]/gi|20197894|gb|AAD20665.2|actin depolymerizing factor 6 [Arabidopsis thaliana]/gi|17367307|sp|Q9ZSK2.1|ADF6_ARATHRecName: Full=Actin-depolymerizing factor 6 Short=ADF-6 Short=AtADF6/gi|330253413|gb|AEC08507.1|actin depolymerizing factor 6 [Arabidopsis thaliana]/gi|18402587|ref|NP_565719.1|actin depolymerizing factor 6 […	Q9ZSK2.1;AEC08507.1;AAF01035.1;AAD09112.1;NP_565719.1;AAD20665.2	ADF6
contig_2607	actin depolymerizing factor 4		gi|145332763|ref|NP_001078247.1|actin depolymerizing factor 1 [Arabidopsis thaliana]/gi|332644580|gb|AEE78101.1|actin depolymerizing factor 1 [Arabidopsis thaliana]	AEE78101.1;NP_001078247.1	ADF1
contig_720	actin depolymerizing factor 5		gi|13430780|gb|AAK26012.1|AF360302_1putative actin depolymerizing factor 5 [Arabidopsis thaliana]/gi|15293263|gb|AAK93742.1|putative actin depolymerizing factor 5 [Arabidopsis thaliana]/gi|1032292989|gb|OAP07315.1|ATADF5 [Arabidopsis thaliana]/gi|17367303|sp|Q9ZNT3.1|ADF5_ARATHRecName: Full=Actin-depolymerizing factor 5 Short=ADF-5 Short=AtADF5/gi|4185513|gb|AAD09111.1|actin depolymerizing factor…	AAK26012.1;AAM63761.1;AAK93742.1;Q9ZNT3.1;OAP07315.1;AAD09113.1;NP_565390.1;AAD09111.1;AEC06526.1;AAD24603.2	ADF5
contig_7377	actin depolymerizing factor 6		gi|4185515|gb|AAD09112.1|actin depolymerizing factor 6 [Arabidopsis thaliana]/gi|20197894|gb|AAD20665.2|actin depolymerizing factor 6 [Arabidopsis thaliana]/gi|17367307|sp|Q9ZSK2.1|ADF6_ARATHRecName: Full=Actin-depolymerizing factor 6 Short=ADF-6 Short=AtADF6/gi|330253413|gb|AEC08507.1|actin depolymerizing factor 6 [Arabidopsis thaliana]/gi|18402587|ref|NP_565719.1|actin depolymerizing factor 6 […	Q9ZSK2.1;AEC08507.1;AAF01035.1;AAD09112.1;NP_565719.1;AAD20665.2	ADF6
contig_5930	actin T1		gi|42563913|ref|NP_187597.2|actin T1-like protein [Arabidopsis thaliana]/gi|110742123|dbj|BAE98991.1|hypothetical protein [Arabidopsis thaliana]/gi|52218784|gb|AAU29462.1|At3g09860 [Arabidopsis thaliana]/gi|332641301|gb|AEE74822.1|actin T1-like protein [Arabidopsis thaliana]/gi|48310049|gb|AAT41743.1|At3g09860 [Arabidopsis thaliana]/gi|1032290362|gb|OAP04689.1|hypothetical protein AXX17_AT3G09530…	NP_187597.2;AAT41743.1;OAP04689.1;AAU29462.1;AEE74822.1;BAE98991.1	AT3G09860
contig_1197	Actin-binding FH2 (formin homology 2) family		gi|110741802|dbj|BAE98844.1|formin-like protein AHF1, partial [Arabidopsis thaliana]	BAE98844.1
contig_1471	Actin-binding FH2 (formin homology 2) family		gi|110741802|dbj|BAE98844.1|formin-like protein AHF1, partial [Arabidopsis thaliana]	BAE98844.1
contig_7421	Actin-binding FH2 (formin homology 2) family		gi|15230845|ref|NP_189177.1|formin homology 1 [Arabidopsis thaliana]/gi|19423899|gb|AAL87275.1|putative formin protein AHF1 [Arabidopsis thaliana]/gi|332643496|gb|AEE77017.1|formin homology 1 [Arabidopsis thaliana]/gi|6503010|gb|AAF14548.1|formin-like protein AHF1 [Arabidopsis thaliana]/gi|1032288854|gb|OAP03181.1|FH1 [Arabidopsis thaliana]/gi|23296692|gb|AAN13148.1|putative formin protein AHF1 […	Q9SE97.1;NP_189177.1;AAL87275.1;AAF14548.1;BAB01320.1;OAP03181.1;AAN13148.1;AEE77017.1
contig_7504	Actin-binding FH2 (formin homology 2) family		gi|15229995|ref|NP_187198.1|Actin-binding FH2 (formin homology 2) family protein [Arabidopsis thaliana]/gi|332640723|gb|AEE74244.1|Actin-binding FH2 (formin homology 2) family protein [Arabidopsis thaliana]/gi|75191978|sp|Q9MA60.1|FH11_ARATHRecName: Full=Formin-like protein 11 Short=AtFH11 Flags: Precursor/gi|1032289572|gb|OAP03899.1|hypothetical protein AXX17_AT3G05010 [Arabidopsis thaliana]/gi|…	OAP03899.1;AAF64546.1;AEE74244.1;NP_187198.1;Q9MA60.1	AT3G05470
contig_1003	Actin-binding FH2 DRF autoregulatory		gi|1032278986|gb|OAO93314.1|hypothetical protein AXX17_AT5G57500 [Arabidopsis thaliana]	OAO93314.1
contig_10064	Actin-binding FH2 DRF autoregulatory		gi|1063699210|ref|NP_001318287.1|actin-binding FH2 (formin 2) family protein [Arabidopsis thaliana]/gi|1039012480|gb|AEC07650.2|actin-binding FH2 (formin 2) family protein [Arabidopsis thaliana]	AEC07650.2;NP_001318287.1	AT2G25050
contig_10562	acting on ester bond		gi|1032290274|gb|OAP04601.1|hypothetical protein AXX17_AT3G29790 [Arabidopsis thaliana]/gi|332643776|gb|AEE77297.1|hydrolases, acting on ester bond [Arabidopsis thaliana]/gi|334185654|ref|NP_001189986.1|hydrolases, acting on ester bond [Arabidopsis thaliana]/gi|1039014026|gb|ANM63689.1|hydrolases, acting on ester bond [Arabidopsis thaliana]/gi|1063714082|ref|NP_001325762.1|hydrolases, acting on e…	ANM63689.1;NP_001325762.1;NP_001189986.1;OAP04601.1;AEE77297.1	AT3G27325
contig_11684	acting on ester bond		gi|332643775|gb|AEE77296.1|hydrolases, acting on ester bond [Arabidopsis thaliana]/gi|1032290275|gb|OAP04602.1|hypothetical protein AXX17_AT3G29790 [Arabidopsis thaliana]/gi|240255448|ref|NP_189368.5|hydrolases, acting on ester bond [Arabidopsis thaliana]	AEE77296.1;NP_189368.5;OAP04602.1	AT3G27325
contig_21315	acting on ester bond		gi|1032290274|gb|OAP04601.1|hypothetical protein AXX17_AT3G29790 [Arabidopsis thaliana]/gi|332643776|gb|AEE77297.1|hydrolases, acting on ester bond [Arabidopsis thaliana]/gi|334185654|ref|NP_001189986.1|hydrolases, acting on ester bond [Arabidopsis thaliana]/gi|1039014026|gb|ANM63689.1|hydrolases, acting on ester bond [Arabidopsis thaliana]/gi|1063714082|ref|NP_001325762.1|hydrolases, acting on e…	ANM63689.1;NP_001325762.1;NP_001189986.1;OAP04601.1;AEE77297.1	AT3G27325
contig_1596	acting on NADH or NADPH		gi|15221737|ref|NP_176520.1|hypothetical protein AT1G63310 [Arabidopsis thaliana]/gi|12324350|gb|AAG52142.1|AC022355_3unknown protein 21783-22247 [Arabidopsis thaliana]/gi|332195964|gb|AEE34085.1|hypothetical protein AT1G63310 [Arabidopsis thaliana]/gi|28973047|gb|AAO63848.1|unknown protein [Arabidopsis thaliana]/gi|26452769|dbj|BAC43465.1|unknown protein [Arabidopsis thaliana]/gi|1032302997|gb|O…	OAP17322.1;AAO63848.1;NP_176520.1;BAC43465.1;AAG52142.1;AEE34085.1	AT1G63310
contig_2637	acting on NADH or NADPH		gi|1032297616|gb|OAP11941.1|hypothetical protein AXX17_AT1G69700 [Arabidopsis thaliana]/gi|79584231|ref|NP_683496.2|oxidoreductases, acting on NADH or NADPH [Arabidopsis thaliana]/gi|332197574|gb|AEE35695.1|oxidoreductases, acting on NADH or NADPH [Arabidopsis thaliana]/gi|110741590|dbj|BAE98743.1|hypothetical protein [Arabidopsis thaliana]	AEE35695.1;OAP11941.1;NP_683496.2;BAE98743.1	AT1G75260
contig_7937	acting on NADH or NADPH		gi|1032297616|gb|OAP11941.1|hypothetical protein AXX17_AT1G69700 [Arabidopsis thaliana]/gi|79584231|ref|NP_683496.2|oxidoreductases, acting on NADH or NADPH [Arabidopsis thaliana]/gi|332197574|gb|AEE35695.1|oxidoreductases, acting on NADH or NADPH [Arabidopsis thaliana]/gi|110741590|dbj|BAE98743.1|hypothetical protein [Arabidopsis thaliana]	AEE35695.1;OAP11941.1;NP_683496.2;BAE98743.1	AT1G75260
contig_12453	acting on NADH or quinone or similar compound as acceptor		gi|19347863|gb|AAL85990.1|unknown protein [Arabidopsis thaliana]/gi|21280987|gb|AAM45047.1|unknown protein [Arabidopsis thaliana]/gi|75180655|sp|Q9LVM2.1|NDHN_ARATHRecName: Full=NAD(P)H-quinone oxidoreductase subunit N, chloroplastic AltName: Full=NAD(P)H dehydrogenase subunit N Short=NDH subunit N Short=NDH-N AltName: Full=NADH-plastoquinone oxidoreductase subunit N Flags: Precursor/gi|103227845…	AAL85990.1;OAO92783.1;NP_200634.1;Q9LVM2.1;AED97025.1;AAM45047.1;BAA96917.1	NdhN
contig_3542	Actin-like ATPase superfamily		gi|7269118|emb|CAB79227.1|glycoprotein endopeptidase-like protein [Arabidopsis thaliana]/gi|19310759|gb|AAL85110.1|putative glycoprotein endopeptidase [Arabidopsis thaliana]/gi|332659243|gb|AEE84643.1|Actin-like ATPase superfamily protein [Arabidopsis thaliana]/gi|332659244|gb|AEE84644.1|Actin-like ATPase superfamily protein [Arabidopsis thaliana]/gi|15292815|gb|AAK92776.1|putative glycoprotein e…	AAK92776.1;CAA16557.1;AAM65630.1;AEE84643.1;NP_974593.1;AAL85110.1;NP_194003.1;CAB79227.1;AEE84644.1	AT4G22720
contig_5505	Actin-like ATPase superfamily		gi|117168061|gb|ABK32113.1|At1g80460 [Arabidopsis thaliana]	ABK32113.1
contig_7830	Actin-like ATPase superfamily		gi|1063687444|ref|NP_001321925.1|Actin-like ATPase superfamily protein [Arabidopsis thaliana]/gi|1039009544|gb|ANM59579.1|Actin-like ATPase superfamily protein [Arabidopsis thaliana]	NP_001321925.1;ANM59579.1	AT1G30540
contig_14762	Actin-like ATPase superfamily		gi|21436377|gb|AAM51358.1|putative O-sialoglycoprotein endopeptidase [Arabidopsis thaliana]/gi|18460924|gb|AAK00530.1|sialoglycoprotease GCP1 [Arabidopsis thaliana]/gi|18406750|ref|NP_566039.1|glycoprotease 1 [Arabidopsis thaliana]/gi|17380780|gb|AAL36220.1|putative O-sialoglycoprotein endopeptidase [Arabidopsis thaliana]/gi|75097350|sp|O22145.2|OSGP2_ARATHRecName: Full=Probable tRNA N6-adenosine…	AAB82636.2;NP_566039.1;O22145.2;AEC10532.1;AAL36220.1;AAK00530.1;AAM51358.1	GCP1
contig_15819	Actin-like ATPase superfamily		gi|21536578|gb|AAM60910.1|unknown [Arabidopsis thaliana]/gi|30102644|gb|AAP21240.1|At1g30540 [Arabidopsis thaliana]/gi|332193120|gb|AEE31241.1|Actin-like ATPase superfamily protein [Arabidopsis thaliana]/gi|110735965|dbj|BAE99957.1|hypothetical protein [Arabidopsis thaliana]/gi|18397556|ref|NP_564358.1|Actin-like ATPase superfamily protein [Arabidopsis thaliana]	NP_564358.1;AAP21240.1;BAE99957.1;AAM60910.1;AEE31241.1	AT1G30540
contig_19269	Actin-like ATPase superfamily		gi|1039009546|gb|ANM59581.1|Actin-like ATPase superfamily protein [Arabidopsis thaliana]/gi|1063687447|ref|NP_001321926.1|Actin-like ATPase superfamily protein [Arabidopsis thaliana]/gi|227206236|dbj|BAH57173.1|AT1G30540 [Arabidopsis thaliana]/gi|1039009545|gb|ANM59580.1|Actin-like ATPase superfamily protein [Arabidopsis thaliana]/gi|1032302926|gb|OAP17251.1|hypothetical protein AXX17_AT1G31030 […	BAH57173.1;OAP17251.1;ANM59581.1;ANM59580.1;NP_001321927.1;NP_001321926.1	AT1G30540
contig_10008	actin-related 8		gi|332009348|gb|AED96731.1|actin-related protein 8 [Arabidopsis thaliana]/gi|42573688|ref|NP_974940.1|actin-related protein 8 [Arabidopsis thaliana]	AED96731.1;NP_974940.1	ARP8
contig_6375	actin-related 9		gi|332007588|gb|AED94971.1|actin-related protein 9 [Arabidopsis thaliana]/gi|42573559|ref|NP_974876.1|actin-related protein 9 [Arabidopsis thaliana]	AED94971.1;NP_974876.1	ARP9
contig_19650	actin-related 9		gi|1032276824|gb|OAO91152.1|ATARP9 [Arabidopsis thaliana]	OAO91152.1
contig_4030	actin-related C1A		gi|23308333|gb|AAN18136.1|At2g31300/F16D14.14 [Arabidopsis thaliana]/gi|16612305|gb|AAL27513.1|AF439845_1At2g31300/F16D14.14 [Arabidopsis thaliana]/gi|4432825|gb|AAD20675.1|putative ARP2/3 protein complex subunit p41 [Arabidopsis thaliana]/gi|15224651|ref|NP_180688.1|actin-related protein C1B [Arabidopsis thaliana]/gi|75337329|sp|Q9SJW6.1|ARC1B_ARATHRecName: Full=Actin-related protein 2/3 complex…	AEC08524.1;AAL27513.1;NP_180688.1;AAD20675.1;Q9SJW6.1;AAN18136.1	ARPC1B
contig_4031	actin-related C1A		gi|1032294494|gb|OAP08820.1|hypothetical protein AXX17_AT2G27510 [Arabidopsis thaliana]	OAP08820.1
contig_18258	actin-related C1A		gi|1032294614|gb|OAP08940.1|hypothetical protein AXX17_AT2G27030 [Arabidopsis thaliana]	OAP08940.1
contig_2878	actin-related C2B		gi|26451978|dbj|BAC43079.1|unknown protein [Arabidopsis thaliana]/gi|75156079|sp|Q8LGI3.1|ARC2A_ARATHRecName: Full=Actin-related protein 2/3 complex subunit 2A AltName: Full=Actin-related protein C2A AltName: Full=Arp2/3 complex 34 kDa subunit Short=p34-ARC AltName: Full=Protein DISTORTED TRICHOMES 2/gi|21536518|gb|AAM60850.1|unknown [Arabidopsis thaliana]/gi|332193160|gb|AEE31281.1|Arp2/3 comple…	AEE31281.1;BAC43079.1;NP_564364.1;AAO63372.1;AAM60850.1;Q8LGI3.1;OAP15599.1	DIS2
contig_10415	actin-related C2B		gi|1039011371|gb|ANM61248.1|actin-related protein C2B [Arabidopsis thaliana]/gi|1063705649|ref|NP_001323477.1|actin-related protein C2B [Arabidopsis thaliana]	NP_001323477.1;ANM61248.1	arpc2b
contig_15974	actin-related C2B		gi|1039011371|gb|ANM61248.1|actin-related protein C2B [Arabidopsis thaliana]/gi|1063705649|ref|NP_001323477.1|actin-related protein C2B [Arabidopsis thaliana]	NP_001323477.1;ANM61248.1	arpc2b
contig_4618	actin-related C3		gi|145325477|ref|NP_001077743.1|actin-related protein C3 [Arabidopsis thaliana]/gi|1039009479|gb|ANM59520.1|actin-related protein C3 [Arabidopsis thaliana]/gi|332195564|gb|AEE33685.1|actin-related protein C3 [Arabidopsis thaliana]/gi|1063690385|ref|NP_001319276.1|actin-related protein C3 [Arabidopsis thaliana]/gi|18406746|ref|NP_564757.1|actin-related protein C3 [Arabidopsis thaliana]/gi|12217809…	NP_001319276.1;AEE33685.1;AEE33686.1;NP_564757.1;NP_001077743.1;ANM59520.1;Q1ECJ7.1;ABF83627.1	ARPC3
contig_10867	acyl activating enzyme 1		gi|18394877|ref|NP_564116.1|acyl activating enzyme 1 [Arabidopsis thaliana]/gi|378548264|sp|F4HUK6.1|AAE1_ARATHRecName: Full=Probable acyl-activating enzyme 1, peroxisomal AltName: Full=AMP-binding protein 1 Short=AtAMPBP1/gi|332191865|gb|AEE29986.1|acyl activating enzyme 1 [Arabidopsis thaliana]	NP_564116.1;AEE29986.1;F4HUK6.1	AAE1
contig_11833	acyl activating enzyme 1		gi|15228909|ref|NP_188316.1|acyl-activating enzyme 7 [Arabidopsis thaliana]/gi|75304477|sp|Q8VZF1.1|AEE7_ARATHRecName: Full=Acetate/butyrate--CoA ligase AAE7, peroxisomal AltName: Full=AMP-binding protein 7 Short=AtAMPBP7 AltName: Full=Acetyl-CoA synthetase AltName: Full=Acyl-activating enzyme 7 AltName: Full=Butyryl-CoA synthetase AltName: Full=Protein ACETATE NON-UTILIZING 1/gi|20799723|gb|AAM2…	Q8VZF1.1;AAL90930.1;AEE75883.1;NP_188316.1;AAL57649.1;AAM28624.1	AAE7
contig_21929	acyl activating enzyme 1		gi|75313402|sp|Q9SEY5.1|AAE2_ARATHRecName: Full=Probable acyl-activating enzyme 2 AltName: Full=AMP-binding protein 2 Short=AtAMPBP2/gi|29028964|gb|AAO64861.1|At2g17650 [Arabidopsis thaliana]/gi|20799713|gb|AAM28619.1|AF503761_1adenosine monophosphate binding protein 2 AMPBP2 [Arabidopsis thaliana]/gi|15227878|ref|NP_179356.1|AMP-dependent synthetase and ligase family protein [Arabidopsis thalian…	NP_179356.1;Q9SEY5.1;AAO64861.1;AEC06661.1;AAM28619.1;BAC43283.1;AAM15484.1	AT2G17650
contig_32714	acyl activating enzyme 1		gi|1032297785|gb|OAP12110.1|AtAAE11 [Arabidopsis thaliana]	OAP12110.1
contig_35556	acyl activating enzyme 1		gi|75313402|sp|Q9SEY5.1|AAE2_ARATHRecName: Full=Probable acyl-activating enzyme 2 AltName: Full=AMP-binding protein 2 Short=AtAMPBP2/gi|29028964|gb|AAO64861.1|At2g17650 [Arabidopsis thaliana]/gi|20799713|gb|AAM28619.1|AF503761_1adenosine monophosphate binding protein 2 AMPBP2 [Arabidopsis thaliana]/gi|15227878|ref|NP_179356.1|AMP-dependent synthetase and ligase family protein [Arabidopsis thalian…	NP_179356.1;Q9SEY5.1;AAO64861.1;AEC06661.1;AAM28619.1;BAC43283.1;AAM15484.1
contig_1632	acyl- binding		gi|21593896|gb|AAM65863.1|Acyl CoA binding protein, putative [Arabidopsis thaliana]	AAM65863.1
contig_5732	acyl- binding		gi|15231863|ref|NP_190938.1|Pentatricopeptide repeat (PPR) superfamily protein [Arabidopsis thaliana]/gi|6729521|emb|CAB67677.1|putative protein [Arabidopsis thaliana]/gi|15982931|gb|AAL09812.1|AT3g53700/F4P12_400 [Arabidopsis thaliana]/gi|75174107|sp|Q9LFF1.1|PP281_ARATHRecName: Full=Pentatricopeptide repeat-containing protein At3g53700, chloroplastic AltName: Full=Protein MATERNAL EFFECT EMBRYO…	CAB67677.1;NP_190938.1;Q9LFF1.1;AAL09812.1;AEE79129.1	MEE40
contig_14014	acyl- binding		gi|30678058|ref|NP_178442.2|Ankyrin repeat family protein [Arabidopsis thaliana]/gi|28950799|gb|AAO63323.1|At2g03430 [Arabidopsis thaliana]/gi|330250605|gb|AEC05699.1|Ankyrin repeat family protein [Arabidopsis thaliana]/gi|1032293315|gb|OAP07641.1|hypothetical protein AXX17_AT2G02420 [Arabidopsis thaliana]/gi|26449603|dbj|BAC41927.1|putative ankyrin [Arabidopsis thaliana]	NP_178442.2;BAC41927.1;AAO63323.1;AEC05699.1;OAP07641.1	AT2G03430
contig_30773	acyl- binding		gi|15238757|ref|NP_200159.1|acyl-CoA binding protein 1 [Arabidopsis thaliana]/gi|21284374|gb|AAF08323.2|acyl-CoA binding protein [Arabidopsis thaliana]/gi|8843776|dbj|BAA97324.1|unnamed protein product [Arabidopsis thaliana]/gi|16649023|gb|AAL24363.1|Unknown protein [Arabidopsis thaliana]/gi|20260070|gb|AAM13382.1|unknown protein [Arabidopsis thaliana]/gi|332008978|gb|AED96361.1|acyl-CoA binding …	AAM13382.1;AAF08323.2;NP_200159.1;BAA97324.1;AED96361.1;Q9SM23.2;AAL24363.1
contig_4163	acyl- binding 5		gi|332640717|gb|AEE74238.1|acyl-CoA binding protein 4 [Arabidopsis thaliana]/gi|42572263|ref|NP_974227.1|acyl-CoA binding protein 4 [Arabidopsis thaliana]	AEE74238.1;NP_974227.1	ACBP4
contig_15580	acyl- -binding domain		gi|1039011437|gb|ANM61306.1|acyl-CoA-binding domain protein [Arabidopsis thaliana]/gi|1063705979|ref|NP_001323532.1|acyl-CoA-binding domain protein [Arabidopsis thaliana]	NP_001323532.1;ANM61306.1	AT2G37195
contig_8205	acyl- -binding domain 3		gi|332659470|gb|AEE84870.1|acyl-CoA-binding domain 3 [Arabidopsis thaliana]/gi|1032285314|gb|OAO99641.1|ACBP3 [Arabidopsis thaliana]/gi|30686450|ref|NP_849432.1|acyl-CoA-binding domain 3 [Arabidopsis thaliana]/gi|222423449|dbj|BAH19695.1|AT4G24230 [Arabidopsis thaliana]	BAH19695.1;NP_849432.1;OAO99641.1;AEE84870.1	ACBP3
contig_1617	acyl carrier		gi|4455248|emb|CAB36747.1|acyl carrier-like protein [Arabidopsis thaliana]/gi|332659596|gb|AEE84996.1|acyl carrier protein 4 [Arabidopsis thaliana]/gi|15215881|gb|AAK91484.1|AT4g25050/F13M23_190 [Arabidopsis thaliana]/gi|21536937|gb|AAM61278.1|acyl carrier-like protein [Arabidopsis thaliana]/gi|75313943|sp|Q9SW21.1|ACP4_ARATHRecName: Full=Acyl carrier protein 4, chloroplastic Flags: Precursor/gi|…	NP_194235.1;CAB79414.1;AEE84996.1;OAO98679.1;AAK91484.1;AAM61278.1;Q9SW21.1;AAK62583.1;CAB36747.1	ACP4
contig_8441	acyl carrier		gi|75276868|sp|O04652.1|ACP5_ARATHRecName: Full=Acyl carrier protein 5, chloroplastic Flags: Precursor/gi|332006274|gb|AED93657.1|acyl carrier protein 5 [Arabidopsis thaliana]/gi|2191185|gb|AAB61070.1|A_TM021B04.6 gene product [Arabidopsis thaliana]/gi|15240461|ref|NP_198072.1|acyl carrier protein 5 [Arabidopsis thaliana]	AAB61070.1;NP_198072.1;AED93657.1;O04652.1	ACP5
contig_31864	acyl carrier		gi|4455248|emb|CAB36747.1|acyl carrier-like protein [Arabidopsis thaliana]/gi|332659596|gb|AEE84996.1|acyl carrier protein 4 [Arabidopsis thaliana]/gi|15215881|gb|AAK91484.1|AT4g25050/F13M23_190 [Arabidopsis thaliana]/gi|21536937|gb|AAM61278.1|acyl carrier-like protein [Arabidopsis thaliana]/gi|75313943|sp|Q9SW21.1|ACP4_ARATHRecName: Full=Acyl carrier protein 4, chloroplastic Flags: Precursor/gi|…	NP_194235.1;CAB79414.1;AEE84996.1;OAO98679.1;AAK91484.1;AAM61278.1;Q9SW21.1;AAK62583.1;CAB36747.1
contig_967	Acyl- N-acyltransferase with RING FYVE PHD-type zinc finger		gi|1039014584|gb|ANM64197.1|Acyl-CoA N-acyltransferase with RING/FYVE/PHD-type zinc finger protein [Arabidopsis thaliana]/gi|1063711606|ref|NP_001326243.1|Acyl-CoA N-acyltransferase with RING/FYVE/PHD-type zinc finger protein [Arabidopsis thaliana]	NP_001326243.1;ANM64197.1	ROS4
contig_7986	Acyl- N-acyltransferase with RING FYVE PHD-type zinc finger		gi|1039014585|gb|ANM64198.1|Acyl-CoA N-acyltransferase with RING/FYVE/PHD-type zinc finger protein [Arabidopsis thaliana]/gi|1063711604|ref|NP_001326244.1|Acyl-CoA N-acyltransferase with RING/FYVE/PHD-type zinc finger protein [Arabidopsis thaliana]	NP_001326244.1;ANM64198.1	ROS4
contig_10589	Acyl- N-acyltransferase with RING FYVE PHD-type zinc finger		gi|1063728727|ref|NP_001318681.1|Acyl-CoA N-acyltransferase with RING/FYVE/PHD-type zinc finger protein [Arabidopsis thaliana]/gi|1039019255|gb|AED94109.2|Acyl-CoA N-acyltransferase with RING/FYVE/PHD-type zinc finger protein [Arabidopsis thaliana]/gi|1063734650|ref|NP_001330180.1|Acyl-CoA N-acyltransferase with RING/FYVE/PHD-type zinc finger protein [Arabidopsis thaliana]/gi|1039019257|gb|ANM684…	NP_001330180.1;ANM68422.1;AED94109.2;NP_001318681.1	AT5G36740
contig_12250	Acyl- N-acyltransferase with RING FYVE PHD-type zinc finger		gi|30793945|gb|AAP40424.1|unknown protein [Arabidopsis thaliana]	AAP40424.1
contig_868	Acyl- N-acyltransferase with RING FYVE PHD-type zinc finger domain-containing		gi|1032295259|gb|OAP09585.1|hypothetical protein AXX17_AT2G23940 [Arabidopsis thaliana]	OAP09585.1
contig_3292	Acyl- N-acyltransferase with RING FYVE PHD-type zinc finger domain-containing		gi|20260434|gb|AAM13115.1|putative PHD-type zinc finger protein [Arabidopsis thaliana]/gi|31711790|gb|AAP68251.1|At2g36720 [Arabidopsis thaliana]/gi|30686882|ref|NP_850270.1|Acyl-CoA N-acyltransferase with RING/FYVE/PHD-type zinc finger domain-containing protein [Arabidopsis thaliana]/gi|330254196|gb|AEC09290.1|Acyl-CoA N-acyltransferase with RING/FYVE/PHD-type zinc finger domain-containing prote…	ANM62396.1;AAP68251.1;AAM13115.1;AEC09290.1;NP_001324556.1;NP_850270.1	AT2G36720
contig_6809	Acyl- N-acyltransferase with RING FYVE PHD-type zinc finger domain-containing		gi|1032295233|gb|OAP09559.1|hypothetical protein AXX17_AT2G34320 [Arabidopsis thaliana]	OAP09559.1
contig_13309	Acyl- N-acyltransferase with RING FYVE PHD-type zinc finger domain-containing		gi|1032291788|gb|OAP06115.1|hypothetical protein AXX17_AT3G48050 [Arabidopsis thaliana]	OAP06115.1
contig_3992	Acyl- N-acyltransferases (NAT) superfamily		gi|42573393|ref|NP_974793.1|Acyl-CoA N-acyltransferases (NAT) superfamily protein [Arabidopsis thaliana]/gi|332004956|gb|AED92339.1|Acyl-CoA N-acyltransferases (NAT) superfamily protein [Arabidopsis thaliana]/gi|45773876|gb|AAS76742.1|At5g16800 [Arabidopsis thaliana]/gi|1032278859|gb|OAO93187.1|hypothetical protein AXX17_AT5G16440 [Arabidopsis thaliana]/gi|44681356|gb|AAS47618.1|At5g16800 [Arabid…	AED92339.1;OAO93187.1;AAS47618.1;NP_974793.1;AAS76742.1	AT5G16800
contig_5332	Acyl- N-acyltransferases (NAT) superfamily		gi|1032295302|gb|OAP09628.1|hypothetical protein AXX17_AT2G04000 [Arabidopsis thaliana]	OAP09628.1
contig_5587	Acyl- N-acyltransferases (NAT) superfamily		gi|1032295228|gb|OAP09554.1|ATMAK3 [Arabidopsis thaliana]	OAP09554.1
contig_5588	Acyl- N-acyltransferases (NAT) superfamily		gi|1032295228|gb|OAP09554.1|ATMAK3 [Arabidopsis thaliana]	OAP09554.1
contig_7448	Acyl- N-acyltransferases (NAT) superfamily		gi|8953396|emb|CAB96669.1|separation anxiety protein-like [Arabidopsis thaliana]/gi|110743265|dbj|BAE99523.1|separation anxiety protein - like [Arabidopsis thaliana]/gi|15239024|ref|NP_196695.1|Acyl-CoA N-acyltransferases (NAT) superfamily protein [Arabidopsis thaliana]/gi|1032278480|gb|OAO92808.1|hypothetical protein AXX17_AT5G11070 [Arabidopsis thaliana]/gi|332004280|gb|AED91663.1|Acyl-CoA N-ac…	NP_196695.1;BAE99523.1;CAB96669.1;AAO42839.1;AED91663.1;OAO92808.1	AT5G11340
contig_7954	Acyl- N-acyltransferases (NAT) superfamily		gi|332192033|gb|AEE30154.1|Acyl-CoA N-acyltransferases (NAT) superfamily protein [Arabidopsis thaliana]/gi|24762207|gb|AAN64170.1|unknown protein [Arabidopsis thaliana]/gi|18395032|ref|NP_564151.1|Acyl-CoA N-acyltransferases (NAT) superfamily protein [Arabidopsis thaliana]	NP_564151.1;AAN64170.1;AEE30154.1	AT1G21770
contig_8172	Acyl- N-acyltransferases (NAT) superfamily		gi|1032296743|gb|OAP11069.1|hypothetical protein AXX17_AT2G35940 [Arabidopsis thaliana]	OAP11069.1
contig_8987	Acyl- N-acyltransferases (NAT) superfamily		gi|17978797|gb|AAL47392.1|unknown protein [Arabidopsis thaliana]/gi|1032280675|gb|OAO95003.1|hypothetical protein AXX17_AT5G13200 [Arabidopsis thaliana]/gi|332004557|gb|AED91940.1|Acyl-CoA N-acyltransferases (NAT) superfamily protein [Arabidopsis thaliana]/gi|15240705|ref|NP_196882.1|Acyl-CoA N-acyltransferases (NAT) superfamily protein [Arabidopsis thaliana]/gi|10177343|dbj|BAB10599.1|unnamed pr…	Q9FKI4.1;AED91940.1;AAK96745.1;AAL47392.1;OAO95003.1;BAB10599.1;NP_196882.1;AAM64579.1	AT5G13780
contig_10416	Acyl- N-acyltransferases (NAT) superfamily		gi|42571129|ref|NP_973638.1|Acyl-CoA N-acyltransferases (NAT) superfamily protein [Arabidopsis thaliana]/gi|330254529|gb|AEC09623.1|Acyl-CoA N-acyltransferases (NAT) superfamily protein [Arabidopsis thaliana]	AEC09623.1;NP_973638.1	AT2G39000
contig_11035	Acyl- N-acyltransferases (NAT) superfamily		gi|18379062|ref|NP_563677.1|Acyl-CoA N-acyltransferases (NAT) superfamily protein [Arabidopsis thaliana]/gi|75156084|sp|Q8LGI8.1|NAA20_ARATHRecName: Full=N-terminal acetyltransferase B complex catalytic subunit NAA20 AltName: Full=NatB N-alpha-terminal acetylation complex catalytic subunit/gi|21536510|gb|AAM60842.1|unknown [Arabidopsis thaliana]/gi|332189415|gb|AEE27536.1|Acyl-CoA N-acyltransfera…	AEE27536.1;NP_563677.1;Q8LGI8.1;OAP16336.1;AAM60842.1	AT1G03150
contig_12130	Acyl- N-acyltransferases (NAT) superfamily		gi|26450706|dbj|BAC42462.1|unknown protein [Arabidopsis thaliana]/gi|332192541|gb|AEE30662.1|Acyl-CoA N-acyltransferases (NAT) superfamily protein [Arabidopsis thaliana]/gi|1032298551|gb|OAP12876.1|hypothetical protein AXX17_AT1G26570 [Arabidopsis thaliana]/gi|15222665|ref|NP_173946.1|Acyl-CoA N-acyltransferases (NAT) superfamily protein [Arabidopsis thaliana]/gi|28950717|gb|AAO63282.1|At1g26220 …	AAG50691.1;OAP12876.1;BAC42462.1;NP_173946.1;AAO63282.1;AEE30662.1	AT1G26220
contig_14611	Acyl- N-acyltransferases (NAT) superfamily		gi|21554863|gb|AAM63712.1|unknown [Arabidopsis thaliana]	AAM63712.1
contig_14637	Acyl- N-acyltransferases (NAT) superfamily		gi|79325293|ref|NP_001031734.1|Acyl-CoA N-acyltransferases (NAT) superfamily protein [Arabidopsis thaliana]/gi|332660025|gb|AEE85425.1|Acyl-CoA N-acyltransferases (NAT) superfamily protein [Arabidopsis thaliana]/gi|222423521|dbj|BAH19730.1|AT4G28030 [Arabidopsis thaliana]	NP_001031734.1;BAH19730.1;AEE85425.1	AT4G28030
contig_16024	Acyl- N-acyltransferases (NAT) superfamily		gi|1032294013|gb|OAP08339.1|hypothetical protein AXX17_AT2G05120 [Arabidopsis thaliana]	OAP08339.1
contig_17535	Acyl- N-acyltransferases (NAT) superfamily		gi|1032298660|gb|OAP12985.1|NSI [Arabidopsis thaliana]	OAP12985.1
contig_18494	Acyl- N-acyltransferases (NAT) superfamily		gi|1039012297|gb|ANM62099.1|Acyl-CoA N-acyltransferases (NAT) superfamily protein [Arabidopsis thaliana]/gi|1063700242|ref|NP_001324281.1|Acyl-CoA N-acyltransferases (NAT) superfamily protein [Arabidopsis thaliana]/gi|61742576|gb|AAX55109.1|hypothetical protein At2g06025 [Arabidopsis thaliana]/gi|27413497|gb|AAO11666.1|hypothetical protein [Arabidopsis thaliana]/gi|1039012300|gb|ANM62102.1|Acyl-C…	BAD93799.1;NP_001318205.1;NP_001324281.1;AAX55109.1;AEC05996.1;AAO11666.1;ANM62099.1;NP_671784.2;ANM62102.1	AT2G06025
contig_20444	Acyl- N-acyltransferases (NAT) superfamily		gi|15218861|ref|NP_171861.1|Acyl-CoA N-acyltransferases (NAT) superfamily protein [Arabidopsis thaliana]/gi|26452515|dbj|BAC43342.1|unknown protein [Arabidopsis thaliana]/gi|332189472|gb|AEE27593.1|Acyl-CoA N-acyltransferases (NAT) superfamily protein [Arabidopsis thaliana]/gi|28827284|gb|AAO50486.1|unknown protein [Arabidopsis thaliana]/gi|1032304125|gb|OAP18450.1|hypothetical protein AXX17_AT1G…	BAC43342.1;NP_171861.1;OAP18450.1;AEE27593.1;AAO50486.1	AT1G03650
contig_20658	Acyl- N-acyltransferases (NAT) superfamily		gi|17978797|gb|AAL47392.1|unknown protein [Arabidopsis thaliana]/gi|1032280675|gb|OAO95003.1|hypothetical protein AXX17_AT5G13200 [Arabidopsis thaliana]/gi|332004557|gb|AED91940.1|Acyl-CoA N-acyltransferases (NAT) superfamily protein [Arabidopsis thaliana]/gi|15240705|ref|NP_196882.1|Acyl-CoA N-acyltransferases (NAT) superfamily protein [Arabidopsis thaliana]/gi|10177343|dbj|BAB10599.1|unnamed pr…	Q9FKI4.1;AED91940.1;AAK96745.1;AAL47392.1;OAO95003.1;BAB10599.1;NP_196882.1;AAM64579.1	AT5G13780
contig_21538	Acyl- N-acyltransferases (NAT) superfamily		gi|11994288|dbj|BAB01471.1|alanine acetyl transferase-like protein [Arabidopsis thaliana]/gi|332643132|gb|AEE76653.1|Acyl-CoA N-acyltransferases (NAT) superfamily protein [Arabidopsis thaliana]/gi|15228792|ref|NP_188895.1|Acyl-CoA N-acyltransferases (NAT) superfamily protein [Arabidopsis thaliana]/gi|124301058|gb|ABN04781.1|At3g22560 [Arabidopsis thaliana]	BAB01471.1;AEE76653.1;ABN04781.1;NP_188895.1	AT3G22560
contig_23171	Acyl- N-acyltransferases (NAT) superfamily		gi|42570083|ref|NP_683313.2|Acyl-CoA N-acyltransferases (NAT) superfamily protein [Arabidopsis thaliana]/gi|332191583|gb|AEE29704.1|Acyl-CoA N-acyltransferases (NAT) superfamily protein [Arabidopsis thaliana]	AEE29704.1;NP_683313.2	AT1G18335
contig_23974	Acyl- N-acyltransferases (NAT) superfamily		gi|330253530|gb|AEC08624.1|Acyl-CoA N-acyltransferases (NAT) superfamily protein [Arabidopsis thaliana]/gi|1032294259|gb|OAP08585.1|hypothetical protein AXX17_AT2G28330 [Arabidopsis thaliana]/gi|4263715|gb|AAD15401.1|putative alanine acetyl transferase [Arabidopsis thaliana]/gi|13272415|gb|AAK17146.1|AF325078_1putative alanine acetyl transferase [Arabidopsis thaliana]/gi|89111890|gb|ABD60717.1|At…	OAP08585.1;AAK17146.1;ABD60717.1;AAD15401.1;NP_180763.1;AEC08624.1	AT2G32030
contig_24858	Acyl- N-acyltransferases (NAT) superfamily		gi|1039012467|gb|AEC07402.2|Acyl-CoA N-acyltransferases (NAT) superfamily protein [Arabidopsis thaliana]/gi|1063699202|ref|NP_001318271.1|Acyl-CoA N-acyltransferases (NAT) superfamily protein [Arabidopsis thaliana]	NP_001318271.1;AEC07402.2	AT2G23060
contig_28360	Acyl- N-acyltransferases (NAT) superfamily		gi|3169179|gb|AAC17822.1|similar to hookless1 (HLS1) [Arabidopsis thaliana]/gi|330252307|gb|AEC07401.1|Acyl-CoA N-acyltransferases (NAT) superfamily protein [Arabidopsis thaliana]/gi|15227777|ref|NP_179888.1|Acyl-CoA N-acyltransferases (NAT) superfamily protein [Arabidopsis thaliana]/gi|1032294906|gb|OAP09232.1|hypothetical protein AXX17_AT2G18670 [Arabidopsis thaliana]/gi|75099211|sp|O64815.1|HL…	OAP09232.1;ABN04795.1;AEC07401.1;NP_179888.1;O64815.1;AAC17822.1	AT2G23060
contig_29789	Acyl- N-acyltransferases (NAT) superfamily		gi|1032282422|gb|OAO96749.1|UNS2 [Arabidopsis thaliana]	OAO96749.1
contig_30412	Acyl- N-acyltransferases (NAT) superfamily		gi|4468983|emb|CAB38297.1|probable N-acetyltransferase hookless 1 [Arabidopsis thaliana]/gi|75102696|sp|Q42381.1|HLS1_ARATHRecName: Full=Probable N-acetyltransferase HLS1 AltName: Full=Protein CONSTITUTIVE PHOTOMORPHOGENIC 3 AltName: Full=Protein HOOKLESS 1 AltName: Full=Protein UNUSUAL SUGAR RESPONSE 2/gi|332661413|gb|AEE86813.1|Acyl-CoA N-acyltransferases (NAT) superfamily protein [Arabidopsis …	ABH04542.1;AAB03774.1;CAB38297.1;BAD43880.1;AAB03773.1;AEE86813.1;BAD43423.1;CAB80423.1;Q42381.1;NP_195474.1	HLS1
contig_32536	Acyl- N-acyltransferases (NAT) superfamily		gi|1032295508|gb|OAP09834.1|hypothetical protein AXX17_AT2G26160 [Arabidopsis thaliana]	OAP09834.1
contig_34170	Acyl- N-acyltransferases (NAT) superfamily		gi|330253530|gb|AEC08624.1|Acyl-CoA N-acyltransferases (NAT) superfamily protein [Arabidopsis thaliana]/gi|1032294259|gb|OAP08585.1|hypothetical protein AXX17_AT2G28330 [Arabidopsis thaliana]/gi|4263715|gb|AAD15401.1|putative alanine acetyl transferase [Arabidopsis thaliana]/gi|13272415|gb|AAK17146.1|AF325078_1putative alanine acetyl transferase [Arabidopsis thaliana]/gi|89111890|gb|ABD60717.1|At…	OAP08585.1;AAK17146.1;ABD60717.1;AAD15401.1;NP_180763.1;AEC08624.1
contig_87	acyl- oxidase		gi|1032286149|gb|OAP00477.1|ATACX1 [Arabidopsis thaliana]	OAP00477.1
contig_736	acyl- oxidase		gi|62286588|sp|O65201.2|ACOX2_ARATHRecName: Full=Acyl-coenzyme A oxidase 2, peroxisomal Short=AOX 2 AltName: Full=Long-chain acyl-CoA oxidase Short=AtCX2 Flags: Precursor/gi|332010620|gb|AED98003.1|acyl-CoA oxidase 2 [Arabidopsis thaliana]/gi|15238348|ref|NP_201316.1|acyl-CoA oxidase 2 [Arabidopsis thaliana]/gi|1032275644|gb|OAO89972.1|ATACX2 [Arabidopsis thaliana]/gi|10178173|dbj|BAB11647.1|acyl…	AED98003.1;O65201.2;BAB11647.1;OAO89972.1;NP_201316.1	ACX2
contig_2520	acyl- oxidase 2		gi|114794824|pdb|2IX5|CChain C, Short Chain Specific Acyl-Coa Oxidase From Arabidopsis Thaliana, Acx4 In Complex With Acetoacetyl-Coa/gi|20453143|gb|AAM19813.1|At3g51840/AtG6 [Arabidopsis thaliana]/gi|114794825|pdb|2IX5|DChain D, Short Chain Specific Acyl-Coa Oxidase From Arabidopsis Thaliana, Acx4 In Complex With Acetoacetyl-Coa/gi|21593380|gb|AAM65329.1|acyl-coA dehydrogenase [Arabidopsis thali…	NP_190752.1;Q96329.1;AAC14411.1;AAM78046.1;2IX5_D;2IX5_C;2IX5_B;2IX5_A;AEE78851.1;AAM19813.1;AAB18129.1;AAM65329.1;BAA82478.1	ACX4
contig_5210	acyl- oxidase 2		gi|8163758|gb|AAF73843.1|AF207994_1acyl-CoA oxidase ACX3 [Arabidopsis thaliana]	AAF73843.1
contig_30415	acyl- synthetase family		gi|1032288608|gb|OAP02935.1|hypothetical protein AXX17_AT3G54710 [Arabidopsis thaliana]	OAP02935.1
contig_31205	acyl- synthetase family		gi|1032288608|gb|OAP02935.1|hypothetical protein AXX17_AT3G54710 [Arabidopsis thaliana]	OAP02935.1
contig_34970	acyl- synthetase family		gi|1039015997|gb|ANM65502.1|acyl-CoA synthetase family protein [Arabidopsis thaliana]/gi|7576207|emb|CAB87868.1|putative protein [Arabidopsis thaliana]/gi|1063717923|ref|NP_001319804.1|acyl-CoA synthetase family protein [Arabidopsis thaliana]/gi|332646521|gb|AEE80042.1|acyl-CoA synthetase family protein [Arabidopsis thaliana]/gi|1063717921|ref|NP_001327463.1|acyl-CoA synthetase family protein [Ar…	BAE99060.1;AEE80042.1;NP_001327463.1;CAB87868.1;NP_001319804.1;ANM65502.1
contig_4530	Acyl- thioesterase family		gi|30678177|ref|NP_563632.2|acyl-CoA thioesterase II [Arabidopsis thaliana]/gi|1032299296|gb|OAP13621.1|hypothetical protein AXX17_AT1G00800 [Arabidopsis thaliana]/gi|332189204|gb|AEE27325.1|acyl-CoA thioesterase II [Arabidopsis thaliana]	NP_563632.2;OAP13621.1;AEE27325.1	AT1G01710
contig_4953	Acyl transferase acyl hydrolase lysophospholipase superfamily		gi|75097754|sp|O23179.2|PLP1_ARATHRecName: Full=Patatin-like protein 1 Short=AtPLP1 AltName: Full=Patatin-related phospholipase A IIgamma Short=pPLAIIg AltName: Full=Phospholipase A IVA Short=AtPLAIVA/gi|4006869|emb|CAB16787.1|patatin-like protein [Arabidopsis thaliana]/gi|7270656|emb|CAB80373.1|patatin-like protein [Arabidopsis thaliana]/gi|30690843|ref|NP_849511.1|Acyl transferase/acyl hydrolas…	O23179.2;AEE86744.1;CAB80373.1;NP_849511.1;CAB16787.1;ABM06020.1;OAO97793.1	PLP1
contig_7163	Acyl transferase acyl hydrolase lysophospholipase superfamily		gi|332193457|gb|AEE31578.1|Acyl transferase/acyl hydrolase/lysophospholipase superfamily protein [Arabidopsis thaliana]/gi|110742517|dbj|BAE99176.1|hypothetical protein [Arabidopsis thaliana]/gi|1032297617|gb|OAP11942.1|hypothetical protein AXX17_AT1G33970 [Arabidopsis thaliana]/gi|38603808|gb|AAR24649.1|At1g33270 [Arabidopsis thaliana]/gi|42562483|ref|NP_174597.2|Acyl transferase/acyl hydrolase/…	AAR24649.1;BAE99176.1;AEE31578.1;NP_174597.2;OAP11942.1	AT1G33270
contig_7493	Acyl transferase acyl hydrolase lysophospholipase superfamily		gi|1032295204|gb|OAP09530.1|PLP2 [Arabidopsis thaliana]	OAP09530.1
contig_11914	Acyl transferase acyl hydrolase lysophospholipase superfamily		gi|1032295204|gb|OAP09530.1|PLP2 [Arabidopsis thaliana]	OAP09530.1
contig_14528	Acyl transferase acyl hydrolase lysophospholipase superfamily		gi|75219493|sp|O48723.1|PLP2_ARATHRecName: Full=Patatin-like protein 2 Short=AtPLP2 AltName: Full=Patatin-related phospholipase A IIalpha Short=pPLAIIa AltName: Full=Phospholipase A IIA Short=AtPLAIIA/gi|2739381|gb|AAC14504.1|similar to latex allergen from Hevea brasiliensis [Arabidopsis thaliana]/gi|15225332|ref|NP_180224.1|phospholipase A 2A [Arabidopsis thaliana]/gi|330252764|gb|AEC07858.1|pho…	AAL32722.1;AEC07858.1;NP_180224.1;AAC14504.1;AAM13304.1;O48723.1	PLA2A
contig_14564	Acyl transferase acyl hydrolase lysophospholipase superfamily		gi|21554076|gb|AAM63157.1|similar to latex allergen from Hevea brasiliensis [Arabidopsis thaliana]	AAM63157.1
contig_17432	Acyl transferase acyl hydrolase lysophospholipase superfamily		gi|20466260|gb|AAM20447.1|patatin-like protein [Arabidopsis thaliana]/gi|22136324|gb|AAM91240.1|patatin-like protein [Arabidopsis thaliana]	AAM20447.1;AAM91240.1
contig_22706	Acyl transferase acyl hydrolase lysophospholipase superfamily		gi|75219493|sp|O48723.1|PLP2_ARATHRecName: Full=Patatin-like protein 2 Short=AtPLP2 AltName: Full=Patatin-related phospholipase A IIalpha Short=pPLAIIa AltName: Full=Phospholipase A IIA Short=AtPLAIIA/gi|2739381|gb|AAC14504.1|similar to latex allergen from Hevea brasiliensis [Arabidopsis thaliana]/gi|15225332|ref|NP_180224.1|phospholipase A 2A [Arabidopsis thaliana]/gi|330252764|gb|AEC07858.1|pho…	AAL32722.1;AEC07858.1;NP_180224.1;AAC14504.1;AAM13304.1;O48723.1	PLA2A
contig_27099	Acyl transferase acyl hydrolase lysophospholipase superfamily		gi|75219493|sp|O48723.1|PLP2_ARATHRecName: Full=Patatin-like protein 2 Short=AtPLP2 AltName: Full=Patatin-related phospholipase A IIalpha Short=pPLAIIa AltName: Full=Phospholipase A IIA Short=AtPLAIIA/gi|2739381|gb|AAC14504.1|similar to latex allergen from Hevea brasiliensis [Arabidopsis thaliana]/gi|15225332|ref|NP_180224.1|phospholipase A 2A [Arabidopsis thaliana]/gi|330252764|gb|AEC07858.1|pho…	AAL32722.1;AEC07858.1;NP_180224.1;AAC14504.1;AAM13304.1;O48723.1	PLA2A
contig_29649	Acyl transferase acyl hydrolase lysophospholipase superfamily		gi|332661341|gb|AEE86741.1|PATATIN-like protein 4 [Arabidopsis thaliana]/gi|75097756|sp|O23181.2|PLP3_ARATHRecName: Full=Patatin-like protein 3 Short=AtPLP3 AltName: Full=Patatin-related phospholipase A IIbeta Short=pPLAIIb AltName: Full=Phospholipase A IVC Short=AtPLAIVC/gi|7270654|emb|CAB80371.1|patatin-like protein [Arabidopsis thaliana]/gi|145354603|ref|NP_195422.3|PATATIN-like protein 4 [Ara…	CAB80371.1;NP_195422.3;AEE86741.1;CAB16789.1;O23181.2	PLP4
contig_29672	Acyl transferase acyl hydrolase lysophospholipase superfamily		gi|21554076|gb|AAM63157.1|similar to latex allergen from Hevea brasiliensis [Arabidopsis thaliana]	AAM63157.1
contig_31167	Acyl transferase acyl hydrolase lysophospholipase superfamily		gi|21554076|gb|AAM63157.1|similar to latex allergen from Hevea brasiliensis [Arabidopsis thaliana]	AAM63157.1
contig_36833	Acyl transferase acyl hydrolase lysophospholipase superfamily		gi|1032285231|gb|OAO99558.1|PLP5 [Arabidopsis thaliana]	OAO99558.1
contig_4988	acyl-(acyl carrier ) thioesterase		gi|1032291208|gb|OAP05535.1|FaTA [Arabidopsis thaliana]	OAP05535.1
contig_5652	acyl-(acyl carrier ) thioesterase		gi|17978739|gb|AAL47363.1|putative oleoyl-[acyl-carrier-protein [Arabidopsis thaliana]/gi|15451198|gb|AAK96870.1|putative oleoyl-[acyl-carrier-protein [Arabidopsis thaliana]/gi|332190179|gb|AEE28300.1|fatty acyl-ACP thioesterases B [Arabidopsis thaliana]/gi|75265932|sp|Q9SJE2.1|FATB_ARATHRecName: Full=Palmitoyl-acyl carrier protein thioesterase, chloroplastic AltName: Full=16:0-acyl-carrier prote…	AAL47363.1;NP_172327.1;AAF22899.1;Q9SJE2.1;AAK96870.1;AAL24309.1;AEE28300.1;AAP37864.1	FATB
contig_6876	acyl-(acyl carrier ) thioesterase		gi|804948|emb|CAA85388.1|acyl-(acyl carrier protein) thioesterase [Arabidopsis thaliana]	CAA85388.1
contig_7669	acyl-(acyl carrier ) thioesterase		gi|1032300444|gb|OAP14769.1|FATB [Arabidopsis thaliana]	OAP14769.1
contig_16219	acyl-(acyl carrier ) thioesterase		gi|1032300444|gb|OAP14769.1|FATB [Arabidopsis thaliana]	OAP14769.1
contig_32671	acyl-activating enzyme 14		gi|1032299298|gb|OAP13623.1|AAE14 [Arabidopsis thaliana]	OAP13623.1
contig_22016	acyl-activating enzyme 15		gi|20799731|gb|AAM28628.1|AF503770_1acyl-CoA synthetase-like protein [Arabidopsis thaliana]	AAM28628.1
contig_16188	acyl-activating enzyme 17		gi|42568023|ref|NP_197696.2|acyl-activating enzyme 17 [Arabidopsis thaliana]/gi|332005730|gb|AED93113.1|acyl-activating enzyme 17 [Arabidopsis thaliana]/gi|378548263|sp|F4KBF3.1|AAE17_ARATHRecName: Full=Probable acyl-activating enzyme 17, peroxisomal	F4KBF3.1;NP_197696.2;AED93113.1	AAE17
contig_24771	acyl-activating enzyme 17		gi|110737608|dbj|BAF00745.1|acetyl-CoA synthetase-like protein [Arabidopsis thaliana]	BAF00745.1
contig_25625	acyl-activating enzyme 17		gi|1032279230|gb|OAO93558.1|AAE17 [Arabidopsis thaliana]	OAO93558.1
contig_27394	acyl-activating enzyme 17		gi|9759363|dbj|BAB09822.1|acetyl-CoA synthetase-like protein [Arabidopsis thaliana]	BAB09822.1
contig_36568	acyl-activating enzyme 17		gi|1032279230|gb|OAO93558.1|AAE17 [Arabidopsis thaliana]	OAO93558.1
contig_1910	acyl-activating enzyme 18		gi|145325437|ref|NP_001077723.1|acyl-activating enzyme 18 [Arabidopsis thaliana]/gi|332195105|gb|AEE33226.1|acyl-activating enzyme 18 [Arabidopsis thaliana]	NP_001077723.1;AEE33226.1	AAE18
contig_1911	acyl-activating enzyme 18		gi|145325437|ref|NP_001077723.1|acyl-activating enzyme 18 [Arabidopsis thaliana]/gi|332195105|gb|AEE33226.1|acyl-activating enzyme 18 [Arabidopsis thaliana]	NP_001077723.1;AEE33226.1	AAE18
contig_9206	acyl-activating enzyme 18		gi|75297963|sp|Q84P17.1|AEE18_ARATHRecName: Full=Probable acyl-activating enzyme 18, peroxisomal/gi|29893268|gb|AAP03028.1|acyl-activating enzyme 18 [Arabidopsis thaliana]/gi|145336784|ref|NP_175929.3|acyl-activating enzyme 18 [Arabidopsis thaliana]/gi|332195104|gb|AEE33225.1|acyl-activating enzyme 18 [Arabidopsis thaliana]/gi|1032305264|gb|OAP19589.1|AAE18 [Arabidopsis thaliana]	NP_175929.3;OAP19589.1;Q84P17.1;AEE33225.1;AAP03028.1	AAE18
contig_10543	acyl-activating enzyme 18		gi|1032281819|gb|OAO96147.1|hypothetical protein AXX17_AT5G22560 [Arabidopsis thaliana]	OAO96147.1
contig_11051	acyl-activating enzyme 18		gi|26449360|dbj|BAC41807.1|putative acetyl-CoA synthetase [Arabidopsis thaliana]	BAC41807.1
contig_17697	acyl-activating enzyme 18		gi|75297963|sp|Q84P17.1|AEE18_ARATHRecName: Full=Probable acyl-activating enzyme 18, peroxisomal/gi|29893268|gb|AAP03028.1|acyl-activating enzyme 18 [Arabidopsis thaliana]/gi|145336784|ref|NP_175929.3|acyl-activating enzyme 18 [Arabidopsis thaliana]/gi|332195104|gb|AEE33225.1|acyl-activating enzyme 18 [Arabidopsis thaliana]/gi|1032305264|gb|OAP19589.1|AAE18 [Arabidopsis thaliana]	NP_175929.3;OAP19589.1;Q84P17.1;AEE33225.1;AAP03028.1	AAE18
contig_23084	acyl-activating enzyme 18		gi|145325437|ref|NP_001077723.1|acyl-activating enzyme 18 [Arabidopsis thaliana]/gi|332195105|gb|AEE33226.1|acyl-activating enzyme 18 [Arabidopsis thaliana]	NP_001077723.1;AEE33226.1	AAE18
contig_7076	acylaminoacyl-peptidase like		gi|1032284585|gb|OAO98912.1|AtAARE [Arabidopsis thaliana]	OAO98912.1
contig_17364	acyl-CoA		gi|1032297359|gb|OAP11685.1|hypothetical protein AXX17_AT2G19040 [Arabidopsis thaliana]/gi|330252356|gb|AEC07450.1|acyl-CoA [Arabidopsis thaliana]/gi|3242702|gb|AAC23754.1|hypothetical protein [Arabidopsis thaliana]/gi|25090334|gb|AAN72279.1|At2g23390/F26B6.4 [Arabidopsis thaliana]/gi|110742377|dbj|BAE99111.1|hypothetical protein [Arabidopsis thaliana]/gi|15227826|ref|NP_179920.1|acyl-CoA [Arabid…	NP_179920.1;OAP11685.1;AAC23754.1;AAM19832.1;AAN72279.1;AEC07450.1;BAE99111.1	AT2G23390
contig_19081	acyl-CoA		gi|1039011729|gb|ANM61571.1|acyl-CoA [Arabidopsis thaliana]/gi|1063704545|ref|NP_001323779.1|acyl-CoA [Arabidopsis thaliana]	NP_001323779.1;ANM61571.1	AT2G23390
contig_26395	acylphosphatase family		gi|1032279701|gb|OAO94029.1|hypothetical protein AXX17_AT5G02610 [Arabidopsis thaliana]/gi|21593449|gb|AAM65416.1|unknown [Arabidopsis thaliana]	OAO94029.1;AAM65416.1
contig_4507	acyl-UDP-N-acetylglucosamine O-acyltransferase		gi|7269680|emb|CAB79628.1|putative protein [Arabidopsis thaliana]/gi|1032285313|gb|OAO99640.1|hypothetical protein AXX17_AT4G32530 [Arabidopsis thaliana]/gi|332660060|gb|AEE85460.1|acyl-UDP-N-acetylglucosamine O-acyltransferase [Arabidopsis thaliana]/gi|15235240|ref|NP_194555.1|acyl-UDP-N-acetylglucosamine O-acyltransferase [Arabidopsis thaliana]/gi|145334149|ref|NP_001078455.1|acyl-UDP-N-acetylg…	OAO99640.1;CAB79628.1;AEE85461.1;NP_194555.1;BAE99261.1;NP_001078455.1;AEE85460.1	AT4G28260
contig_2220	ADA2 2A		gi|42572927|ref|NP_974560.1|ADA2 2B [Arabidopsis thaliana]/gi|332658345|gb|AEE83745.1|ADA2 2B [Arabidopsis thaliana]	NP_974560.1;AEE83745.1	ADA2B
contig_3191	ADA2 2A		gi|42572311|ref|NP_974251.1|ADA2 2A [Arabidopsis thaliana]/gi|332641073|gb|AEE74594.1|ADA2 2A [Arabidopsis thaliana]	AEE74594.1;NP_974251.1	ADA2A
contig_21138	ADA2 2A		gi|332641074|gb|AEE74595.1|ADA2 2A [Arabidopsis thaliana]/gi|6648186|gb|AAF21184.1|AC013483_8unknown protein [Arabidopsis thaliana]/gi|18398044|ref|NP_566317.1|ADA2 2A [Arabidopsis thaliana]/gi|14532842|gb|AAK64103.1|unknown protein [Arabidopsis thaliana]/gi|13430668|gb|AAK25956.1|AF360246_1unknown protein [Arabidopsis thaliana]/gi|13591698|gb|AAK31319.1|AF338769_1transcriptional adaptor ADA2a [A…	Q9SFD5.1;AAF21184.1;NP_566317.1;AEE74595.1;AAK31319.1;AAK25956.1;AAK64103.1	ADA2A
contig_3664	Adaptin ear-binding coat-associated 1 NECAP-1		gi|25054905|gb|AAN71933.1|unknown protein [Arabidopsis thaliana]/gi|332646282|gb|AEE79803.1|Adaptin ear-binding coat-associated protein 1 NECAP-1 [Arabidopsis thaliana]/gi|1032287128|gb|OAP01455.1|hypothetical protein AXX17_AT3G53140 [Arabidopsis thaliana]/gi|18410992|ref|NP_567071.1|Adaptin ear-binding coat-associated protein 1 NECAP-1 [Arabidopsis thaliana]	NP_567071.1;AAN71933.1;AEE79803.1;OAP01455.1	AT3G58600
contig_5053	Adaptin ear-binding coat-associated 1 NECAP-1		gi|25054905|gb|AAN71933.1|unknown protein [Arabidopsis thaliana]/gi|332646282|gb|AEE79803.1|Adaptin ear-binding coat-associated protein 1 NECAP-1 [Arabidopsis thaliana]/gi|1032287128|gb|OAP01455.1|hypothetical protein AXX17_AT3G53140 [Arabidopsis thaliana]/gi|18410992|ref|NP_567071.1|Adaptin ear-binding coat-associated protein 1 NECAP-1 [Arabidopsis thaliana]	NP_567071.1;AAN71933.1;AEE79803.1;OAP01455.1	AT3G58600
contig_1682	adaptin family		gi|1032279322|gb|OAO93650.1|hypothetical protein AXX17_AT5G11220 [Arabidopsis thaliana]	OAO93650.1
contig_3514	Adaptin family		gi|15236506|ref|NP_194077.1|Adaptin family protein [Arabidopsis thaliana]/gi|306531056|sp|O81742.2|APBLC_ARATHRecName: Full=Beta-adaptin-like protein C Short=At-bC-Ad Short=At-betaC-Ad AltName: Full=AP complex subunit beta-C AltName: Full=Adaptor protein complex AP subunit beta-C AltName: Full=Beta-adaptin C AltName: Full=Clathrin assembly protein complex beta large chain C/gi|332659361|gb|AEE847…	OAO98927.1;NP_194077.1;AEE84761.1;O81742.2	AT4G23460
contig_7911	adaptin family		gi|1032279322|gb|OAO93650.1|hypothetical protein AXX17_AT5G11220 [Arabidopsis thaliana]	OAO93650.1
contig_10687	Adaptin family		gi|332645870|gb|AEE79391.1|protein affected trafficking 2 [Arabidopsis thaliana]/gi|240255649|ref|NP_974443.4|protein affected trafficking 2 [Arabidopsis thaliana]	NP_974443.4;AEE79391.1	PAT2
contig_16722	adaptin family		gi|332004302|gb|AED91685.1|adaptin family protein [Arabidopsis thaliana]/gi|7385051|gb|AAF61671.1|beta-adaptin-like protein A [Arabidopsis thaliana]/gi|75263777|sp|Q9LDK9.1|APBLA_ARATHRecName: Full=Beta-adaptin-like protein A Short=At-bA-Ad Short=At-betaA-Ad AltName: Full=AP complex subunit beta-A AltName: Full=Adaptor protein complex AP subunit beta-A AltName: Full=Beta-adaptin A AltName: Full=C…	Q9LDK9.1;AAF61671.1;CAB87709.1;AED91685.1;NP_196710.1	AT5G11490
contig_4559	adenine deaminase		gi|42570065|ref|NP_680731.2|transmembrane protein [Arabidopsis thaliana]/gi|332659026|gb|AEE84426.1|transmembrane protein [Arabidopsis thaliana]	AEE84426.1;NP_680731.2	AT4G21215
contig_5900	adenine deaminase		gi|19310795|gb|AAL85128.1|unknown protein [Arabidopsis thaliana]/gi|18420555|ref|NP_568073.1|adenine deaminase [Arabidopsis thaliana]/gi|1032284223|gb|OAO98550.1|hypothetical protein AXX17_AT4G45320 [Arabidopsis thaliana]/gi|21618246|gb|AAM67296.1|unknown [Arabidopsis thaliana]/gi|15293019|gb|AAK93620.1|unknown protein [Arabidopsis thaliana]/gi|16323095|gb|AAL15282.1|AT4g39900/T5J17_70 [Arabidops…	AAM67296.1;AAL15282.1;NP_568073.1;AAL85128.1;AAK93620.1;OAO98550.1;AEE87135.1	AT4G39900
contig_524	Adenine nucleotide alpha hydrolases-like superfamily		gi|51968678|dbj|BAD43031.1|unknown protein [Arabidopsis thaliana]	BAD43031.1
contig_1513	Adenine nucleotide alpha hydrolases-like superfamily		gi|238478437|ref|NP_001154325.1|Adenine nucleotide alpha hydrolases-like superfamily protein [Arabidopsis thaliana]/gi|30682191|ref|NP_849638.1|Adenine nucleotide alpha hydrolases-like superfamily protein [Arabidopsis thaliana]/gi|1032304678|gb|OAP19003.1|hypothetical protein AXX17_AT1G11630 [Arabidopsis thaliana]/gi|332190601|gb|AEE28722.1|Adenine nucleotide alpha hydrolases-like superfamily pro…	NP_001184963.1;AEE28725.1;OAP19003.1;NP_001154325.1;AEE28723.1;NP_563888.2;AEE28724.1;NP_849638.1;AEE28722.1;BAH56920.1	AT1G11360
contig_5222	Adenine nucleotide alpha hydrolases-like superfamily		gi|18404139|ref|NP_566746.1|Sec20 family protein [Arabidopsis thaliana]/gi|332643367|gb|AEE76888.1|Sec20 family protein [Arabidopsis thaliana]/gi|94442435|gb|ABF19005.1|At3g24315 [Arabidopsis thaliana]	NP_566746.1;ABF19005.1;AEE76888.1	AtSec20
contig_6235	Adenine nucleotide alpha hydrolases-like superfamily		gi|14190421|gb|AAK55691.1|AF378888_1AT3g17020/K14A17_14 [Arabidopsis thaliana]/gi|15215899|gb|AAK91493.1|AT3g17020/K14A17_14 [Arabidopsis thaliana]/gi|7670026|dbj|BAA94980.1|unnamed protein product [Arabidopsis thaliana]/gi|18401345|ref|NP_566564.1|Adenine nucleotide alpha hydrolases-like superfamily protein [Arabidopsis thaliana]/gi|1032289012|gb|OAP03339.1|hypothetical protein AXX17_AT3G17890 […	AAK91493.1;AEE75895.1;NP_566564.1;AAK55691.1;OAP03339.1;BAA94980.1	AT3G17020
contig_6314	Adenine nucleotide alpha hydrolases-like superfamily		gi|238478437|ref|NP_001154325.1|Adenine nucleotide alpha hydrolases-like superfamily protein [Arabidopsis thaliana]/gi|30682191|ref|NP_849638.1|Adenine nucleotide alpha hydrolases-like superfamily protein [Arabidopsis thaliana]/gi|1032304678|gb|OAP19003.1|hypothetical protein AXX17_AT1G11630 [Arabidopsis thaliana]/gi|332190601|gb|AEE28722.1|Adenine nucleotide alpha hydrolases-like superfamily pro…	NP_001184963.1;AEE28725.1;OAP19003.1;NP_001154325.1;AEE28723.1;NP_563888.2;AEE28724.1;NP_849638.1;AEE28722.1;BAH56920.1	AT1G11360
contig_6508	Adenine nucleotide alpha hydrolases-like superfamily		gi|332190366|gb|AEE28487.1|Adenine nucleotide alpha hydrolases-like superfamily protein [Arabidopsis thaliana]/gi|30681321|ref|NP_172445.2|Adenine nucleotide alpha hydrolases-like superfamily protein [Arabidopsis thaliana]/gi|1063682016|ref|NP_001318966.1|Adenine nucleotide alpha hydrolases-like superfamily protein [Arabidopsis thaliana]/gi|1039009057|gb|ANM59132.1|Adenine nucleotide alpha hydrol…	NP_172445.2;AEE28487.1;NP_001318966.1;ANM59132.1;AAO64778.1;BAF00178.1;OAP17399.1	AT1G09740
contig_7568	Adenine nucleotide alpha hydrolases-like superfamily		gi|6730651|gb|AAF27072.1|AC008262_21F4N2.5 [Arabidopsis thaliana]/gi|18409190|ref|NP_564951.1|Adenine nucleotide alpha hydrolases-like superfamily protein [Arabidopsis thaliana]/gi|89111898|gb|ABD60721.1|At1g69080 [Arabidopsis thaliana]/gi|332196762|gb|AEE34883.1|Adenine nucleotide alpha hydrolases-like superfamily protein [Arabidopsis thaliana]	AAF27072.1;ABD60721.1;AEE34883.1;NP_564951.1	AT1G69080
contig_9218	Adenine nucleotide alpha hydrolases-like superfamily		gi|7573317|emb|CAB87635.1|putative protein [Arabidopsis thaliana]/gi|45476563|gb|AAS65947.1|At5g14680 [Arabidopsis thaliana]/gi|332004679|gb|AED92062.1|Adenine nucleotide alpha hydrolases-like superfamily protein [Arabidopsis thaliana]/gi|1032281122|gb|OAO95450.1|hypothetical protein AXX17_AT5G14170 [Arabidopsis thaliana]/gi|15241464|ref|NP_196972.1|Adenine nucleotide alpha hydrolases-like superf…	NP_196972.1;AAS65947.1;OAO95450.1;AED92062.1;AAU84680.1;CAB87635.1	AT5G14680
contig_9727	Adenine nucleotide alpha hydrolases-like superfamily		gi|1063708450|ref|NP_001319632.1|Adenine nucleotide alpha hydrolases-like superfamily protein [Arabidopsis thaliana]/gi|194272234|gb|ACF37202.1|At3g24560 [Arabidopsis thaliana]/gi|1039015149|gb|AEE76921.2|Adenine nucleotide alpha hydrolases-like superfamily protein [Arabidopsis thaliana]	NP_001319632.1;ACF37202.1;AEE76921.2	RSY3
contig_11214	Adenine nucleotide alpha hydrolases-like superfamily		gi|1032292166|gb|OAP06493.1|hypothetical protein AXX17_AT3G02600 [Arabidopsis thaliana]/gi|30678807|ref|NP_850506.1|Adenine nucleotide alpha hydrolases-like superfamily protein [Arabidopsis thaliana]/gi|6714413|gb|AAF26101.1|AC012328_4unknown protein [Arabidopsis thaliana]/gi|332640399|gb|AEE73920.1|Adenine nucleotide alpha hydrolases-like superfamily protein [Arabidopsis thaliana]	AEE73920.1;NP_850506.1;AAF26101.1;OAP06493.1	AT3G03270
contig_12200	Adenine nucleotide alpha hydrolases-like superfamily		gi|332278212|sp|O65628.3|CTU2_ARATHRecName: Full=Cytoplasmic tRNA 2-thiolation protein 2/gi|18419746|ref|NP_567993.1|Adenine nucleotide alpha hydrolases-like superfamily protein [Arabidopsis thaliana]/gi|115646788|gb|ABJ17118.1|At4g35910 [Arabidopsis thaliana]/gi|332661188|gb|AEE86588.1|Adenine nucleotide alpha hydrolases-like superfamily protein [Arabidopsis thaliana]	AEE86588.1;ABJ17118.1;NP_567993.1;O65628.3	AT4G35910
contig_14393	Adenine nucleotide alpha hydrolases-like superfamily		gi|330252109|gb|AEC07203.1|Adenine nucleotide alpha hydrolases-like superfamily protein [Arabidopsis thaliana]/gi|20198098|gb|AAD23643.2|expressed protein [Arabidopsis thaliana]/gi|30681471|ref|NP_850015.1|Adenine nucleotide alpha hydrolases-like superfamily protein [Arabidopsis thaliana]/gi|21592708|gb|AAM64657.1|RD2 protein [Arabidopsis thaliana]/gi|1032293745|gb|OAP08071.1|RD2 [Arabidopsis tha…	AAD23643.2;AEC07203.1;NP_850015.1;AAM64657.1;OAP08071.1	RD2
contig_15260	Adenine nucleotide alpha hydrolases-like superfamily		gi|18408994|ref|NP_564927.1|Adenine nucleotide alpha hydrolases-like superfamily protein [Arabidopsis thaliana]/gi|1032298758|gb|OAP13083.1|hypothetical protein AXX17_AT1G62350 [Arabidopsis thaliana]/gi|12325313|gb|AAG52594.1|AC016447_3unknown protein 44604-45347 [Arabidopsis thaliana]/gi|110736101|dbj|BAF00023.1|hypothetical protein [Arabidopsis thaliana]/gi|332196657|gb|AEE34778.1|Adenine nucle…	OAP13083.1;AAM63782.1;AAG52594.1;NP_564927.1;AAO63271.1;AEE34778.1;BAF00023.1	AT1G68300
contig_16118	Adenine nucleotide alpha hydrolases-like superfamily		gi|15237955|ref|NP_197241.1|Adenine nucleotide alpha hydrolases-like superfamily protein [Arabidopsis thaliana]/gi|9755762|emb|CAC01734.1|putative protein [Arabidopsis thaliana]/gi|332005037|gb|AED92420.1|Adenine nucleotide alpha hydrolases-like superfamily protein [Arabidopsis thaliana]/gi|1032276184|gb|OAO90512.1|hypothetical protein AXX17_AT5G17070 [Arabidopsis thaliana]	OAO90512.1;CAC01734.1;AED92420.1;NP_197241.1	AT5G17390
contig_16164	Adenine nucleotide alpha hydrolases-like superfamily		gi|21553405|gb|AAM62498.1|unknown [Arabidopsis thaliana]	AAM62498.1
contig_16481	Adenine nucleotide alpha hydrolases-like superfamily		gi|18404733|ref|NP_566785.1|Adenine nucleotide alpha hydrolases-like superfamily protein [Arabidopsis thaliana]/gi|110743893|dbj|BAE99781.1|hypothetical protein [Arabidopsis thaliana]/gi|332643571|gb|AEE77092.1|Adenine nucleotide alpha hydrolases-like superfamily protein [Arabidopsis thaliana]/gi|28466901|gb|AAO44059.1|At3g25930 [Arabidopsis thaliana]/gi|9279598|dbj|BAB01056.1|unnamed protein pro…	AAO44059.1;BAB01056.1;AEE77092.1;NP_566785.1;BAE99781.1	AT3G25930
contig_21209	Adenine nucleotide alpha hydrolases-like superfamily		gi|1032303466|gb|OAP17791.1|hypothetical protein AXX17_AT1G43070 [Arabidopsis thaliana]/gi|18402440|ref|NP_564536.1|Adenine nucleotide alpha hydrolases-like superfamily protein [Arabidopsis thaliana]/gi|332194251|gb|AEE32372.1|Adenine nucleotide alpha hydrolases-like superfamily protein [Arabidopsis thaliana]/gi|94442497|gb|ABF19036.1|At1g48960 [Arabidopsis thaliana]/gi|51971469|dbj|BAD44399.1|un…	AEE32372.1;NP_564536.1;BAD44399.1;OAP17791.1;ABF19036.1	AT1G48960
contig_22891	Adenine nucleotide alpha hydrolases-like superfamily		gi|332646842|gb|AEE80363.1|Adenine nucleotide alpha hydrolases-like superfamily protein [Arabidopsis thaliana]/gi|15228790|ref|NP_191814.1|Adenine nucleotide alpha hydrolases-like superfamily protein [Arabidopsis thaliana]/gi|1032287020|gb|OAP01347.1|hypothetical protein AXX17_AT3G56850 [Arabidopsis thaliana]/gi|16323382|gb|AAL15185.1|unknown protein [Arabidopsis thaliana]/gi|14334946|gb|AAK59650…	AAK59650.1;AEE80363.1;OAP01347.1;NP_191814.1;AAL15185.1	AT3G62550
contig_23780	Adenine nucleotide alpha hydrolases-like superfamily		gi|332646842|gb|AEE80363.1|Adenine nucleotide alpha hydrolases-like superfamily protein [Arabidopsis thaliana]/gi|15228790|ref|NP_191814.1|Adenine nucleotide alpha hydrolases-like superfamily protein [Arabidopsis thaliana]/gi|1032287020|gb|OAP01347.1|hypothetical protein AXX17_AT3G56850 [Arabidopsis thaliana]/gi|16323382|gb|AAL15185.1|unknown protein [Arabidopsis thaliana]/gi|14334946|gb|AAK59650…	AAK59650.1;AEE80363.1;OAP01347.1;NP_191814.1;AAL15185.1	AT3G62550
contig_24546	Adenine nucleotide alpha hydrolases-like superfamily		gi|42572523|ref|NP_974357.1|Adenine nucleotide alpha hydrolases-like superfamily protein [Arabidopsis thaliana]/gi|332643401|gb|AEE76922.1|Adenine nucleotide alpha hydrolases-like superfamily protein [Arabidopsis thaliana]	NP_974357.1;AEE76922.1	RSY3
contig_27716	Adenine nucleotide alpha hydrolases-like superfamily		gi|17380776|gb|AAL36218.1|unknown protein [Arabidopsis thaliana]/gi|15219439|ref|NP_175097.1|Adenine nucleotide alpha hydrolases-like superfamily protein [Arabidopsis thaliana]/gi|332193926|gb|AEE32047.1|Adenine nucleotide alpha hydrolases-like superfamily protein [Arabidopsis thaliana]/gi|29824171|gb|AAP04046.1|unknown protein [Arabidopsis thaliana]/gi|8655986|gb|AAF78259.1|AC020576_3Contains si…	NP_175097.1;AEE32047.1;AAF78259.1;AAP04046.1;AAL36218.1	AT1G44760
contig_29819	Adenine nucleotide alpha hydrolases-like superfamily		gi|3738285|gb|AAC63627.1|expressed protein [Arabidopsis thaliana]/gi|1032293192|gb|OAP07518.1|hypothetical protein AXX17_AT2G45490 [Arabidopsis thaliana]/gi|15451080|gb|AAK96811.1|Unknown protein [Arabidopsis thaliana]/gi|330255785|gb|AEC10879.1|Adenine nucleotide alpha hydrolases-like superfamily protein [Arabidopsis thaliana]/gi|18407428|ref|NP_566108.1|Adenine nucleotide alpha hydrolases-like …	NP_566108.1;AAK96811.1;AEC10879.1;AAC63627.1;AAM10097.1;OAP07518.1	AT2G47710
contig_30177	Adenine nucleotide alpha hydrolases-like superfamily		gi|3738285|gb|AAC63627.1|expressed protein [Arabidopsis thaliana]/gi|1032293192|gb|OAP07518.1|hypothetical protein AXX17_AT2G45490 [Arabidopsis thaliana]/gi|15451080|gb|AAK96811.1|Unknown protein [Arabidopsis thaliana]/gi|330255785|gb|AEC10879.1|Adenine nucleotide alpha hydrolases-like superfamily protein [Arabidopsis thaliana]/gi|18407428|ref|NP_566108.1|Adenine nucleotide alpha hydrolases-like …	NP_566108.1;AAK96811.1;AEC10879.1;AAC63627.1;AAM10097.1;OAP07518.1	AT2G47710
contig_30580	Adenine nucleotide alpha hydrolases-like superfamily		gi|16323234|gb|AAL15351.1|AT3g11930/MEC18.3 [Arabidopsis thaliana]/gi|332641600|gb|AEE75121.1|Adenine nucleotide alpha hydrolases-like superfamily protein [Arabidopsis thaliana]/gi|16226626|gb|AAL16217.1|AF428448_1At3g11930/MEC18.3 [Arabidopsis thaliana]/gi|15215662|gb|AAK91376.1|MEC18.3/MEC18.3 [Arabidopsis thaliana]/gi|10998131|dbj|BAB03102.1|unnamed protein product [Arabidopsis thaliana]/gi|30…	NP_850562.1;AAK91376.1;AAL16217.1;BAB03102.1;OAP02451.1;AAF23209.1;AAL15351.1;AAK49598.1;AEE75121.1
contig_34985	Adenine nucleotide alpha hydrolases-like superfamily		gi|1032279330|gb|OAO93658.1|hypothetical protein AXX17_AT5G46240 [Arabidopsis thaliana]	OAO93658.1
contig_10457	adenine nucleotide translocase		gi|16226734|gb|AAL16246.1|AF428316_1At1g80300/F5I6_5 [Arabidopsis thaliana]/gi|21264532|sp|Q39002.2|TLC1_ARATHRecName: Full=ADP,ATP carrier protein 1, chloroplastic AltName: Full=ADP/ATP translocase 1 AltName: Full=Adenine nucleotide translocase 1 Flags: Precursor/gi|110741072|dbj|BAE98630.1|adenine nucleotide translocase [Arabidopsis thaliana]/gi|332198264|gb|AEE36385.1|nucleotide transporter 1 …	NP_178146.1;AAL16246.1;BAE98630.1;AEE36385.1;Q39002.2;AAG52434.1	NTT1
contig_6826	adenine nucleotide transporter 1		gi|15234063|ref|NP_192019.1|adenine nucleotide transporter 1 [Arabidopsis thaliana]/gi|7267607|emb|CAB80919.1|putative carrier protein [Arabidopsis thaliana]/gi|13430512|gb|AAK25878.1|AF360168_1putative carrier protein [Arabidopsis thaliana]/gi|218091562|emb|CAP64296.1|adenine nucleotide transporter, ADNT1 [Arabidopsis thaliana]/gi|75218987|sp|O04619.1|ADNT1_ARATHRecName: Full=Mitochondrial adeni…	OAO96637.1;AAB61037.1;AAL07192.1;AAL06538.1;O04619.1;AAK25878.1;AEE81981.1;CAP64296.1;CAB80919.1;NP_192019.1	ADNT1
contig_8969	adenine nucleotide transporter 1		gi|1032291597|gb|OAP05924.1|hypothetical protein AXX17_AT3G46250 [Arabidopsis thaliana]	OAP05924.1
contig_4356	adenine phosphoribosyltransferase		gi|332659225|gb|AEE84625.1|adenine phosphoribosyl transferase 3 [Arabidopsis thaliana]/gi|1032285150|gb|OAO99477.1|APT3 [Arabidopsis thaliana]/gi|7269103|emb|CAB79212.1|adenine phosphoribosyltransferase (EC 2.4.2.7)-like protein [Arabidopsis thaliana]/gi|28393997|gb|AAO42406.1|putative adenine phosphoribosyltransferase [Arabidopsis thaliana]/gi|3892712|emb|CAA22162.1|adenine phosphoribosyltransfe…	AAO22778.1;Q9SUW2.1;NP_193988.1;CAA22162.1;CAB79212.1;AAO42406.1;AEE84625.1;OAO99477.1	APT3
contig_4648	adenine phosphoribosyltransferase		gi|18396344|ref|NP_564284.1|adenine phosphoribosyl transferase 1 [Arabidopsis thaliana]/gi|332192710|gb|AEE30831.1|adenine phosphoribosyl transferase 1 [Arabidopsis thaliana]/gi|1032298385|gb|OAP12710.1|ATAPT1 [Arabidopsis thaliana]/gi|21536559|gb|AAM60891.1|adenine phosphoribosyltransferase 1, APRT [Arabidopsis thaliana]/gi|38503396|sp|P31166.2|APT1_ARATHRecName: Full=Adenine phosphoribosyltrans…	P31166.2;OAP12710.1;AAM60891.1;NP_564284.1;AEE30831.1	APT1
contig_17345	adenine phosphoribosyltransferase		gi|332004257|gb|AED91640.1|adenine phosphoribosyltransferase 5 [Arabidopsis thaliana]/gi|28827532|gb|AAO50610.1|putative adenine phosphoribosyltransferase [Arabidopsis thaliana]/gi|1032281391|gb|OAO95719.1|APT5 [Arabidopsis thaliana]/gi|15238973|ref|NP_196677.1|adenine phosphoribosyltransferase 5 [Arabidopsis thaliana]/gi|28393271|gb|AAO42064.1|putative adenine phosphoribosyltransferase [Arabidop…	OAO95719.1;AAO42064.1;NP_196677.1;AED91640.1;CAB96651.1;Q9LFP0.1;AAO50610.1	APT5
contig_18332	adenine phosphoribosyltransferase		gi|1032282115|gb|OAO96443.1|hypothetical protein AXX17_AT5G44050 [Arabidopsis thaliana]/gi|332007898|gb|AED95281.1|adenine phosphoribosyltransferase [Arabidopsis thaliana]/gi|42573588|ref|NP_974890.1|adenine phosphoribosyltransferase [Arabidopsis thaliana]/gi|110737870|dbj|BAF00873.1|hypothetical protein [Arabidopsis thaliana]	OAO96443.1;BAF00873.1;AED95281.1;NP_974890.1	AT5G45660
contig_13520	adenine phosphoribosyltransferase (DUF2358)		gi|4835758|gb|AAD30225.1|AC007202_7ESTs gb|T22000 and gb|AA585765 come from this gene [Arabidopsis thaliana]/gi|18412399|ref|NP_565211.1|hypothetical protein (DUF2358) [Arabidopsis thaliana]/gi|42572173|ref|NP_974177.1|hypothetical protein (DUF2358) [Arabidopsis thaliana]/gi|332198135|gb|AEE36256.1|hypothetical protein (DUF2358) [Arabidopsis thaliana]/gi|332198136|gb|AEE36257.1|hypothetical prote…	NP_565211.1;NP_974177.1;AAD30225.1;AAL34265.1;AAK44119.1;AEE36257.1;AEE36256.1;AAM63373.1;AAK15555.1	AT1G79510
contig_16596	adenine phosphoribosyltransferase (DUF2358)		gi|1032295978|gb|OAP10304.1|hypothetical protein AXX17_AT2G43820 [Arabidopsis thaliana]/gi|20147419|gb|AAM10419.1|At2g46220/T3F17.13 [Arabidopsis thaliana]/gi|20197372|gb|AAC62884.2|Expressed protein [Arabidopsis thaliana]/gi|13605752|gb|AAK32869.1|AF361857_1At2g46220/T3F17.13 [Arabidopsis thaliana]/gi|16226514|gb|AAL16188.1|AF428419_1At2g46220/T3F17.13 [Arabidopsis thaliana]/gi|18407008|ref|NP_5…	AAL16188.1;NP_566066.1;AAK91462.1;AAK32869.1;OAP10304.1;AEC10658.1;AAM10419.1;AAC62884.2	AT2G46220
contig_17223	adenine phosphoribosyltransferase (DUF2358)		gi|30690220|ref|NP_182134.2|Nuclear transport factor 2 (NTF2) family protein [Arabidopsis thaliana]/gi|48310194|gb|AAT41772.1|At2g46100 [Arabidopsis thaliana]/gi|50198900|gb|AAT70469.1|At2g46100 [Arabidopsis thaliana]/gi|330255549|gb|AEC10643.1|Nuclear transport factor 2 (NTF2) family protein [Arabidopsis thaliana]/gi|1032293659|gb|OAP07985.1|hypothetical protein AXX17_AT2G43710 [Arabidopsis thal…	NP_182134.2;AAT70469.1;AEC10643.1;AAT41772.1;OAP07985.1	AT2G46100
contig_21469	adenine phosphoribosyltransferase (DUF2358)		gi|21537187|gb|AAM61528.1|unknown [Arabidopsis thaliana]	AAM61528.1
contig_7139	adenosine AMP deaminase family		gi|1032283291|gb|OAO97618.1|hypothetical protein AXX17_AT4G05390 [Arabidopsis thaliana]	OAO97618.1
contig_837	adenosine kinase 2		gi|7378610|emb|CAB83286.1|adenosine kinase-like protein [Arabidopsis thaliana]/gi|18377468|gb|AAL66900.1|adenosine kinase [Arabidopsis thaliana]/gi|12017768|gb|AAG45249.1|AF180897_1adenosine kinase 2 [Arabidopsis thaliana]/gi|9757781|dbj|BAB08390.1|adenosine kinase [Arabidopsis thaliana]/gi|12017764|gb|AAG45247.1|AF180895_1adenosine kinase 2 [Arabidopsis thaliana]/gi|15242717|ref|NP_195950.1|aden…	CAB83286.1;BAB08390.1;AED90582.1;Q9LZG0.1;AAG45249.1;AAK68795.1;NP_195950.1;AAG45247.1;AAL66900.1	ADK2
contig_10862	adenosine kinase 2		gi|9795587|gb|AAF98405.1|AC024609_6Unknown protein [Arabidopsis thaliana]/gi|1032301015|gb|OAP15340.1|hypothetical protein AXX17_AT1G20560 [Arabidopsis thaliana]/gi|110743818|dbj|BAE99744.1|putative ribokinase [Arabidopsis thaliana]/gi|8778428|gb|AAF79436.1|AC025808_18F18O14.35 [Arabidopsis thaliana]/gi|332191751|gb|AEE29872.1|pfkB-like carbohydrate kinase family protein [Arabidopsis thaliana]/gi…	OAP15340.1;AAO44087.1;BAE99744.1;AAF79436.1;AAF98405.1;NP_173390.1;AEE29872.1	AT1G19600
contig_1372	adenosine tRNA methylthiotransferase		gi|332660817|gb|AEE86217.1|dimethylallyl, adenosine tRNA methylthiotransferase [Arabidopsis thaliana]/gi|17381263|gb|AAL36050.1|AT4g33380/F17M5_140 [Arabidopsis thaliana]/gi|22329116|ref|NP_195064.2|dimethylallyl, adenosine tRNA methylthiotransferase [Arabidopsis thaliana]/gi|20453385|gb|AAM19931.1|AT4g33380/F17M5_140 [Arabidopsis thaliana]/gi|1032285346|gb|OAO99673.1|hypothetical protein AXX17_A…	NP_195064.2;AAL36050.1;OAO99673.1;AAM19931.1;AEE86217.1	AT4G33380
contig_6793	adenosine tRNA methylthiotransferase		gi|1032282484|gb|OAO96811.1|hypothetical protein AXX17_AT4G20140 [Arabidopsis thaliana]	OAO96811.1
contig_10536	adenosine tRNA methylthiotransferase		gi|1032304793|gb|OAP19118.1|hypothetical protein AXX17_AT1G56070 [Arabidopsis thaliana]	OAP19118.1
contig_22268	adenosylmethionine-8-amino-7-oxononanoate transaminase		gi|186532546|ref|NP_200567.2|adenosylmethionine-8-amino-7-oxononanoate transaminase [Arabidopsis thaliana]/gi|158726301|gb|ABW80569.1|mitochondrial bifunctional diaminopelargonate synthase-dethiobiotin synthetase [Arabidopsis thaliana]/gi|391737955|sp|B0F481.1|BIODA_ARATHRecName: Full=Bifunctional dethiobiotin synthetase/7,8-diamino-pelargonic acid aminotransferase, mitochondrial AltName: Full=Bi…	AEW48251.1;B0F481.1;AED96924.1;NP_200567.2;ABW80569.1	BIO1
contig_6288	adenylate cyclase		gi|910751141|pdb|5A5Y|BChain B, Crystal Structure Of Atttm3 In Complex With Tripolyphosphate And Magnesium Ion (form A)/gi|910751140|pdb|5A5Y|AChain A, Crystal Structure Of Atttm3 In Complex With Tripolyphosphate And Magnesium Ion (form A)/gi|910751152|pdb|5A66|AChain A, Crystal Structure Of Atttm3 In Complex With Tripolyphosphate And Manganese Ion (form A)/gi|910751155|pdb|5A68|AChain A, Crystal…	5A66_A;5A66_B;5A67_A;5A5Y_A;5A5Y_B;5A68_A
contig_454	adenylate kinase		gi|6091724|gb|AAF03436.1|AC010797_12putative adenylate kinase [Arabidopsis thaliana]	AAF03436.1
contig_1126	adenylate kinase		gi|21537398|gb|AAM61739.1|adenylate kinase [Arabidopsis thaliana]/gi|19310681|gb|AAL85071.1|putative adenylate kinase [Arabidopsis thaliana]/gi|15242753|ref|NP_201145.1|adenylate kinase 1 [Arabidopsis thaliana]/gi|17380351|sp|O82514.2|KAD4_ARATHRecName: Full=Adenylate kinase 4 Short=AK 4 AltName: Full=ATP-AMP transphosphorylase 4 AltName: Full=ATP:AMP phosphotransferase AltName: Full=Adenylate mo…	OAO91008.1;AAM61739.1;BAB08805.1;AAK64049.1;NP_201145.1;O82514.2;AAL85071.1;AED97743.1
contig_1135	adenylate kinase		gi|1032294981|gb|OAP09307.1|ATPADK1 [Arabidopsis thaliana]	OAP09307.1
contig_3254	adenylate kinase		gi|21537398|gb|AAM61739.1|adenylate kinase [Arabidopsis thaliana]/gi|19310681|gb|AAL85071.1|putative adenylate kinase [Arabidopsis thaliana]/gi|15242753|ref|NP_201145.1|adenylate kinase 1 [Arabidopsis thaliana]/gi|17380351|sp|O82514.2|KAD4_ARATHRecName: Full=Adenylate kinase 4 Short=AK 4 AltName: Full=ATP-AMP transphosphorylase 4 AltName: Full=ATP:AMP phosphotransferase AltName: Full=Adenylate mo…	OAO91008.1;AAM61739.1;BAB08805.1;AAK64049.1;NP_201145.1;O82514.2;AAL85071.1;AED97743.1
contig_8972	adenylate kinase		gi|332006554|gb|AED93937.1|adenylate kinase family protein [Arabidopsis thaliana]/gi|79329010|ref|NP_001031966.1|adenylate kinase family protein [Arabidopsis thaliana]	NP_001031966.1;AED93937.1	AT5G35170
contig_13575	adenylate kinase		gi|29427999|sp|Q9FIJ7.1|KAD2_ARATHRecName: Full=Adenylate kinase 2, chloroplastic Short=AK 2 AltName: Full=ATP-AMP transphosphorylase 2 AltName: Full=ATP:AMP phosphotransferase AltName: Full=Adenylate monophosphate kinase 2 Short=AMK2 Flags: Precursor/gi|15146328|gb|AAK83647.1|AT5g47840/MCA23_18 [Arabidopsis thaliana]/gi|15238822|ref|NP_199595.1|adenosine monophosphate kinase [Arabidopsis thalian…	BAB11331.1;NP_199595.1;AAK83647.1;AAN46790.1;AED95579.1;Q9FIJ7.1	AMK2
contig_6079	adenylate kinase family		gi|1032275501|gb|OAO89829.1|hypothetical protein AXX17_AT5G31340 [Arabidopsis thaliana]	OAO89829.1
contig_295	adenylate translocator		gi|444790|prf||1908224Anucleotide translocator	1908224A
contig_1031	adenylate translocator		gi|27311563|gb|AAO00747.1|adenylate translocator [Arabidopsis thaliana]/gi|15809960|gb|AAL06907.1|AT3g08580/F17O14_5 [Arabidopsis thaliana]/gi|19883932|sp|P31167.2|ADT1_ARATHRecName: Full=ADP,ATP carrier protein 1, mitochondrial AltName: Full=ADP/ATP translocase 1 AltName: Full=Adenine nucleotide translocator 1 Short=ANT 1 Flags: Precursor/gi|14334484|gb|AAK59440.1|putative adenylate translocator…	NP_850541.1;AAK59440.1;AAN15700.1;OAP01339.1;AEE74649.1;P31167.2;AAL69497.1;AAK68754.1;NP_187470.1;AEE74648.1;AAL06907.1;AAO00747.1;BAE98910.1;AAG51358.1	AAC1
contig_1032	adenylate translocator		gi|16160|emb|CAA48579.1|adenosine nucleotide translocator [Arabidopsis thaliana]	CAA48579.1
contig_1751	adenylate translocator		gi|15235280|ref|NP_194568.1|ADP/ATP carrier 3 [Arabidopsis thaliana]/gi|26451091|dbj|BAC42650.1|putative ADP,ATP carrier [Arabidopsis thaliana]/gi|2842480|emb|CAA16877.1|ADP, ATP carrier-like protein [Arabidopsis thaliana]/gi|1039016824|gb|ANM66258.1|ADP/ATP carrier 3 [Arabidopsis thaliana]/gi|1032285329|gb|OAO99656.1|ATAAC3 [Arabidopsis thaliana]/gi|1063725502|ref|NP_001328166.1|ADP/ATP carrier …	ANM66258.1;CAB79641.1;BAC42650.1;AEE85477.1;CAA16877.1;O49447.1;OAO99656.1;NP_194568.1;NP_001328166.1	AAC3
contig_2325	adenylate translocator		gi|444790|prf||1908224Anucleotide translocator	1908224A
contig_15645	adenylate translocator		gi|227204125|dbj|BAH56914.1|AT3G08580 [Arabidopsis thaliana]	BAH56914.1
contig_18905	adenylate translocator		gi|444790|prf||1908224Anucleotide translocator	1908224A
contig_18918	adenylate translocator		gi|1032280940|gb|OAO95268.1|PM-ANT [Arabidopsis thaliana]	OAO95268.1
contig_9763	adenylosuccinate synthetase		gi|1032291084|gb|OAP05411.1|hypothetical protein AXX17_AT3G52200 [Arabidopsis thaliana]	OAP05411.1
contig_14421	adenylosuccinate synthetase		gi|62318791|dbj|BAD93833.1|adenylosuccinate synthetase, partial [Arabidopsis thaliana]	BAD93833.1
contig_15561	adenylosuccinate synthetase		gi|7546402|pdb|1DJ2|AChain A, Structures Of Adenylosuccinate Synthetase From Triticum Aestivum And Arabidopsis Thaliana/gi|7546403|pdb|1DJ2|BChain B, Structures Of Adenylosuccinate Synthetase From Triticum Aestivum And Arabidopsis Thaliana	1DJ2_B;1DJ2_A
contig_11170	adenylyl cyclase		gi|26451212|dbj|BAC42709.1|unknown protein [Arabidopsis thaliana]	BAC42709.1
contig_15242	adenylyl cyclase		gi|1063708548|ref|NP_001319609.1|adenylyl cyclase [Arabidopsis thaliana]/gi|1039015770|gb|AEE76512.2|adenylyl cyclase [Arabidopsis thaliana]	NP_001319609.1;AEE76512.2	AT3G21465
contig_9489	adipose-regulatory (Seipin)		gi|332004913|gb|AED92296.1|Putative adipose-regulatory protein (Seipin) [Arabidopsis thaliana]/gi|15237349|ref|NP_197150.1|Putative adipose-regulatory protein (Seipin) [Arabidopsis thaliana]/gi|9759128|dbj|BAB09613.1|unnamed protein product [Arabidopsis thaliana]/gi|75170211|sp|Q9FFD9.1|SEI1_ARATHRecName: Full=Seipin-1 Short=AtSEIPIN1	AED92296.1;BAB09613.1;NP_197150.1;Q9FFD9.1	AT5G16460
contig_17433	adipose-regulatory (Seipin)		gi|961512701|sp|F4I340.1|SEI2_ARATHRecName: Full=Seipin-2 Short=AtSEIPIN2/gi|15220549|ref|NP_174269.1|Putative adipose-regulatory protein (Seipin) [Arabidopsis thaliana]/gi|332193005|gb|AEE31126.1|Putative adipose-regulatory protein (Seipin) [Arabidopsis thaliana]	F4I340.1;NP_174269.1;AEE31126.1	AT1G29760
contig_16452	ADP ATP carrier 3		gi|9755763|emb|CAC01735.1|ADP/ATP translocase-like protein [Arabidopsis thaliana]	CAC01735.1
contig_3603	ADP-glucose pyrophosphorylase family		gi|1032303863|gb|OAP18188.1|hypothetical protein AXX17_AT1G69300 [Arabidopsis thaliana]	OAP18188.1
contig_6028	ADP-glucose pyrophosphorylase family		gi|1032303863|gb|OAP18188.1|hypothetical protein AXX17_AT1G69300 [Arabidopsis thaliana]	OAP18188.1
contig_5626	ADP-glucose pyrophosphorylase small subunit 2		gi|1032301722|gb|OAP16047.1|APS2 [Arabidopsis thaliana]	OAP16047.1
contig_1965	ADP-RIBOSYLATION FACTOR		gi|21389677|gb|AAM48037.1|ADP-ribosylation factor-like protein [Arabidopsis thaliana]/gi|1032290320|gb|OAP04647.1|ATARLA1C [Arabidopsis thaliana]/gi|75161423|sp|Q8VY57.1|ARL8A_ARATHRecName: Full=ADP-ribosylation factor-like protein 8a Short=AtARL8a AltName: Full=ADP-ribosylation factor-like A1C Short=AtARLA1C/gi|332645079|gb|AEE78600.1|ADP-ribosylation factor-like A1C [Arabidopsis thaliana]/gi|22…	AAL62421.1;AEE78600.1;OAP04647.1;Q8VY57.1;AAM48037.1;NP_190556.2	ARLA1C
contig_10478	ADP-ribosylation factor		gi|14334672|gb|AAK59514.1|putative ADP-ribosylation factor [Arabidopsis thaliana]/gi|330251670|gb|AEC06764.1|ADP-ribosylation factor family protein [Arabidopsis thaliana]/gi|11131460|sp|Q9ZPX1.1|ARF5_ARATHRecName: Full=ADP-ribosylation factor-like protein 2 AltName: Full=Protein ARF-like 2 AltName: Full=Protein HALLIMASCH AltName: Full=Protein TITAN 5/gi|21593903|gb|AAM65870.1|putative ADP-ribosy…	OAP07313.1;AAD15498.1;AAK59514.1;AEC06764.1;AAM65870.1;AAL34222.1;Q9ZPX1.1;AAM22961.1;NP_179430.1	TTN5
contig_12278	ADP-ribosylation factor		gi|21553410|gb|AAM62503.1|ADP-ribosylation factor-like protein [Arabidopsis thaliana]/gi|17065164|gb|AAL32736.1|ADP-ribosylation factor-like protein [Arabidopsis thaliana]/gi|75162452|sp|Q8W4C8.1|ARL8C_ARATHRecName: Full=ADP-ribosylation factor-like protein 8c Short=AtARL8c AltName: Full=ADP-ribosylation factor-like A1A Short=AtARLA1A/gi|18421676|ref|NP_568553.1|ADP-ribosylation factor-like A1A […	Q8W4C8.1;AAM47962.1;NP_568553.1;AAL32736.1;AED94219.1;AAM62503.1	ARLA1A
contig_23213	ADP-RIBOSYLATION FACTOR		gi|1063715907|ref|NP_001327086.1|ADP-ribosylation factor-like A1C [Arabidopsis thaliana]/gi|1039015552|gb|ANM65091.1|ADP-ribosylation factor-like A1C [Arabidopsis thaliana]	ANM65091.1;NP_001327086.1	ARLA1C
contig_10787	ADP-ribosylation factor 3		gi|20465729|gb|AAM20333.1|putative SAR1/GTP-binding secretory factor [Arabidopsis thaliana]/gi|2104532|gb|AAC78700.1|SAR1/GTP-binding secretory factor [Arabidopsis thaliana]/gi|332656722|gb|AEE82122.1|secretion-associated RAS super family 2 [Arabidopsis thaliana]/gi|1032286035|gb|OAP00363.1|SAR2 [Arabidopsis thaliana]/gi|17529144|gb|AAL38798.1|putative SAR1/GTP-binding secretory factor [Arabidops…	NP_192117.1;CAB80701.1;AAL38798.1;OAP00363.1;AAM67080.1;O04834.1;AEE82122.1;AAA99827.1;AAB57799.1;AAM20333.1;AAC78700.1	SAR2
contig_6296	ADP-ribosylation factor A1E		gi|227206436|dbj|BAH57273.1|AT3G62290 [Arabidopsis thaliana]	BAH57273.1
contig_14773	ADR1-like 1		gi|1032284271|gb|OAO98598.1|ADR1-L1 [Arabidopsis thaliana]	OAO98598.1
contig_29893	AF074021_2 transposon		gi|4773900|gb|AAD29770.1|AF074021_2putative transposon protein [Arabidopsis thaliana]/gi|7267214|emb|CAB80821.1|putative transposon protein [Arabidopsis thaliana]	AAD29770.1;CAB80821.1
contig_35245	AF074021_2 transposon		gi|4773900|gb|AAD29770.1|AF074021_2putative transposon protein [Arabidopsis thaliana]/gi|7267214|emb|CAB80821.1|putative transposon protein [Arabidopsis thaliana]	AAD29770.1;CAB80821.1
contig_36385	AF074021_6 poly		gi|1345512|emb|CAA37920.1|unnamed protein product, partial [Arabidopsis thaliana]	CAA37920.1
contig_16828	AF085279_20hypothetical protein		gi|4588006|gb|AAD25947.1|AF085279_20hypothetical protein [Arabidopsis thaliana]/gi|20198015|gb|AAM15351.1|hypothetical protein [Arabidopsis thaliana]	AAD25947.1;AAM15351.1
contig_18682	AF120335_1 transposase		gi|4580990|gb|AAD24567.1|AF120335_1putative transposase [Arabidopsis thaliana]	AAD24567.1
contig_18683	AF120335_1 transposase		gi|4580990|gb|AAD24567.1|AF120335_1putative transposase [Arabidopsis thaliana]	AAD24567.1
contig_26494	AF147263_5 transposases		gi|8778798|gb|AAF79806.1|AC020646_29T32E20.13 [Arabidopsis thaliana]	AAF79806.1
contig_30451	AF147263_5 transposases		gi|7267311|emb|CAB81093.1|AT4g05510 [Arabidopsis thaliana]/gi|5732064|gb|AAD48963.1|AF147263_5contains similarity to transposases [Arabidopsis thaliana]	AAD48963.1;CAB81093.1
contig_18844	AF190739_1fructose-6-phosphate 2-kinase fructose-2,6-bisphosphatase		gi|22135934|gb|AAM91549.1|fructose-2,6-bisphosphatase, putative [Arabidopsis thaliana]	AAM91549.1
contig_5386	AF234174_1viral resistance		gi|1032305019|gb|OAP19344.1|hypothetical protein AXX17_AT1G44410 [Arabidopsis thaliana]	OAP19344.1
contig_15701	AF287471_1polyprotein		gi|13991169|gb|AAK51235.1|AF287471_1polyprotein [Arabidopsis thaliana]	AAK51235.1
contig_3170	AF361581_1AT4g35320 F23E12_120		gi|13605511|gb|AAK32749.1|AF361581_1AT4g35320/F23E12_120 [Arabidopsis thaliana]/gi|18418660|ref|NP_567982.1|hypothetical protein AT4G35320 [Arabidopsis thaliana]/gi|1032286212|gb|OAP00540.1|hypothetical protein AXX17_AT4G40370 [Arabidopsis thaliana]/gi|16323284|gb|AAL15397.1|AT4g35320/F23E12_120 [Arabidopsis thaliana]/gi|332661099|gb|AEE86499.1|hypothetical protein AT4G35320 [Arabidopsis thaliana]	NP_567982.1;AAK32749.1;OAP00540.1;AEE86499.1;AAL15397.1	AT4G35320
contig_13407	AF367274_1At1g72090 F28P5_4		gi|332197151|gb|AEE35272.1|Methylthiotransferase [Arabidopsis thaliana]/gi|1032299226|gb|OAP13551.1|hypothetical protein AXX17_AT1G66210 [Arabidopsis thaliana]/gi|14194137|gb|AAK56263.1|AF367274_1At1g72090/F28P5_4 [Arabidopsis thaliana]/gi|27363418|gb|AAO11628.1|At1g72090/F28P5_4 [Arabidopsis thaliana]/gi|12322201|gb|AAG51137.1|AC069273_8unknown protein [Arabidopsis thaliana]/gi|18409989|ref|NP_5…	OAP13551.1;AAK56263.1;AAO11628.1;AEE35272.1;NP_565035.1;AAG51137.1	AT1G72090
contig_20604	AF370350_1unknown protein		gi|13878175|gb|AAK44165.1|AF370350_1unknown protein [Arabidopsis thaliana]	AAK44165.1
contig_9798	AF370538_1Unknown protein		gi|1032294890|gb|OAP09216.1|hypothetical protein AXX17_AT2G22160 [Arabidopsis thaliana]/gi|13899087|gb|AAK48965.1|AF370538_1Unknown protein [Arabidopsis thaliana]/gi|20148411|gb|AAM10096.1|unknown protein [Arabidopsis thaliana]/gi|20196945|gb|AAC14486.2|expressed protein [Arabidopsis thaliana]/gi|20197179|gb|AAM14958.1|expressed protein [Arabidopsis thaliana]	AAC14486.2;AAK48965.1;OAP09216.1;AAM10096.1;AAM14958.1
contig_8772	AF370560_1Very similar postsynaptic CRIPT		gi|4508078|gb|AAD21422.1|Very similar postsynaptic protein, CRIPT [Arabidopsis thaliana]/gi|13926172|gb|AAK49568.1|AF370560_1Very similar postsynaptic protein, CRIPT [Arabidopsis thaliana]/gi|1032299100|gb|OAP13425.1|hypothetical protein AXX17_AT1G55020 [Arabidopsis thaliana]/gi|21618078|gb|AAM67128.1|postsynaptic protein CRIPT, putative [Arabidopsis thaliana]/gi|26452640|dbj|BAC43403.1|unknown p…	AAK49568.1;NP_176371.1;AAM67128.1;AEE33885.1;AAD21422.1;BAC43403.1;OAP13425.1	AT1G61780
contig_16863	AF372879_1AT4g15140 dl3615c		gi|27764958|gb|AAO23600.1|At4g15140/dl3615c [Arabidopsis thaliana]/gi|332658160|gb|AEE83560.1|hypothetical protein AT4G15140 [Arabidopsis thaliana]/gi|240255853|ref|NP_567459.5|hypothetical protein AT4G15140 [Arabidopsis thaliana]/gi|1032286453|gb|OAP00781.1|hypothetical protein AXX17_AT4G17570 [Arabidopsis thaliana]/gi|13926242|gb|AAK49595.1|AF372879_1AT4g15140/dl3615c [Arabidopsis thaliana]	NP_567459.5;OAP00781.1;AAO23600.1;AEE83560.1;AAK49595.1	AT4G15140
contig_3601	AF372920_1AT3g27050 MOJ10_14		gi|13937133|gb|AAK50060.1|AF372920_1AT3g27050/MOJ10_14 [Arabidopsis thaliana]/gi|332643739|gb|AEE77260.1|plant/protein [Arabidopsis thaliana]/gi|21700871|gb|AAM70559.1|AT3g27050/MOJ10_14 [Arabidopsis thaliana]/gi|1032287690|gb|OAP02017.1|hypothetical protein AXX17_AT3G29490 [Arabidopsis thaliana]/gi|18405214|ref|NP_566807.1|plant/protein [Arabidopsis thaliana]	OAP02017.1;AAK50060.1;NP_566807.1;AAM70559.1;AEE77260.1	AT3G27050
contig_13258	AF372924_1At1g69210 F4N2_11		gi|1032302551|gb|OAP16876.1|hypothetical protein AXX17_AT1G71650 [Arabidopsis thaliana]	OAP16876.1
contig_15922	AF372924_1At1g69210 F4N2_11		gi|1032299294|gb|OAP13619.1|hypothetical protein AXX17_AT1G63260 [Arabidopsis thaliana]	OAP13619.1
contig_5841	AF375445_1AT3g26740 MLJ15_14		gi|1550735|emb|CAA66824.1|hypothetical protein [Arabidopsis thaliana]/gi|15231613|ref|NP_189308.1|CCR-like protein [Arabidopsis thaliana]/gi|14030709|gb|AAK53029.1|AF375445_1AT3g26740/MLJ15_14 [Arabidopsis thaliana]/gi|16974527|gb|AAL31173.1|AT3g26740/MLJ15_14 [Arabidopsis thaliana]/gi|21593664|gb|AAM65631.1|light regulated protein, putative [Arabidopsis thaliana]/gi|1495269|emb|CAA66408.1|unname…	AAL31173.1;CAA66408.1;CAA66824.1;AAK95301.1;AAM65631.1;AAK53029.1;AEE77206.1;AAL11604.1;NP_189308.1;BAB01737.1	CCL
contig_10967	AF375445_1AT3g26740 MLJ15_14		gi|1550735|emb|CAA66824.1|hypothetical protein [Arabidopsis thaliana]/gi|15231613|ref|NP_189308.1|CCR-like protein [Arabidopsis thaliana]/gi|14030709|gb|AAK53029.1|AF375445_1AT3g26740/MLJ15_14 [Arabidopsis thaliana]/gi|16974527|gb|AAL31173.1|AT3g26740/MLJ15_14 [Arabidopsis thaliana]/gi|21593664|gb|AAM65631.1|light regulated protein, putative [Arabidopsis thaliana]/gi|1495269|emb|CAA66408.1|unname…	AAL31173.1;CAA66408.1;CAA66824.1;AAK95301.1;AAM65631.1;AAK53029.1;AEE77206.1;AAL11604.1;NP_189308.1;BAB01737.1	CCL
contig_16387	AF378856_1AT4g19390 T5K18_170		gi|1032286546|gb|OAP00874.1|hypothetical protein AXX17_AT4G22800 [Arabidopsis thaliana]	OAP00874.1
contig_20078	AF378856_1AT4g19390 T5K18_170		gi|9758038|dbj|BAB08699.1|unnamed protein product [Arabidopsis thaliana]/gi|23297285|gb|AAN12932.1|unknown protein [Arabidopsis thaliana]/gi|15240692|ref|NP_196876.1|Uncharacterized protein family (UPF0114) [Arabidopsis thaliana]/gi|332004549|gb|AED91932.1|Uncharacterized protein family (UPF0114) [Arabidopsis thaliana]/gi|1032277809|gb|OAO92137.1|hypothetical protein AXX17_AT5G13140 [Arabidopsis …	AED91932.1;NP_196876.1;AAN12932.1;OAO92137.1;BAB08699.1	AT5G13720
contig_10475	AF380644_1AT3g18560 K24M9_5		gi|332194258|gb|AEE32379.1|transmembrane protein [Arabidopsis thaliana]/gi|45476547|gb|AAS65939.1|At1g49000 [Arabidopsis thaliana]/gi|7770334|gb|AAF69704.1|AC016041_9F27J15.21 [Arabidopsis thaliana]/gi|15222022|ref|NP_175330.1|transmembrane protein [Arabidopsis thaliana]/gi|46359837|gb|AAS88782.1|At1g49000 [Arabidopsis thaliana]	AEE32379.1;AAS65939.1;AAS88782.1;NP_175330.1;AAF69704.1	AT1G49000
contig_6172	AF385697_1AT5g10580 F12B17_70		gi|1032284742|gb|OAO99069.1|hypothetical protein AXX17_AT4G35860 [Arabidopsis thaliana]/gi|13507569|gb|AAK28647.1|AF360350_1unknown protein [Arabidopsis thaliana]/gi|18417785|ref|NP_567872.1|transmembrane protein, putative (Protein of unknown function, DUF599) [Arabidopsis thaliana]/gi|15293233|gb|AAK93727.1|unknown protein [Arabidopsis thaliana]/gi|332660492|gb|AEE85892.1|transmembrane protein, …	AEE85892.1;NP_567872.1;AAK28647.1;AAK93727.1;OAO99069.1	AT4G31330
contig_10809	AF385697_1AT5g10580 F12B17_70		gi|9294078|dbj|BAB02035.1|unnamed protein product [Arabidopsis thaliana]/gi|15810371|gb|AAL07073.1|unknown protein [Arabidopsis thaliana]/gi|18401808|ref|NP_566601.1|transmembrane protein, putative (Protein of unknown function, DUF599) [Arabidopsis thaliana]/gi|332642545|gb|AEE76066.1|transmembrane protein, putative (Protein of unknown function, DUF599) [Arabidopsis thaliana]/gi|1032290792|gb|OAP…	NP_566601.1;AEE76066.1;OAP05119.1;AAM14322.1;BAB02035.1;AAL07073.1	AT3G18215
contig_10897	AF385697_1AT5g10580 F12B17_70		gi|15238582|ref|NP_197848.1|TRP-like ion channel protein (Protein of unknown function, DUF599) [Arabidopsis thaliana]/gi|48310199|gb|AAT41773.1|At5g24600 [Arabidopsis thaliana]/gi|10177860|dbj|BAB11212.1|unnamed protein product [Arabidopsis thaliana]/gi|332005949|gb|AED93332.1|TRP-like ion channel protein (Protein of unknown function, DUF599) [Arabidopsis thaliana]/gi|50198891|gb|AAT70465.1|At5g2…	BAB11212.1;AED93332.1;OAO96210.1;NP_197848.1;AAT41773.1;AAT70465.1	AT5G24600
contig_11216	AF385697_1AT5g10580 F12B17_70		gi|15237371|ref|NP_199418.1|spastin, putative (Protein of unknown function, DUF599) [Arabidopsis thaliana]/gi|9757726|dbj|BAB08251.1|unnamed protein product [Arabidopsis thaliana]/gi|60547929|gb|AAX23928.1|hypothetical protein At5g46060 [Arabidopsis thaliana]/gi|332007950|gb|AED95333.1|spastin, putative (Protein of unknown function, DUF599) [Arabidopsis thaliana]/gi|71905597|gb|AAZ52776.1|express…	AED95333.1;NP_199418.1;OAO91551.1;BAB08251.1;AAX23928.1;AAZ52776.1	AT5G46060
contig_13150	AF385697_1AT5g10580 F12B17_70		gi|15238582|ref|NP_197848.1|TRP-like ion channel protein (Protein of unknown function, DUF599) [Arabidopsis thaliana]/gi|48310199|gb|AAT41773.1|At5g24600 [Arabidopsis thaliana]/gi|10177860|dbj|BAB11212.1|unnamed protein product [Arabidopsis thaliana]/gi|332005949|gb|AED93332.1|TRP-like ion channel protein (Protein of unknown function, DUF599) [Arabidopsis thaliana]/gi|50198891|gb|AAT70465.1|At5g2…	BAB11212.1;AED93332.1;OAO96210.1;NP_197848.1;AAT41773.1;AAT70465.1	AT5G24600
contig_13500	AF385697_1AT5g10580 F12B17_70		gi|28950703|gb|AAO63275.1|At5g43180 [Arabidopsis thaliana]/gi|332007537|gb|AED94920.1|transmembrane protein, putative (Protein of unknown function, DUF599) [Arabidopsis thaliana]/gi|15239197|ref|NP_199132.1|transmembrane protein, putative (Protein of unknown function, DUF599) [Arabidopsis thaliana]/gi|8978253|dbj|BAA98144.1|unnamed protein product [Arabidopsis thaliana]/gi|110736133|dbj|BAF00038.…	BAF00038.1;BAA98144.1;AAO63275.1;OAO89696.1;NP_199132.1;AED94920.1	AT5G43180
contig_20368	AF385697_1AT5g10580 F12B17_70		gi|28950703|gb|AAO63275.1|At5g43180 [Arabidopsis thaliana]/gi|332007537|gb|AED94920.1|transmembrane protein, putative (Protein of unknown function, DUF599) [Arabidopsis thaliana]/gi|15239197|ref|NP_199132.1|transmembrane protein, putative (Protein of unknown function, DUF599) [Arabidopsis thaliana]/gi|8978253|dbj|BAA98144.1|unnamed protein product [Arabidopsis thaliana]/gi|110736133|dbj|BAF00038.…	BAF00038.1;BAA98144.1;AAO63275.1;OAO89696.1;NP_199132.1;AED94920.1	AT5G43180
contig_25806	AF385697_1AT5g10580 F12B17_70		gi|15237371|ref|NP_199418.1|spastin, putative (Protein of unknown function, DUF599) [Arabidopsis thaliana]/gi|9757726|dbj|BAB08251.1|unnamed protein product [Arabidopsis thaliana]/gi|60547929|gb|AAX23928.1|hypothetical protein At5g46060 [Arabidopsis thaliana]/gi|332007950|gb|AED95333.1|spastin, putative (Protein of unknown function, DUF599) [Arabidopsis thaliana]/gi|71905597|gb|AAZ52776.1|express…	AED95333.1;NP_199418.1;OAO91551.1;BAB08251.1;AAX23928.1;AAZ52776.1	AT5G46060
contig_29505	AF385697_1AT5g10580 F12B17_70		gi|42573331|ref|NP_974762.1|plant/protein (Protein of unknown function, DUF599) [Arabidopsis thaliana]/gi|332004182|gb|AED91565.1|plant/protein (Protein of unknown function, DUF599) [Arabidopsis thaliana]	NP_974762.1;AED91565.1	AT5G10580
contig_17427	AF385728_1AT3g47831 T23J7		gi|26452241|dbj|BAC43208.1|unknown protein [Arabidopsis thaliana]/gi|1032287666|gb|OAP01993.1|hypothetical protein AXX17_AT3G41830 [Arabidopsis thaliana]/gi|14326549|gb|AAK60319.1|AF385728_1AT3g47831/T23J7 [Arabidopsis thaliana]/gi|18700230|gb|AAL77725.1|AT3g47831/T23J7 [Arabidopsis thaliana]	OAP01993.1;BAC43208.1;AAK60319.1;AAL77725.1
contig_20449	AF410275_1AT5g47090 K14A3_4		gi|332008087|gb|AED95470.1|coiled-coil protein [Arabidopsis thaliana]/gi|20147261|gb|AAM10344.1|AT5g47090/K14A3_4 [Arabidopsis thaliana]/gi|1039021387|gb|ANM70393.1|coiled-coil protein [Arabidopsis thaliana]/gi|18422753|ref|NP_568676.1|coiled-coil protein [Arabidopsis thaliana]/gi|8978076|dbj|BAA98104.1|unnamed protein product [Arabidopsis thaliana]/gi|1063736627|ref|NP_001332007.1|coiled-coil pr…	BAA98104.1;AAK95261.1;NP_001332007.1;ANM70393.1;AED95470.1;NP_568676.1;AAM10344.1	AT5G47090
contig_2560	AF412087_1AT3g45210 T14D3_150		gi|20259627|gb|AAM14170.1|unknown protein [Arabidopsis thaliana]/gi|1032281957|gb|OAO96285.1|hypothetical protein AXX17_AT5G60140 [Arabidopsis thaliana]/gi|9759332|dbj|BAB09841.1|unnamed protein product [Arabidopsis thaliana]/gi|17380830|gb|AAL36227.1|unknown protein [Arabidopsis thaliana]/gi|332009983|gb|AED97366.1|transcription initiation factor TFIID subunit (Protein of unknown function, DUF58…	NP_200876.1;AAL36227.1;OAO96285.1;AAM14170.1;BAB09841.1;AED97366.1	AT5G60680
contig_8366	AF412087_1AT3g45210 T14D3_150		gi|21537049|gb|AAM61390.1|unknown [Arabidopsis thaliana]/gi|18412629|ref|NP_567264.1|senescence regulator (Protein of unknown function, DUF584) [Arabidopsis thaliana]/gi|332657006|gb|AEE82406.1|senescence regulator (Protein of unknown function, DUF584) [Arabidopsis thaliana]	NP_567264.1;AEE82406.1;AAM61390.1	AT4G04630
contig_14928	AF412087_1AT3g45210 T14D3_150		gi|13878025|gb|AAK44090.1|AF370275_1unknown protein [Arabidopsis thaliana]/gi|7413600|emb|CAB86090.1|putative protein [Arabidopsis thaliana]/gi|9757774|dbj|BAB08383.1|unnamed protein product [Arabidopsis thaliana]/gi|332003190|gb|AED90573.1|senescence regulator (Protein of unknown function, DUF584) [Arabidopsis thaliana]/gi|15242683|ref|NP_195943.1|senescence regulator (Protein of unknown functio…	CAB86090.1;AAK44090.1;NP_195943.1;AED90573.1;BAB08383.1;AAN13121.1	AT5G03230
contig_3076	AF419596_1At1g54920 F14C21_27		gi|1032304843|gb|OAP19168.1|hypothetical protein AXX17_AT1G49380 [Arabidopsis thaliana]	OAP19168.1
contig_15987	AF424599_1AT3g15040 K15M2_18		gi|21594619|gb|AAM66027.1|unknown [Arabidopsis thaliana]	AAM66027.1
contig_4955	AF428353_1AT3g11880 F26K24_17		gi|1032305485|gb|OAP19810.1|hypothetical protein AXX17_AT1G24360 [Arabidopsis thaliana]	OAP19810.1
contig_9945	AF428353_1AT3g11880 F26K24_17		gi|1032305485|gb|OAP19810.1|hypothetical protein AXX17_AT1G24360 [Arabidopsis thaliana]	OAP19810.1
contig_18273	AF428466_1AT4g03150 F4C21_7		gi|18412158|ref|NP_567252.1|plant/protein [Arabidopsis thaliana]/gi|1032285043|gb|OAO99370.1|hypothetical protein AXX17_AT4G03890 [Arabidopsis thaliana]/gi|332656879|gb|AEE82279.1|plant/protein [Arabidopsis thaliana]/gi|21928055|gb|AAM78056.1|AT4g03150/F4C21_7 [Arabidopsis thaliana]/gi|16226697|gb|AAL16235.1|AF428466_1AT4g03150/F4C21_7 [Arabidopsis thaliana]	NP_567252.1;AAL16235.1;OAO99370.1;AAM78056.1;AEE82279.1	AT4G03150
contig_21160	AF446875_1AT5g05220 K18I23_2		gi|10176734|dbj|BAB09965.1|unnamed protein product [Arabidopsis thaliana]	BAB09965.1
contig_7673	AF451324_1 receptor-interacting		gi|332659052|gb|AEE84452.1|receptor-interacting protein [Arabidopsis thaliana]/gi|149944287|gb|ABR46186.1|At4g21445 [Arabidopsis thaliana]/gi|1032284833|gb|OAO99160.1|hypothetical protein AXX17_AT4G24860 [Arabidopsis thaliana]/gi|22328854|ref|NP_680733.1|receptor-interacting protein [Arabidopsis thaliana]/gi|17933353|gb|AAL48254.1|AF451324_1putative receptor-interacting protein [Arabidopsis thali…	AAL48254.1;AEE84452.1;NP_680733.1;OAO99160.1;ABR46186.1	AT4G21445
contig_5638	Afadin alpha-actinin-binding		gi|1032277373|gb|OAO91701.1|hypothetical protein AXX17_AT5G56680 [Arabidopsis thaliana]	OAO91701.1
contig_5178	AFG1-like ATPase family		gi|1032295420|gb|OAP09746.1|hypothetical protein AXX17_AT2G21320 [Arabidopsis thaliana]	OAP09746.1
contig_9902	AFG1-like ATPase family		gi|110737467|dbj|BAF00677.1|hypothetical protein [Arabidopsis thaliana]	BAF00677.1
contig_14752	AFG1-like ATPase family		gi|1032295420|gb|OAP09746.1|hypothetical protein AXX17_AT2G21320 [Arabidopsis thaliana]	OAP09746.1
contig_16408	AFG1-like ATPase family		gi|332660034|gb|AEE85434.1|AFG1-like ATPase family protein [Arabidopsis thaliana]/gi|42567204|ref|NP_194536.2|AFG1-like ATPase family protein [Arabidopsis thaliana]	AEE85434.1;NP_194536.2	AT4G28070
contig_17162	AFG1-like ATPase family		gi|332660372|gb|AEE85772.1|AFG1-like ATPase family protein [Arabidopsis thaliana]/gi|1032284130|gb|OAO98457.1|hypothetical protein AXX17_AT4G34950 [Arabidopsis thaliana]/gi|18417605|ref|NP_567847.1|AFG1-like ATPase family protein [Arabidopsis thaliana]/gi|20466288|gb|AAM20461.1|putative protein [Arabidopsis thaliana]/gi|21593548|gb|AAM65515.1|unknown [Arabidopsis thaliana]/gi|23198114|gb|AAN15584…	NP_567847.1;AEE85772.1;AAM20461.1;AAN15584.1;OAO98457.1;AAM65515.1	AT4G30490
contig_24320	AGAMOUS 6		gi|1039018545|gb|ANM67809.1|K-box region and MADS-box transcription factor family protein [Arabidopsis thaliana]/gi|1063721485|ref|NP_001329612.1|K-box region and MADS-box transcription factor family protein [Arabidopsis thaliana]	NP_001329612.1;ANM67809.1	STK
contig_25457	AGAMOUS 6		gi|1032293485|gb|OAP07811.1|hypothetical protein AXX17_AT2G43240 [Arabidopsis thaliana]	OAP07811.1
contig_31902	AGAMOUS 6		gi|399140036|gb|AFP23750.1|AGAMOUS-like protein 6 [Arabidopsis thaliana]	AFP23750.1
contig_27418	AGAMOUS-like 103		gi|1032287169|gb|OAP01496.1|AGL103 [Arabidopsis thaliana]	OAP01496.1
contig_9996	AGAMOUS-like 16		gi|1063708373|ref|NP_001319775.1|AGAMOUS-like 16 [Arabidopsis thaliana]/gi|32402382|gb|AAN52773.1|MADS-box protein AGL16-II [Arabidopsis thaliana]/gi|1039014637|gb|AEE79630.2|AGAMOUS-like 16 [Arabidopsis thaliana]	AEE79630.2;NP_001319775.1;AAN52773.1	AGL16
contig_14186	AGAMOUS-like 16		gi|1063727435|ref|NP_001328889.1|AGAMOUS-like 21 [Arabidopsis thaliana]/gi|1039017681|gb|ANM67034.1|AGAMOUS-like 21 [Arabidopsis thaliana]/gi|1032283869|gb|OAO98196.1|AGL21 [Arabidopsis thaliana]	ANM67034.1;NP_001328889.1;OAO98196.1	AGL21
contig_22232	AGAMOUS-like 16		gi|11545539|gb|AAG37899.1|MADS-box protein AGL16, partial [Arabidopsis thaliana]	AAG37899.1
contig_31640	AGAMOUS-like 16		gi|1039012503|gb|ANM62286.1|AGAMOUS-like 17 [Arabidopsis thaliana]/gi|12643745|sp|Q38840.2|AGL17_ARATHRecName: Full=Agamous-like MADS-box protein AGL17/gi|225898128|dbj|BAH30396.1|hypothetical protein, partial [Arabidopsis thaliana]/gi|4314360|gb|AAD15571.1|putative MADS-box protein AGL17 [Arabidopsis thaliana]/gi|15227254|ref|NP_179848.1|AGAMOUS-like 17 [Arabidopsis thaliana]/gi|1063704471|ref|N…	NP_179848.1;ANM62286.1;NP_001324454.1;AAD15571.1;Q38840.2;AEC07331.1;BAH30396.1;OAP11731.1
contig_28138	AGAMOUS-like 21		gi|110736448|dbj|BAF00192.1|hypothetical protein [Arabidopsis thaliana]/gi|330251196|gb|AEC06290.1|AGAMOUS-like 44 [Arabidopsis thaliana]/gi|15225607|ref|NP_179033.1|AGAMOUS-like 44 [Arabidopsis thaliana]/gi|29028834|gb|AAO64796.1|At2g14210 [Arabidopsis thaliana]/gi|75313467|sp|Q9SI38.1|ANR1_ARATHRecName: Full=MADS-box transcription factor ANR1 AltName: Full=Protein AGAMOUS-LIKE 44 AltName: Full=…	AAD25638.1;NP_179033.1;AAO64796.1;BAF00192.1;AEC06290.1;Q9SI38.1	AGL44
contig_17721	AGAMOUS-like 30		gi|1063684623|ref|NP_001321506.1|AGAMOUS-like 65 [Arabidopsis thaliana]/gi|1039009038|gb|ANM59116.1|AGAMOUS-like 65 [Arabidopsis thaliana]	NP_001321506.1;ANM59116.1	AGL65
contig_7220	AGAMOUS-like 42		gi|20334734|gb|AAM16228.1|At2g45660/F17K2.19 [Arabidopsis thaliana]/gi|2979566|gb|AAC06175.1|MADS-box protein (AGL20) [Arabidopsis thaliana]/gi|11496165|gb|AAG16297.1|MADS box protein AGL20 [Arabidopsis thaliana]/gi|330255489|gb|AEC10583.1|AGAMOUS-like 20 [Arabidopsis thaliana]/gi|1032296940|gb|OAP11266.1|SOC1 [Arabidopsis thaliana]/gi|15225534|ref|NP_182090.1|AGAMOUS-like 20 [Arabidopsis thalian…	AEC10583.1;NP_182090.1;AAM16228.1;O64645.1;OAP11266.1;AAC06175.1;AAG16297.1;AAK60321.1	AGL20
contig_19360	AGAMOUS-like 42		gi|1039016856|gb|ANM66285.1|AGAMOUS-like 19 [Arabidopsis thaliana]/gi|1063724330|ref|NP_001328192.1|AGAMOUS-like 19 [Arabidopsis thaliana]	NP_001328192.1;ANM66285.1	AGL19
contig_36395	AGAMOUS-like 42		gi|18424559|ref|NP_568952.1|AGAMOUS-like 42 [Arabidopsis thaliana]/gi|79331885|ref|NP_001032123.1|AGAMOUS-like 42 [Arabidopsis thaliana]/gi|17978861|gb|AAL47402.1|At2g45660/F17K2.19 [Arabidopsis thaliana]/gi|332010190|gb|AED97573.1|AGAMOUS-like 42 [Arabidopsis thaliana]/gi|332010191|gb|AED97574.1|AGAMOUS-like 42 [Arabidopsis thaliana]/gi|75309120|sp|Q9FIS1.1|AGL42_ARATHRecName: Full=MADS-box prot…	AAM20159.1;NP_851247.1;Q9FIS1.1;AAN52777.1;BAB10179.1;AAL47402.1;AED97572.1;AAL38682.1;NP_568952.1;NP_001032123.1;AAL06880.1;AED97574.1;AED97573.1
contig_26803	AGAMOUS-like 71		gi|1063738594|ref|NP_001331386.1|AGAMOUS-like 71 [Arabidopsis thaliana]/gi|1039020674|gb|ANM69727.1|AGAMOUS-like 71 [Arabidopsis thaliana]	ANM69727.1;NP_001331386.1	AGL71
contig_17222	AGAMOUS-like 82		gi|1032282050|gb|OAO96378.1|AGL82 [Arabidopsis thaliana]/gi|9759222|dbj|BAB09634.1|unnamed protein product [Arabidopsis thaliana]/gi|75309117|sp|Q9FIM0.1|AGL82_ARATHRecName: Full=Agamous-like MADS-box protein AGL82/gi|332009731|gb|AED97114.1|AGAMOUS-like 82 [Arabidopsis thaliana]/gi|225879132|dbj|BAH30636.1|hypothetical protein, partial [Arabidopsis thaliana]/gi|15237775|ref|NP_200697.1|AGAMOUS-l…	NP_200697.1;BAB09634.1;BAH30636.1;OAO96378.1;Q9FIM0.1;AED97114.1	AGL82
contig_741	AGC (cAMP- cGMP-dependent and kinase C) kinase family		gi|332658025|gb|AEE83425.1|AGC (cAMP-dependent, cGMP-dependent and protein kinase C) kinase family protein [Arabidopsis thaliana]/gi|145333046|ref|NP_001078388.1|AGC (cAMP-dependent, cGMP-dependent and protein kinase C) kinase family protein [Arabidopsis thaliana]	NP_001078388.1;AEE83425.1	AT4G14350
contig_1404	AGC (cAMP- cGMP-dependent and kinase C) kinase family		gi|330251919|gb|AEC07013.1|AGC (cAMP-dependent, cGMP-dependent and protein kinase C) kinase family protein [Arabidopsis thaliana]/gi|1039013318|gb|ANM63042.1|AGC (cAMP-dependent, cGMP-dependent and protein kinase C) kinase family protein [Arabidopsis thaliana]/gi|1063700868|ref|NP_001318254.1|AGC (cAMP-dependent, cGMP-dependent and protein kinase C) kinase family protein [Arabidopsis thaliana]/gi…	AEC07013.1;NP_001318254.1;ANM63042.1;ABE65835.1;NP_179637.2	AT2G20470
contig_2210	AGC (cAMP- cGMP-dependent and kinase C) kinase family		gi|31711930|gb|AAP68321.1|At4g33080 [Arabidopsis thaliana]/gi|27311789|gb|AAO00860.1|putative protein kinase [Arabidopsis thaliana]/gi|1032282287|gb|OAO96614.1|hypothetical protein AXX17_AT4G37900 [Arabidopsis thaliana]/gi|42567339|ref|NP_195034.2|AGC (cAMP-dependent, cGMP-dependent and protein kinase C) kinase family protein [Arabidopsis thaliana]/gi|332660770|gb|AEE86170.1|AGC (cAMP-dependent, …	AEE86170.1;AAO00860.1;AAP68321.1;NP_195034.2;OAO96614.1	AT4G33080
contig_5762	AGC (cAMP- cGMP-dependent and kinase C) kinase family		gi|7268140|emb|CAB78477.1|protein kinase [Arabidopsis thaliana]/gi|5302770|emb|CAB10237.2|protein kinase [Arabidopsis thaliana]	CAB78477.1;CAB10237.2
contig_5763	AGC (cAMP- cGMP-dependent and kinase C) kinase family		gi|332004078|gb|AED91461.1|Protein kinase family protein [Arabidopsis thaliana]/gi|18416116|ref|NP_568221.1|Protein kinase family protein [Arabidopsis thaliana]/gi|16323450|gb|AAL15219.1|putative protein kinase [Arabidopsis thaliana]/gi|14334482|gb|AAK59439.1|putative protein kinase [Arabidopsis thaliana]/gi|1032280394|gb|OAO94722.1|hypothetical protein AXX17_AT5G09470 [Arabidopsis thaliana]/gi|1…	BAB62845.1;AAL15219.1;AED91461.1;OAO94722.1;NP_568221.1;AAK59439.1	AT5G09890
contig_6589	AGC (cAMP- cGMP-dependent and kinase C) kinase family		gi|1063687482|ref|NP_001321465.1|Protein kinase family protein [Arabidopsis thaliana]/gi|1032303199|gb|OAP17524.1|hypothetical protein AXX17_AT1G31140 [Arabidopsis thaliana]/gi|1039008992|gb|ANM59072.1|Protein kinase family protein [Arabidopsis thaliana]/gi|332193134|gb|AEE31255.1|Protein kinase family protein [Arabidopsis thaliana]/gi|15221465|ref|NP_174352.1|Protein kinase family protein [Arabi…	NP_174352.1;NP_001321465.1;OAP17524.1;AEE31255.1;ANM59072.1	AT1G30640
contig_6918	AGC (cAMP- cGMP-dependent and kinase C) kinase family		gi|332660771|gb|AEE86171.1|AGC (cAMP-dependent, cGMP-dependent and protein kinase C) kinase family protein [Arabidopsis thaliana]/gi|186515794|ref|NP_001031780.2|AGC (cAMP-dependent, cGMP-dependent and protein kinase C) kinase family protein [Arabidopsis thaliana]	AEE86171.1;NP_001031780.2	AT4G33080
contig_8870	AGC (cAMP- cGMP-dependent and kinase C) kinase family		gi|26450769|dbj|BAC42493.1|unknown protein [Arabidopsis thaliana]/gi|5123941|emb|CAB45499.1|putative protein [Arabidopsis thaliana]/gi|7268002|emb|CAB78342.1|putative protein [Arabidopsis thaliana]/gi|28950941|gb|AAO63394.1|At4g13000 [Arabidopsis thaliana]/gi|332657812|gb|AEE83212.1|AGC (cAMP-dependent, cGMP-dependent and protein kinase C) kinase family protein [Arabidopsis thaliana]/gi|15235548|…	CAB45499.1;OAP00995.1;BAC42493.1;AAO63394.1;CAB78342.1;AEE83212.1;NP_193036.1	AT4G13000
contig_10663	AGC (cAMP- cGMP-dependent and kinase C) kinase family		gi|31711930|gb|AAP68321.1|At4g33080 [Arabidopsis thaliana]/gi|27311789|gb|AAO00860.1|putative protein kinase [Arabidopsis thaliana]/gi|1032282287|gb|OAO96614.1|hypothetical protein AXX17_AT4G37900 [Arabidopsis thaliana]/gi|42567339|ref|NP_195034.2|AGC (cAMP-dependent, cGMP-dependent and protein kinase C) kinase family protein [Arabidopsis thaliana]/gi|332660770|gb|AEE86170.1|AGC (cAMP-dependent, …	AEE86170.1;AAO00860.1;AAP68321.1;NP_195034.2;OAO96614.1	AT4G33080
contig_12795	AGC (cAMP- cGMP-dependent and kinase C) kinase family		gi|332642908|gb|AEE76429.1|AGC (cAMP-dependent, cGMP-dependent and protein kinase C) kinase family protein [Arabidopsis thaliana]/gi|75335452|sp|Q9LT38.1|UNCL_ARATHRecName: Full=Serine/threonine-protein kinase UCNL AltName: Full=AGC serine/threonine-protein kinase subfamily 2 member 4 AltName: Full=Protein UNICORN-LIKE/gi|9294410|dbj|BAB02491.1|protein kinase-like protein [Arabidopsis thaliana]/g…	OAP05322.1;Q9LT38.1;BAB02491.1;NP_188719.1;ABH04560.1;AEE76429.1	UCNL
contig_33293	AGC kinase		gi|1039009082|gb|ANM59156.1|AGC kinase 1.7 [Arabidopsis thaliana]/gi|332198102|gb|AEE36223.1|AGC kinase 1.7 [Arabidopsis thaliana]/gi|334184009|ref|NP_001185434.1|AGC kinase 1.7 [Arabidopsis thaliana]/gi|1063693444|ref|NP_001319411.1|AGC kinase 1.7 [Arabidopsis thaliana]/gi|332198101|gb|AEE36222.1|AGC kinase 1.7 [Arabidopsis thaliana]/gi|42563343|ref|NP_178045.2|AGC kinase 1.7 [Arabidopsis thalia…	ANM59157.1;ANM59156.1;NP_178045.2;NP_001185434.1;AEE36222.1;NP_001319412.1;AEE36223.1;NP_001319411.1;ABE65785.1;Q1PFB9.1
contig_35349	AGC kinase		gi|1039009082|gb|ANM59156.1|AGC kinase 1.7 [Arabidopsis thaliana]/gi|332198102|gb|AEE36223.1|AGC kinase 1.7 [Arabidopsis thaliana]/gi|334184009|ref|NP_001185434.1|AGC kinase 1.7 [Arabidopsis thaliana]/gi|1063693444|ref|NP_001319411.1|AGC kinase 1.7 [Arabidopsis thaliana]/gi|332198101|gb|AEE36222.1|AGC kinase 1.7 [Arabidopsis thaliana]/gi|42563343|ref|NP_178045.2|AGC kinase 1.7 [Arabidopsis thalia…	ANM59157.1;ANM59156.1;NP_178045.2;NP_001185434.1;AEE36222.1;NP_001319412.1;AEE36223.1;NP_001319411.1;ABE65785.1;Q1PFB9.1
contig_35535	AGC kinase		gi|3152560|gb|AAC17041.1|Strong similarity to ser/thr protein kinases, especially gb|X97980 from solanum berthaultii, gb|X90990 from solanum tuberosum and gb|D10909 from A. thaliana [Arabidopsis thaliana]	AAC17041.1
contig_1551	Agenet and bromo-adjacent homology (BAH) domain-containing		gi|22135896|gb|AAM91530.1|unknown protein [Arabidopsis thaliana]/gi|1032298033|gb|OAP12358.1|hypothetical protein AXX17_AT1G62630 [Arabidopsis thaliana]/gi|30725466|gb|AAP37755.1|At1g68580 [Arabidopsis thaliana]/gi|30697711|ref|NP_177025.2|Agenet and bromo-adjacent homology (BAH) domain-containing protein [Arabidopsis thaliana]/gi|332196693|gb|AEE34814.1|Agenet and bromo-adjacent homology (BAH) d…	OAP12358.1;AAP37755.1;AEE34814.1;AAM91530.1;NP_177025.2	AT1G68580
contig_2302	Agenet and bromo-adjacent homology (BAH) domain-containing		gi|1039018134|gb|ANM67437.1|G2484-1 protein [Arabidopsis thaliana]/gi|1063723234|ref|NP_001329268.1|G2484-1 protein [Arabidopsis thaliana]	NP_001329268.1;ANM67437.1	G2484-1
contig_8812	Agenet and bromo-adjacent homology (BAH) domain-containing		gi|332009271|gb|AED96654.1|Agenet and bromo-adjacent homology (BAH) domain-containing protein [Arabidopsis thaliana]/gi|22327858|ref|NP_200371.2|Agenet and bromo-adjacent homology (BAH) domain-containing protein [Arabidopsis thaliana]/gi|332009272|gb|AED96655.1|Agenet and bromo-adjacent homology (BAH) domain-containing protein [Arabidopsis thaliana]/gi|334188428|ref|NP_001190547.1|Agenet and brom…	NP_200371.2;AAL58906.1;AAN46759.1;NP_001119443.1;AED96654.1;NP_001190547.1;AED96655.1;AED96656.1	AT5G55600
contig_13846	Agenet and bromo-adjacent homology (BAH) domain-containing		gi|332009271|gb|AED96654.1|Agenet and bromo-adjacent homology (BAH) domain-containing protein [Arabidopsis thaliana]/gi|22327858|ref|NP_200371.2|Agenet and bromo-adjacent homology (BAH) domain-containing protein [Arabidopsis thaliana]/gi|332009272|gb|AED96655.1|Agenet and bromo-adjacent homology (BAH) domain-containing protein [Arabidopsis thaliana]/gi|334188428|ref|NP_001190547.1|Agenet and brom…	NP_200371.2;AAL58906.1;AAN46759.1;NP_001119443.1;AED96654.1;NP_001190547.1;AED96655.1;AED96656.1	AT5G55600
contig_3154	Agenet domain-containing		gi|9797745|gb|AAF98563.1|AC013427_6Contains similarity to an unknown protein T8I13.7 gi|2275201 from Arabidopsis thaliana BAC T8I13 gb|AC002337. EST gb|AV561945 comes from this gene [Arabidopsis thaliana]/gi|1032304367|gb|OAP18692.1|hypothetical protein AXX17_AT1G26900 [Arabidopsis thaliana]/gi|26450187|dbj|BAC42212.1|unknown protein [Arabidopsis thaliana]/gi|15222723|ref|NP_173976.1|Agenet domai…	NP_173976.1;BAC42212.1;OAP18692.1;AEE30702.1;Q9FZD9.1;AAF98563.1	AT1G26540
contig_3727	agenet domain-containing		gi|332189855|gb|AEE27976.1|Plant Tudor-like protein [Arabidopsis thaliana]/gi|149944367|gb|ABR46226.1|At1g06340 [Arabidopsis thaliana]/gi|8927671|gb|AAF82162.1|AC068143_4Contains similarity to a hypothetical protein T31J12.4 gi|4337176 from Arabidopsis thaliana BAC T31J12 gb|AC006416 [Arabidopsis thaliana]/gi|15221452|ref|NP_172123.1|Plant Tudor-like protein [Arabidopsis thaliana]	ABR46226.1;AEE27976.1;AAF82162.1;NP_172123.1	AT1G06340
contig_7497	agenet domain-containing		gi|1032305508|gb|OAP19833.1|hypothetical protein AXX17_AT1G09220 [Arabidopsis thaliana]	OAP19833.1
contig_10223	agenet domain-containing		gi|4337176|gb|AAD18097.1|T31J12.4 [Arabidopsis thaliana]	AAD18097.1
contig_10492	Agenet domain-containing		gi|75097626|sp|O22897.1|DUF6_ARATHRecName: Full=DUF724 domain-containing protein 6 Short=AtDUF6/gi|2275201|gb|AAB63823.1|unknown protein [Arabidopsis thaliana]/gi|15226533|ref|NP_182245.1|agenet domain protein (DOMAIN OF UNKNOWN FUNCTION 724 6) [Arabidopsis thaliana]/gi|330255722|gb|AEC10816.1|agenet domain protein (DOMAIN OF UNKNOWN FUNCTION 724 6) [Arabidopsis thaliana]/gi|1032293828|gb|OAP0815…	NP_182245.1;OAP08154.1;AAB63823.1;O22897.1;AEC10816.1	DUF6
contig_11080	Agenet domain-containing		gi|330255723|gb|AEC10817.1|agenet domain protein (DOMAIN OF UNKNOWN FUNCTION 724 6) [Arabidopsis thaliana]/gi|334184965|ref|NP_001189769.1|agenet domain protein (DOMAIN OF UNKNOWN FUNCTION 724 6) [Arabidopsis thaliana]	NP_001189769.1;AEC10817.1	DUF6
contig_11327	agenet domain-containing		gi|1032305508|gb|OAP19833.1|hypothetical protein AXX17_AT1G09220 [Arabidopsis thaliana]	OAP19833.1
contig_12513	Agenet domain-containing		gi|1032279328|gb|OAO93656.1|hypothetical protein AXX17_AT5G40560 [Arabidopsis thaliana]	OAO93656.1
contig_14910	agenet domain-containing		gi|51971128|dbj|BAD44256.1|unknown protein [Arabidopsis thaliana]	BAD44256.1
contig_20598	agenet domain-containing		gi|63147400|gb|AAY34173.1|At1g09320 [Arabidopsis thaliana]/gi|332190308|gb|AEE28429.1|agenet domain-containing protein [Arabidopsis thaliana]/gi|42561856|ref|NP_172403.3|agenet domain-containing protein [Arabidopsis thaliana]	NP_172403.3;AAY34173.1;AEE28429.1	AT1G09320
contig_1182	agglutinin		gi|1032291840|gb|OAP06167.1|LNK2 [Arabidopsis thaliana]	OAP06167.1
contig_7547	agglutinin		gi|222423852|dbj|BAH19891.1|AT5G64170 [Arabidopsis thaliana]	BAH19891.1
contig_2175	Aha1 domain-containing		gi|21593383|gb|AAM65332.1|unknown [Arabidopsis thaliana]/gi|1032286980|gb|OAP01307.1|hypothetical protein AXX17_AT3G12010 [Arabidopsis thaliana]/gi|18399461|ref|NP_566410.1|Aha1 domain-containing protein [Arabidopsis thaliana]/gi|332641620|gb|AEE75141.1|Aha1 domain-containing protein [Arabidopsis thaliana]/gi|12322021|gb|AAG51059.1|AC069473_21unknown protein 42843-40829 [Arabidopsis thaliana]/gi|…	OAP01307.1;NP_566410.1;AAM65332.1;AEE75141.1;AAG51059.1;BAB03117.1	AT3G12050
contig_3218	AICARFT IMPCHase bienzyme family		gi|1032296322|gb|OAP10648.1|hypothetical protein AXX17_AT2G31620 [Arabidopsis thaliana]	OAP10648.1	AT2G35040
contig_2961	AIG2-like (avirulence induced gene) family		gi|21555032|gb|AAM63759.1|unknown [Arabidopsis thaliana]	AAM63759.1
contig_18190	AIG2-like (avirulence induced gene) family		gi|330252474|gb|AEC07568.1|AIG2-like (avirulence induced gene) family protein [Arabidopsis thaliana]/gi|79561827|ref|NP_180015.3|AIG2-like (avirulence induced gene) family protein [Arabidopsis thaliana]/gi|1099384193|sp|A8MRP2.1|AIGLD_ARATHRecName: Full=AIG2-like protein D AltName: Full=Avirulence-induced gene 2-like protein D AltName: Full=Putative gamma-glutamylcyclotransferase/gi|1032297306|gb…	NP_180015.3;AEC07568.1;OAP11632.1;A8MRP2.1	AT2G24390
contig_19019	AIG2-like (avirulence induced gene) family		gi|1032275400|gb|OAO89728.1|hypothetical protein AXX17_AT5G45190 [Arabidopsis thaliana]	OAO89728.1
contig_2887	AIM1		gi|17065090|gb|AAL32699.1|fatty acid multifunctional protein (AtMFP2) [Arabidopsis thaliana]/gi|75267758|sp|Q9ZPI5.1|MFP2_ARATHRecName: Full=Peroxisomal fatty acid beta-oxidation multifunctional protein MFP2 Short=AtMPF2 Includes: RecName: Full=Enoyl-CoA hydratase/3-2-trans-enoyl-CoA isomerase/3-hydroxybutyryl-CoA epimerase Includes: RecName: Full=3-hydroxyacyl-CoA dehydrogenase/gi|4337027|gb|AAD…	Q9ZPI5.1;AAD18042.1;2WTB_A;AAF26990.1;AEE74468.1;AAL32699.1;NP_187342.1	MFP2
contig_6954	AIM1		gi|7269799|emb|CAB79659.1|AIM1 protein [Arabidopsis thaliana]/gi|75315624|sp|Q9ZPI6.1|AIM1_ARATHRecName: Full=Peroxisomal fatty acid beta-oxidation multifunctional protein AIM1 AltName: Full=Protein ABNORMAL INFLORESCENCE MERISTEM 1 Short=AtAIM1 Includes: RecName: Full=Enoyl-CoA hydratase/3-2-trans-enoyl-CoA isomerase/3-hydroxybutyryl-CoA epimerase Includes: RecName: Full=3-hydroxyacyl-CoA dehydr…	Q9ZPI6.1;OAO97421.1;CAB79659.1;AAD18041.1;CAB43915.1;NP_194630.1;AAL59895.1;AAL24297.1;AEE85572.1;AAM20293.1	AIM1
contig_17980	AIM1		gi|7269799|emb|CAB79659.1|AIM1 protein [Arabidopsis thaliana]/gi|75315624|sp|Q9ZPI6.1|AIM1_ARATHRecName: Full=Peroxisomal fatty acid beta-oxidation multifunctional protein AIM1 AltName: Full=Protein ABNORMAL INFLORESCENCE MERISTEM 1 Short=AtAIM1 Includes: RecName: Full=Enoyl-CoA hydratase/3-2-trans-enoyl-CoA isomerase/3-hydroxybutyryl-CoA epimerase Includes: RecName: Full=3-hydroxyacyl-CoA dehydr…	Q9ZPI6.1;OAO97421.1;CAB79659.1;AAD18041.1;CAB43915.1;NP_194630.1;AAL59895.1;AAL24297.1;AEE85572.1;AAM20293.1	AIM1
contig_5481	AINTEGUMENTA-like 5		gi|1039020699|gb|ANM69749.1|AINTEGUMENTA-like 5 [Arabidopsis thaliana]/gi|1032275541|gb|OAO89869.1|PLT5 [Arabidopsis thaliana]/gi|1063741816|ref|NP_001331405.1|AINTEGUMENTA-like 5 [Arabidopsis thaliana]	OAO89869.1;ANM69749.1;NP_001331405.1	AIL5
contig_10599	AINTEGUMENTA-like 6		gi|1039020540|gb|ANM69605.1|AINTEGUMENTA-like 6 [Arabidopsis thaliana]/gi|1063731086|ref|NP_001331270.1|AINTEGUMENTA-like 6 [Arabidopsis thaliana]/gi|1039020538|gb|ANM69603.1|AINTEGUMENTA-like 6 [Arabidopsis thaliana]/gi|1063731088|ref|NP_001331268.1|AINTEGUMENTA-like 6 [Arabidopsis thaliana]	NP_001331268.1;NP_001331270.1;ANM69605.1;ANM69603.1	AIL6
contig_13845	alacturonan specific Xylosyltransferase 1		gi|7267619|emb|CAB80931.1|hypothetical protein [Arabidopsis thaliana]/gi|193885155|gb|ACF28391.1|At4g01220 [Arabidopsis thaliana]/gi|332656595|gb|AEE81995.1|Nucleotide-diphospho-sugar transferase family protein [Arabidopsis thaliana]/gi|75181726|sp|Q9M146.1|MGP4_ARATHRecName: Full=UDP-D-xylose:L-fucose alpha-1,3-D-xylosyltransferase MGP4 AltName: Full=Protein MALE GAMETOPHYTE DEFECTIVE 4 AltName:…	CAB80931.1;Q9M146.1;AHL38713.1;NP_849279.1;ACF28391.1;AEE81995.1	MGP4
contig_7645	alanine aminotransferase 2		gi|1032301222|gb|OAP15547.1|ALAAT2 [Arabidopsis thaliana]	OAP15547.1
contig_18873	alanine aminotransferase 2		gi|12323654|gb|AAG51787.1|AC067754_3alanine aminotransferase, putative, 3' partial 97582-98874, partial [Arabidopsis thaliana]	AAG51787.1
contig_3530	alanine:glyoxylate aminotransferase		gi|30678921|ref|NP_849951.1|alanine:glyoxylate aminotransferase [Arabidopsis thaliana]/gi|1039012871|gb|ANM62628.1|alanine:glyoxylate aminotransferase [Arabidopsis thaliana]/gi|21281089|gb|AAM45058.1|putative alanine-glyoxylate aminotransferase [Arabidopsis thaliana]/gi|1032295489|gb|OAP09815.1|SGAT [Arabidopsis thaliana]/gi|330251134|gb|AEC06228.1|alanine:glyoxylate aminotransferase [Arabidopsis…	AAM20136.1;NP_178969.1;Q56YA5.2;AAC26854.1;ANM62628.1;NP_001318216.1;BAB20811.1;NP_849951.1;AEC06228.1;AAM45058.1;AEC06227.1;OAP09815.1;AAD28669.1	AGT
contig_11104	alanine:glyoxylate aminotransferase 2		gi|1032284413|gb|OAO98740.1|AGT2 [Arabidopsis thaliana]/gi|5731259|gb|AAD48837.1|AF166351_1alanine:glyoxylate aminotransferase 2 homolog [Arabidopsis thaliana]	AAD48837.1;OAO98740.1
contig_1294	alanine:glyoxylate aminotransferase 3		gi|25054854|gb|AAN71917.1|putative beta-alanine-pyruvate aminotransferase [Arabidopsis thaliana]/gi|330254438|gb|AEC09532.1|alanine:glyoxylate aminotransferase 3 [Arabidopsis thaliana]/gi|3395432|gb|AAC28764.1|putative beta-alanine-pyruvate aminotransferase [Arabidopsis thaliana]/gi|1032297416|gb|OAP11742.1|AGT3 [Arabidopsis thaliana]/gi|21553486|gb|AAM62579.1|putative beta-alanine-pyruvate amino…	Q94AL9.2;AAC28764.1;NP_181374.1;AAM62579.1;AEC09532.1;AAN71917.1;OAP11742.1;AAD48838.1	AGT3
contig_10940	alanine:glyoxylate aminotransferase 3		gi|1032277857|gb|OAO92185.1|DELTA-OAT [Arabidopsis thaliana]	OAO92185.1
contig_25810	alanine:glyoxylate aminotransferase 3		gi|3080435|emb|CAA18752.1|putative protein [Arabidopsis thaliana]/gi|7270950|emb|CAB80629.1|putative protein [Arabidopsis thaliana]	CAA18752.1;CAB80629.1
contig_7096	alanine-2-oxoglutarate aminotransferase 2		gi|75193808|sp|Q9S7E9.1|GGT2_ARATHRecName: Full=Glutamate--glyoxylate aminotransferase 2 Short=AtGGT2 AltName: Full=Alanine aminotransferase GGT2 AltName: Full=Alanine--glyoxylate aminotransferase GGT2 AltName: Full=Alanine-2-oxoglutarate aminotransferase 2/gi|12324762|gb|AAG52344.1|AC011663_23putative alanine aminotransferase 91367-88744 [Arabidopsis thaliana]/gi|332196963|gb|AEE35084.1|alanine-…	OAP17056.1;NP_001031263.1;AAG52480.1;AAN62333.1;NP_001031262.1;Q9S7E9.1;NP_177215.1;AAL34156.1;AAG52344.1;AAK59635.1;BAH19506.1;AEE35084.1;AEE35085.1;AEE35082.1;NP_974122.1;AEE35083.1	AOAT2
contig_4368	alanine-tRNA (DUF760)		gi|17064820|gb|AAL32564.1|Unknown protein [Arabidopsis thaliana]/gi|20259856|gb|AAM13275.1|unknown protein [Arabidopsis thaliana]	AAL32564.1;AAM13275.1
contig_9237	alanine-tRNA ligase		gi|21553572|gb|AAM62665.1|unknown [Arabidopsis thaliana]/gi|15010568|gb|AAK73943.1|At2g45060/T14P1.13 [Arabidopsis thaliana]/gi|1032296026|gb|OAP10352.1|hypothetical protein AXX17_AT2G42640 [Arabidopsis thaliana]/gi|18406697|ref|NP_566034.1|alanine-tRNA ligase [Arabidopsis thaliana]/gi|23505975|gb|AAN28847.1|At2g45060/T14P1.13 [Arabidopsis thaliana]/gi|330255407|gb|AEC10501.1|alanine-tRNA ligase …	AAM62665.1;AEC10501.1;NP_566034.1;AAK73943.1;AAN28847.1;OAP10352.1	AT2G45060
contig_576	alanyl-tRNA synthetase		gi|10177227|dbj|BAB10601.1|alanyl-tRNA synthetase [Arabidopsis thaliana]	BAB10601.1	EMB1030
contig_1369	Alanyl-tRNA synthetase		gi|21542451|sp|P36428.3|SYA_ARATHRecName: Full=Alanine--tRNA ligase AltName: Full=Alanyl-tRNA synthetase Short=AlaRS Flags: Precursor/gi|332194403|gb|AEE32524.1|Alanyl-tRNA synthetase [Arabidopsis thaliana]/gi|30694735|ref|NP_175439.2|Alanyl-tRNA synthetase [Arabidopsis thaliana]	NP_175439.2;P36428.3;AEE32524.1	ALATS
contig_8461	Alanyl-tRNA synthetase		gi|21542451|sp|P36428.3|SYA_ARATHRecName: Full=Alanine--tRNA ligase AltName: Full=Alanyl-tRNA synthetase Short=AlaRS Flags: Precursor/gi|332194403|gb|AEE32524.1|Alanyl-tRNA synthetase [Arabidopsis thaliana]/gi|30694735|ref|NP_175439.2|Alanyl-tRNA synthetase [Arabidopsis thaliana]	NP_175439.2;P36428.3;AEE32524.1	ALATS
contig_34712	Alanyl-tRNA synthetase		gi|1039008480|gb|AEE32525.2|Alanyl-tRNA synthetase [Arabidopsis thaliana]/gi|1063678477|ref|NP_001185186.2|Alanyl-tRNA synthetase [Arabidopsis thaliana]	NP_001185186.2;AEE32525.2
contig_1304	Alba DNA RNA-binding		gi|38454036|gb|AAR20712.1|At3g04620 [Arabidopsis thaliana]/gi|38604012|gb|AAR24749.1|At3g04620 [Arabidopsis thaliana]/gi|1032291109|gb|OAP05436.1|DAN1 [Arabidopsis thaliana]/gi|6175166|gb|AAF04892.1|AC011437_7unknown protein [Arabidopsis thaliana]/gi|15229322|ref|NP_187113.1|Alba DNA/RNA-binding protein [Arabidopsis thaliana]/gi|332640586|gb|AEE74107.1|Alba DNA/RNA-binding protein [Arabidopsis th…	AEE74107.1;NP_187113.1;AAR24749.1;AAF04892.1;AAR20712.1;OAP05436.1	DAN1
contig_3610	Alba DNA RNA-binding		gi|16974409|gb|AAL31130.1|At1g29250/F28N24_8 [Arabidopsis thaliana]/gi|9502415|gb|AAF88114.1|AC021043_7Unknown protein [Arabidopsis thaliana]/gi|21553922|gb|AAM63005.1|unknown [Arabidopsis thaliana]/gi|1032299048|gb|OAP13373.1|hypothetical protein AXX17_AT1G29560 [Arabidopsis thaliana]/gi|15529270|gb|AAK97729.1|At1g29250/F28N24_8 [Arabidopsis thaliana]/gi|332192944|gb|AEE31065.1|Alba DNA/RNA-bind…	AAK97729.1;AEE31065.1;AAL31130.1;NP_564325.1;OAP13373.1;AAM63005.1;AAF88114.1	AT1G29250
contig_4945	Alba DNA RNA-binding		gi|1032286896|gb|OAP01223.1|hypothetical protein AXX17_AT3G06940 [Arabidopsis thaliana]	OAP01223.1
contig_16148	Alba DNA RNA-binding		gi|1032305259|gb|OAP19584.1|hypothetical protein AXX17_AT1G70450 [Arabidopsis thaliana]	OAP19584.1
contig_3483	Albino or Glassy Yellow 1		gi|1032282259|gb|OAO96586.1|hypothetical protein AXX17_AT4G02260 [Arabidopsis thaliana]	OAO96586.1
contig_8934	Albino or Glassy Yellow 1		gi|1063720488|ref|NP_001328302.1|Albino or Glassy Yellow 1 [Arabidopsis thaliana]/gi|1039016999|gb|ANM66406.1|Albino or Glassy Yellow 1 [Arabidopsis thaliana]	NP_001328302.1;ANM66406.1	AGY1
contig_858	ALBINO OR PALE-GREEN 13		gi|1032302573|gb|OAP16898.1|PDE316 [Arabidopsis thaliana]	OAP16898.1
contig_13529	ALC-interacting 1		gi|28950925|gb|AAO63386.1|At5g58630 [Arabidopsis thaliana]/gi|26452402|dbj|BAC43286.1|unknown protein [Arabidopsis thaliana]	BAC43286.1;AAO63386.1
contig_17937	ALC-interacting 1		gi|1032280355|gb|OAO94683.1|TRM29 [Arabidopsis thaliana]	OAO94683.1
contig_1228	alcohol dehydrogenase		gi|20141281|sp|Q96533.2|ADHX_ARATHRecName: Full=Alcohol dehydrogenase class-3 AltName: Full=Alcohol dehydrogenase class-III AltName: Full=Glutathione-dependent formaldehyde dehydrogenase Short=FALDH Short=FDH Short=GSH-FDH AltName: Full=S-(hydroxymethyl)glutathione dehydrogenase/gi|14517532|gb|AAK62656.1|AT5g43940/MRH10_4 [Arabidopsis thaliana]/gi|332007651|gb|AED95034.1|GroES-like zinc-binding d…	Q96533.2;AAK62656.1;AAQ22638.1;BAE98557.1;OAO96469.1;NP_199207.1;AAM64806.1;BAB09054.1;AED95034.1
contig_2722	alcohol dehydrogenase		gi|1944217|dbj|BAA19622.1|alcohol dehydrogenase [Arabidopsis thaliana]/gi|6684372|gb|AAF23554.1|AF110456_1alcohol dehydrogenase [Arabidopsis thaliana]/gi|1944211|dbj|BAA19616.1|alcohol dehydrogenase [Arabidopsis thaliana]	BAA19616.1;AAF23554.1;BAA19622.1
contig_7033	alcohol dehydrogenase		gi|2570190|dbj|BAA22979.1|alcohol dehydrogenase [Arabidopsis thaliana]	BAA22979.1
contig_12462	alcohol dehydrogenase		gi|21554156|gb|AAM63235.1|alcohol dehydrogenase-like protein [Arabidopsis thaliana]	AAM63235.1
contig_2923	Alcohol dehydrogenase transcription factor Myb SANT-like family		gi|1032289080|gb|OAP03407.1|hypothetical protein AXX17_AT3G26460 [Arabidopsis thaliana]	OAP03407.1
contig_1044	aldehyde dehydrogenase		gi|15228319|ref|NP_190383.1|aldehyde dehydrogenase 2B4 [Arabidopsis thaliana]/gi|13194814|gb|AAK15569.1|AF349522_1putative aldehyde dehydrogenase (NAD+) [Arabidopsis thaliana]/gi|30102522|gb|AAP21179.1|At3g48000/T17F15_130 [Arabidopsis thaliana]/gi|23397220|gb|AAN31892.1|putative aldehyde dehydrogenase (NAD+) [Arabidopsis thaliana]/gi|4678328|emb|CAB41139.1|aldehyde dehydrogenase (NAD+)-like prot…	Q9SU63.1;BAA96792.1;AAP21179.1;AEE78355.1;NP_190383.1;AAN31892.1;AAG42016.1;AAK15569.1;AAK49627.1;AAM27003.1;AAL91287.1;CAB41139.1	ALDH2B4
contig_2278	aldehyde dehydrogenase		gi|21759093|sp|Q9S795.1|BADH1_ARATHRecName: Full=Betaine aldehyde dehydrogenase 1, chloroplastic Short=BADH AltName: Full=Aldehyde dehydrogenase family 10 member A8 Flags: Precursor/gi|21592995|gb|AAM64944.1|betaine aldehyde dehydrogenase, putative [Arabidopsis thaliana]/gi|20260344|gb|AAM13070.1|similar to betaine aldehyde dehydrogenase [Arabidopsis thaliana]/gi|1032298799|gb|OAP13124.1|ALDH10A8…	NP_565094.1;AAG51938.1;AEE35649.1;AAD55284.1;AAM64944.1;AAM13070.1;OAP13124.1;Q9S795.1;AAP68311.1	ALDH10A8
contig_4177	aldehyde dehydrogenase		gi|118595576|sp|Q70DU8.2|AL3H1_ARATHRecName: Full=Aldehyde dehydrogenase family 3 member H1 Short=AtALDH4 Short=Ath-ALDH4/gi|332193904|gb|AEE32025.1|aldehyde dehydrogenase 3H1 [Arabidopsis thaliana]/gi|30693800|ref|NP_849770.1|aldehyde dehydrogenase 3H1 [Arabidopsis thaliana]/gi|18175879|gb|AAL59944.1|putative aldehyde dehydrogenase [Arabidopsis thaliana]/gi|1032298073|gb|OAP12398.1|ALDH4 [Arabid…	NP_849770.1;AEE32025.1;AEE32026.1;OAP12398.1;Q70DU8.2;AAL59944.1;NP_175081.1;AAG50550.1
contig_5874	aldehyde dehydrogenase		gi|1032300345|gb|OAP14670.1|SSADH1 [Arabidopsis thaliana]	OAP14670.1
contig_14758	aldehyde dehydrogenase		gi|332192312|gb|AEE30433.1|aldehyde dehydrogenase 2B7 [Arabidopsis thaliana]/gi|118595573|sp|Q8S528.2|AL2B7_ARATHRecName: Full=Aldehyde dehydrogenase family 2 member B7, mitochondrial Short=ALDH2b Flags: Precursor/gi|18395300|ref|NP_564204.1|aldehyde dehydrogenase 2B7 [Arabidopsis thaliana]/gi|21281040|gb|AAM44960.1|putative aldehyde dehydrogenase [Arabidopsis thaliana]/gi|14334932|gb|AAK59643.1|…	AEE30433.1;NP_564204.1;Q8S528.2;AAK59643.1;AAM44960.1	ALDH2B7
contig_16343	aldehyde dehydrogenase		gi|15912241|gb|AAL08254.1|aldehyde dehydrogenase [Arabidopsis thaliana]/gi|18404212|ref|NP_566749.1|aldehyde dehydrogenase 2C4 [Arabidopsis thaliana]/gi|118595574|sp|Q56YU0.2|AL2C4_ARATHRecName: Full=Aldehyde dehydrogenase family 2 member C4 AltName: Full=ALDH1a AltName: Full=Protein REDUCED EPIDERMAL FLUORESCENCE 1/gi|20530143|gb|AAM27004.1|aldehyde dehydrogenase ALDH1a [Arabidopsis thaliana]/gi…	AAM27004.1;Q56YU0.2;AAL08254.1;NP_566749.1;BAB01998.1;AEE76907.1	ALDH2C4
contig_18194	aldehyde dehydrogenase		gi|15912241|gb|AAL08254.1|aldehyde dehydrogenase [Arabidopsis thaliana]/gi|18404212|ref|NP_566749.1|aldehyde dehydrogenase 2C4 [Arabidopsis thaliana]/gi|118595574|sp|Q56YU0.2|AL2C4_ARATHRecName: Full=Aldehyde dehydrogenase family 2 member C4 AltName: Full=ALDH1a AltName: Full=Protein REDUCED EPIDERMAL FLUORESCENCE 1/gi|20530143|gb|AAM27004.1|aldehyde dehydrogenase ALDH1a [Arabidopsis thaliana]/gi…	AAM27004.1;Q56YU0.2;AAL08254.1;NP_566749.1;BAB01998.1;AEE76907.1	ALDH2C4
contig_22599	aldehyde dehydrogenase		gi|1032292348|gb|OAP06675.1|REF1 [Arabidopsis thaliana]	OAP06675.1
contig_7961	aldehyde dehydrogenase 10A8		gi|15383744|gb|AAK73756.1|delta-1-pyrroline-5-carboxylate dehydrogenase precursor [Arabidopsis thaliana]/gi|1032277805|gb|OAO92133.1|P5CDH [Arabidopsis thaliana]	OAO92133.1;AAK73756.1
contig_3344	aldehyde dehydrogenase 11A3		gi|1039011425|gb|AEC07552.2|aldehyde dehydrogenase 11A3 [Arabidopsis thaliana]/gi|1063699045|ref|NP_001318281.1|aldehyde dehydrogenase 11A3 [Arabidopsis thaliana]	NP_001318281.1;AEC07552.2	ALDH11A3
contig_8531	aldehyde dehydrogenase 22A1		gi|1032290042|gb|OAP04369.1|ALDH22A1 [Arabidopsis thaliana]	OAP04369.1
contig_10379	aldehyde dehydrogenase 22A1		gi|12321913|gb|AAG50992.1|AC036106_5betaine aldehyde dehydrogenase, putative 22009-25681 [Arabidopsis thaliana]	AAG50992.1
contig_18968	aldehyde dehydrogenase 22A1		gi|12321913|gb|AAG50992.1|AC036106_5betaine aldehyde dehydrogenase, putative 22009-25681 [Arabidopsis thaliana]	AAG50992.1
contig_18092	aldehyde dehydrogenase 3H1		gi|332661239|gb|AEE86639.1|aldehyde dehydrogenase 3F1 [Arabidopsis thaliana]/gi|133778906|gb|ABO38793.1|At4g36250 [Arabidopsis thaliana]/gi|1032284556|gb|OAO98883.1|ALDH3F1 [Arabidopsis thaliana]/gi|118595575|sp|Q70E96.2|AL3F1_ARATHRecName: Full=Aldehyde dehydrogenase family 3 member F1/gi|42567452|ref|NP_195348.2|aldehyde dehydrogenase 3F1 [Arabidopsis thaliana]	NP_195348.2;Q70E96.2;OAO98883.1;AEE86639.1;ABO38793.1	ALDH3F1
contig_21798	aldehyde dehydrogenase 3H1		gi|332661239|gb|AEE86639.1|aldehyde dehydrogenase 3F1 [Arabidopsis thaliana]/gi|133778906|gb|ABO38793.1|At4g36250 [Arabidopsis thaliana]/gi|1032284556|gb|OAO98883.1|ALDH3F1 [Arabidopsis thaliana]/gi|118595575|sp|Q70E96.2|AL3F1_ARATHRecName: Full=Aldehyde dehydrogenase family 3 member F1/gi|42567452|ref|NP_195348.2|aldehyde dehydrogenase 3F1 [Arabidopsis thaliana]	NP_195348.2;Q70E96.2;OAO98883.1;AEE86639.1;ABO38793.1	ALDH3F1
contig_12369	aldehyde dehydrogenase 3I1		gi|18418408|ref|NP_567962.1|aldehyde dehydrogenase 3I1 [Arabidopsis thaliana]/gi|118595577|sp|Q8W033.2|AL3I1_ARATHRecName: Full=Aldehyde dehydrogenase family 3 member I1, chloroplastic Short=AtALDH3 Short=Ath-ALDH3 Flags: Precursor/gi|15451106|gb|AAK96824.1|putative aldehyde dehydrogenase [Arabidopsis thaliana]/gi|332660947|gb|AEE86347.1|aldehyde dehydrogenase 3I1 [Arabidopsis thaliana]/gi|103228…	AEE86347.1;Q8W033.2;NP_567962.1;AAM10094.1;OAO97856.1;AAK96824.1	ALDH3I1
contig_1000	aldehyde dehydrogenase 6B2		gi|118582304|sp|Q0WM29.2|MMSA_ARATHRecName: Full=Methylmalonate-semialdehyde dehydrogenase [acylating], mitochondrial Short=MM-ALDH Short=MMSDH Short=Malonate-semialdehyde dehydrogenase [acylating] AltName: Full=Aldehyde dehydrogenase family 6 member B2 Flags: Precursor/gi|330251192|gb|AEC06286.1|aldehyde dehydrogenase 6B2 [Arabidopsis thaliana]/gi|15225601|ref|NP_179032.1|aldehyde dehydrogenase …	AAD25855.1;NP_179032.1;Q0WM29.2;AEC06286.1	ALDH6B2
contig_6297	aldehyde dehydrogenase 6B2		gi|118582304|sp|Q0WM29.2|MMSA_ARATHRecName: Full=Methylmalonate-semialdehyde dehydrogenase [acylating], mitochondrial Short=MM-ALDH Short=MMSDH Short=Malonate-semialdehyde dehydrogenase [acylating] AltName: Full=Aldehyde dehydrogenase family 6 member B2 Flags: Precursor/gi|330251192|gb|AEC06286.1|aldehyde dehydrogenase 6B2 [Arabidopsis thaliana]/gi|15225601|ref|NP_179032.1|aldehyde dehydrogenase …	AAD25855.1;NP_179032.1;Q0WM29.2;AEC06286.1	ALDH6B2
contig_1035	aldehyde dehydrogenase 7B4		gi|15221042|ref|NP_175812.1|aldehyde dehydrogenase 7B4 [Arabidopsis thaliana]/gi|332194927|gb|AEE33048.1|aldehyde dehydrogenase 7B4 [Arabidopsis thaliana]/gi|14190391|gb|AAK55676.1|AF378873_1At1g54100/F15I1_19 [Arabidopsis thaliana]/gi|4587552|gb|AAD25783.1|AC006577_19Strong similarity to gb|S77096 aldehyde dehydrogenase homolog from Brassica napus and is a member of PF|00171 Aldehyde dehydrogena…	AAK55676.1;Q9SYG7.3;AAM13853.1;BAF02162.1;CAE48164.1;AAM51420.1;AAD25783.1;AAM26712.1;OAP12788.1;AAK82504.1;AEE33048.1;AEE33049.1;NP_175812.1;NP_849807.1	ALDH7B4
contig_8792	aldehyde oxidase		gi|332005530|gb|AED92913.1|aldehyde oxidase 1 [Arabidopsis thaliana]/gi|332005529|gb|AED92912.1|aldehyde oxidase 1 [Arabidopsis thaliana]/gi|3172023|dbj|BAA28624.1|aldehyde oxidase [Arabidopsis thaliana]/gi|30688074|ref|NP_851049.1|aldehyde oxidase 1 [Arabidopsis thaliana]/gi|30688082|ref|NP_568407.2|aldehyde oxidase 1 [Arabidopsis thaliana]/gi|62899866|sp|Q7G193.2|ALDO1_ARATHRecName: Full=Indole…	BAA28624.1;AED92913.1;AED92912.1;NP_851049.1;NP_568407.2;Q7G193.2
contig_14171	aldehyde oxidase		gi|332005530|gb|AED92913.1|aldehyde oxidase 1 [Arabidopsis thaliana]/gi|332005529|gb|AED92912.1|aldehyde oxidase 1 [Arabidopsis thaliana]/gi|3172023|dbj|BAA28624.1|aldehyde oxidase [Arabidopsis thaliana]/gi|30688074|ref|NP_851049.1|aldehyde oxidase 1 [Arabidopsis thaliana]/gi|30688082|ref|NP_568407.2|aldehyde oxidase 1 [Arabidopsis thaliana]/gi|62899866|sp|Q7G193.2|ALDO1_ARATHRecName: Full=Indole…	BAA28624.1;AED92913.1;AED92912.1;NP_851049.1;NP_568407.2;Q7G193.2
contig_16177	aldehyde oxidase		gi|2792302|gb|AAC39509.1|putative aldehyde oxidase [Arabidopsis thaliana]	AAC39509.1
contig_23115	aldehyde oxidase		gi|1032291358|gb|OAP05685.1|AtAO3 [Arabidopsis thaliana]	OAP05685.1
contig_23206	aldehyde oxidase		gi|1032291358|gb|OAP05685.1|AtAO3 [Arabidopsis thaliana]	OAP05685.1
contig_6994	aldo keto reducatase family		gi|21689703|gb|AAM67473.1|unknown protein [Arabidopsis thaliana]/gi|15219722|ref|NP_171937.1|NAD(P)-linked oxidoreductase superfamily protein [Arabidopsis thaliana]/gi|17529152|gb|AAL38802.1|unknown protein [Arabidopsis thaliana]/gi|332189574|gb|AEE27695.1|NAD(P)-linked oxidoreductase superfamily protein [Arabidopsis thaliana]/gi|1032303408|gb|OAP17733.1|hypothetical protein AXX17_AT1G03700 [Arab…	AEE27695.1;NP_171937.1;AAL38802.1;AAM67473.1;OAP17733.1	AT1G04420
contig_11396	aldo keto reducatase family		gi|21689703|gb|AAM67473.1|unknown protein [Arabidopsis thaliana]/gi|15219722|ref|NP_171937.1|NAD(P)-linked oxidoreductase superfamily protein [Arabidopsis thaliana]/gi|17529152|gb|AAL38802.1|unknown protein [Arabidopsis thaliana]/gi|332189574|gb|AEE27695.1|NAD(P)-linked oxidoreductase superfamily protein [Arabidopsis thaliana]/gi|1032303408|gb|OAP17733.1|hypothetical protein AXX17_AT1G03700 [Arab…	AEE27695.1;NP_171937.1;AAL38802.1;AAM67473.1;OAP17733.1	AT1G04420
contig_28838	aldo keto reducatase family		gi|21689703|gb|AAM67473.1|unknown protein [Arabidopsis thaliana]/gi|15219722|ref|NP_171937.1|NAD(P)-linked oxidoreductase superfamily protein [Arabidopsis thaliana]/gi|17529152|gb|AAL38802.1|unknown protein [Arabidopsis thaliana]/gi|332189574|gb|AEE27695.1|NAD(P)-linked oxidoreductase superfamily protein [Arabidopsis thaliana]/gi|1032303408|gb|OAP17733.1|hypothetical protein AXX17_AT1G03700 [Arab…	AEE27695.1;NP_171937.1;AAL38802.1;AAM67473.1;OAP17733.1	AT1G04420
contig_12982	aldolase like		gi|1032282829|gb|OAO97156.1|hypothetical protein AXX17_AT4G12100 [Arabidopsis thaliana]	OAO97156.1
contig_273	Aldolase superfamily		gi|15227981|ref|NP_181187.1|Aldolase superfamily protein [Arabidopsis thaliana]/gi|330254162|gb|AEC09256.1|Aldolase superfamily protein [Arabidopsis thaliana]/gi|75265957|sp|Q9SJQ9.1|ALFC6_ARATHRecName: Full=Fructose-bisphosphate aldolase 6, cytosolic Short=AtFBA6 AltName: Full=Cytosolic aldolase 2 Short=cAld2/gi|21537327|gb|AAM61668.1|putative fructose bisphosphate aldolase [Arabidopsis thaliana…	NP_181187.1;AEC09256.1;AAK59404.1;AAM61668.1;OAP09019.1;Q9SJQ9.1;BAE98935.1;AAD24630.1;AAL34218.1	FBA6
contig_3599	Aldolase superfamily		gi|31711854|gb|AAP68283.1|At4g26530 [Arabidopsis thaliana]/gi|25082931|gb|AAN72017.1|fructose-bisphosphate aldolase - like protein [Arabidopsis thaliana]/gi|1032285044|gb|OAO99371.1|FBA5 [Arabidopsis thaliana]/gi|1039017473|gb|ANM66838.1|Aldolase superfamily protein [Arabidopsis thaliana]/gi|332659815|gb|AEE85215.1|Aldolase superfamily protein [Arabidopsis thaliana]/gi|15236768|ref|NP_194383.1|Al…	O65581.1;AAP68283.1;OAO99371.1;NP_194383.1;CAA18217.1;NP_001328708.1;AAM64926.1;AEE85214.1;AEE85215.1;AAN72017.1;CAB79508.1;NP_001031721.1;ANM66838.1	FBA5
contig_3756	Aldolase superfamily		gi|75268018|sp|Q9ZU52.1|ALFP3_ARATHRecName: Full=Fructose-bisphosphate aldolase 3, chloroplastic Short=AtFBA3 AltName: Full=Protein PIGMENT DEFECTIVE 345 Flags: Precursor/gi|15226185|ref|NP_178224.1|Aldolase superfamily protein [Arabidopsis thaliana]/gi|11762176|gb|AAG40366.1|AF325014_1At2g01140 [Arabidopsis thaliana]/gi|21592330|gb|AAM64281.1|putative aldolase [Arabidopsis thaliana]/gi|330250312…	OAP09375.1;AAM64281.1;AAD14543.1;NP_178224.1;AEC05406.1;AAG40366.1;Q9ZU52.1	PDE345
contig_4616	Aldolase superfamily		gi|1032279762|gb|OAO94090.1|FBA4 [Arabidopsis thaliana]	OAO94090.1
contig_9891	Aldolase superfamily		gi|13605645|gb|AAK32816.1|AF361803_1At1g69740/T6C23_6 [Arabidopsis thaliana]/gi|1063695715|ref|NP_001320950.1|Aldolase superfamily protein [Arabidopsis thaliana]/gi|21539421|gb|AAM53263.1|putative aminolevulinate dehydratase [Arabidopsis thaliana]/gi|332196848|gb|AEE34969.1|Aldolase superfamily protein [Arabidopsis thaliana]/gi|11935205|gb|AAG42018.1|AF327428_1putative aminolevulinate dehydratase…	AAG52549.1;ANM58523.1;AAL15379.1;AEE34969.1;NP_177132.1;AAL91143.1;AAM91111.1;AAK32816.1;AAM53263.1;AEE34970.1;AAM44989.1;Q9SFH9.1;NP_001320950.1;NP_001077800.1;OAP16178.1;AAG42018.1	HEMB1
contig_10400	Aldolase superfamily		gi|1039012492|gb|ANM62276.1|Aldolase superfamily protein [Arabidopsis thaliana]/gi|1063704985|ref|NP_001324445.1|Aldolase superfamily protein [Arabidopsis thaliana]	NP_001324445.1;ANM62276.1	AT2G26800
contig_16340	Aldolase superfamily		gi|22136060|gb|AAM91612.1|putative hydroxymethylglutaryl-CoA lyase [Arabidopsis thaliana]/gi|30683260|ref|NP_850087.1|Aldolase superfamily protein [Arabidopsis thaliana]/gi|23197746|gb|AAN15400.1|putative hydroxymethylglutaryl-CoA lyase [Arabidopsis thaliana]/gi|330252794|gb|AEC07888.1|Aldolase superfamily protein [Arabidopsis thaliana]	AAN15400.1;AAM91612.1;NP_850087.1;AEC07888.1	AT2G26800
contig_17484	Aldolase superfamily		gi|1039012492|gb|ANM62276.1|Aldolase superfamily protein [Arabidopsis thaliana]/gi|1063704985|ref|NP_001324445.1|Aldolase superfamily protein [Arabidopsis thaliana]	NP_001324445.1;ANM62276.1	AT2G26800
contig_19825	Aldolase superfamily		gi|31711854|gb|AAP68283.1|At4g26530 [Arabidopsis thaliana]/gi|25082931|gb|AAN72017.1|fructose-bisphosphate aldolase - like protein [Arabidopsis thaliana]/gi|1032285044|gb|OAO99371.1|FBA5 [Arabidopsis thaliana]/gi|1039017473|gb|ANM66838.1|Aldolase superfamily protein [Arabidopsis thaliana]/gi|332659815|gb|AEE85215.1|Aldolase superfamily protein [Arabidopsis thaliana]/gi|15236768|ref|NP_194383.1|Al…	O65581.1;AAP68283.1;OAO99371.1;NP_194383.1;CAA18217.1;NP_001328708.1;AAM64926.1;AEE85214.1;AEE85215.1;AAN72017.1;CAB79508.1;NP_001031721.1;ANM66838.1	FBA5
contig_24347	Aldolase superfamily		gi|1039012492|gb|ANM62276.1|Aldolase superfamily protein [Arabidopsis thaliana]/gi|1063704985|ref|NP_001324445.1|Aldolase superfamily protein [Arabidopsis thaliana]	NP_001324445.1;ANM62276.1	AT2G26800
contig_1158	Aldolase-type TIM barrel family		gi|30683149|ref|NP_850584.1|Aldolase-type TIM barrel family protein [Arabidopsis thaliana]/gi|332641997|gb|AEE75518.1|Aldolase-type TIM barrel family protein [Arabidopsis thaliana]/gi|332641999|gb|AEE75520.1|Aldolase-type TIM barrel family protein [Arabidopsis thaliana]/gi|16226423|gb|AAL16164.1|AF428396_1AT3g14420/MOA2_2 [Arabidopsis thaliana]/gi|11994212|dbj|BAB01334.1|glycolate oxidase [Arabid…	AEE75518.1;NP_188060.1;AAL16164.1;Q9LRR9.1;AEE75520.1;AAK96642.1;AAL69528.1;NP_850584.1;BAB01334.1	GOX1
contig_1457	Aldolase-type TIM barrel family		gi|15240625|ref|NP_196846.1|Aldolase-type TIM barrel family protein [Arabidopsis thaliana]/gi|7543909|emb|CAB87149.1|transaldolase-like protein [Arabidopsis thaliana]/gi|21592744|gb|AAM64693.1|transaldolase-like protein [Arabidopsis thaliana]/gi|332004509|gb|AED91892.1|Aldolase-type TIM barrel family protein [Arabidopsis thaliana]/gi|21280863|gb|AAM45123.1|putative transaldolase [Arabidopsis thal…	OAO91549.1;AED91892.1;AAM45123.1;AAM64693.1;NP_196846.1;AAL07145.1;CAB87149.1	TRA2
contig_2340	Aldolase-type TIM barrel family		gi|21592447|gb|AAM64398.1|putative D-ribulose-5-phosphate 3-epimerase [Arabidopsis thaliana]/gi|332640203|gb|AEE73724.1|Aldolase-type TIM barrel family protein [Arabidopsis thaliana]/gi|18395962|ref|NP_566153.1|Aldolase-type TIM barrel family protein [Arabidopsis thaliana]/gi|13877557|gb|AAK43856.1|AF370479_1putative D-ribulose-5-phosphate 3-epimerase [Arabidopsis thaliana]/gi|25084145|gb|AAN7218…	AAK43856.1;AEE73725.1;AEE73724.1;NP_566153.1;AAM64398.1;NP_850495.1;AAN72185.1	AT3G01850
contig_2611	Aldolase-type TIM barrel family		gi|14194878|sp|Q9SA34.1|IMDH2_ARATHRecName: Full=Inosine-5'-monophosphate dehydrogenase 2 Short=IMP dehydrogenase 2 Short=IMPD 2 Short=IMPDH 2/gi|332191320|gb|AEE29441.1|Aldolase-type TIM barrel family protein [Arabidopsis thaliana]/gi|1032302759|gb|OAP17084.1|hypothetical protein AXX17_AT1G17130 [Arabidopsis thaliana]/gi|4966356|gb|AAD34687.1|AC006341_15Strong similarity to gb|L34684 inosine mon…	AAD34687.1;OAP17084.1;Q9SA34.1;NP_173085.1;AEE29441.1	AT1G16350
contig_6255	Aldolase-type TIM barrel family		gi|332010479|gb|AED97862.1|Aldolase-type TIM barrel family protein [Arabidopsis thaliana]/gi|13878127|gb|AAK44141.1|AF370326_1putative 2-nitropropane dioxygenase [Arabidopsis thaliana]/gi|9759401|dbj|BAB09856.1|2-nitropropane dioxygenase-like protein [Arabidopsis thaliana]/gi|17104799|gb|AAL34288.1|putative 2-nitropropane dioxygenase [Arabidopsis thaliana]/gi|30697982|ref|NP_568988.2|Aldolase-typ…	NP_568988.2;BAB09856.1;AED97862.1;AAL34288.1;AAK44141.1	AT5G64250
contig_6423	Aldolase-type TIM barrel family		gi|1032285402|gb|OAO99729.1|hypothetical protein AXX17_AT4G44220 [Arabidopsis thaliana]	OAO99729.1
contig_6472	Aldolase-type TIM barrel family		gi|1039015690|gb|ANM65219.1|Aldolase-type TIM barrel family protein [Arabidopsis thaliana]/gi|1063711433|ref|NP_001327205.1|Aldolase-type TIM barrel family protein [Arabidopsis thaliana]/gi|75335069|sp|Q9LJH5.1|GLO4_ARATHRecName: Full=Peroxisomal (S)-2-hydroxy-acid oxidase GLO4 AltName: Full=Glycolate oxidase 4 Short=AtGLO4 Short=GOX 4 AltName: Full=Short chain alpha-hydroxy acid oxidase GLO4/gi|…	BAB02977.1;AEE75475.1;NP_001327205.1;Q9LJH5.1;AAO22568.1;ANM65219.1;NP_188029.1	HAOX1
contig_7272	Aldolase-type TIM barrel family		gi|8777412|dbj|BAA97002.1|indole-3-glycerol phosphate synthase [Arabidopsis thaliana]/gi|15529198|gb|AAK97693.1|AT5g48220/MIF21_11 [Arabidopsis thaliana]/gi|332008252|gb|AED95635.1|Aldolase-type TIM barrel family protein [Arabidopsis thaliana]/gi|1032275917|gb|OAO90245.1|hypothetical protein AXX17_AT5G46750 [Arabidopsis thaliana]/gi|15238914|ref|NP_199633.1|Aldolase-type TIM barrel family protein…	BAA97002.1;AED95635.1;AAK97693.1;AAK91344.1;OAO90245.1;NP_199633.1;AAL31111.1	AT5G48220
contig_7842	Aldolase-type TIM barrel family		gi|21360537|gb|AAM47465.1|AT5g09730/F17I14_80 [Arabidopsis thaliana]	AAM47465.1
contig_8854	Aldolase-type TIM barrel family		gi|227202714|dbj|BAH56830.1|AT3G63510 [Arabidopsis thaliana]	BAH56830.1
contig_9517	Aldolase-type TIM barrel family		gi|15240250|ref|NP_200949.1|D-ribulose-5-phosphate-3-epimerase [Arabidopsis thaliana]/gi|4102703|gb|AAD09954.1|ribulose-5-phosphate-3-epimerase [Arabidopsis thaliana]/gi|9757862|dbj|BAB08496.1|ribulose-5-phosphate-3-epimerase [Arabidopsis thaliana]/gi|332010080|gb|AED97463.1|D-ribulose-5-phosphate-3-epimerase [Arabidopsis thaliana]/gi|1032280594|gb|OAO94922.1|RPE [Arabidopsis thaliana]/gi|3069752…	NP_851240.1;OAO94922.1;BAB08496.1;AAM14320.1;AAK76529.1;AED97464.1;NP_200949.1;AED97463.1;AAD09954.1	RPE
contig_11356	Aldolase-type TIM barrel family		gi|75150997|sp|Q8GWL1.1|HSA32_ARATHRecName: Full=Protein HEAT-STRESS-ASSOCIATED 32 Short=Heat-stress-associated 32-kDa protein/gi|30685384|ref|NP_567623.2|Aldolase-type TIM barrel family protein [Arabidopsis thaliana]/gi|26452567|dbj|BAC43368.1|unknown protein [Arabidopsis thaliana]/gi|1032282717|gb|OAO97044.1|HSA32 [Arabidopsis thaliana]/gi|332659039|gb|AEE84439.1|Aldolase-type TIM barrel family…	OAO97044.1;NP_567623.2;BAC43368.1;Q8GWL1.1;AEE84439.1	HSA32
contig_11886	Aldolase-type TIM barrel family		gi|10177609|dbj|BAB10956.1|unnamed protein product [Arabidopsis thaliana]/gi|20908082|gb|AAM26724.1|AT5g67220/K21H1_18 [Arabidopsis thaliana]/gi|1032275525|gb|OAO89853.1|hypothetical protein AXX17_AT5G67280 [Arabidopsis thaliana]/gi|332010932|gb|AED98315.1|FMN-linked oxidoreductases superfamily protein [Arabidopsis thaliana]/gi|15146316|gb|AAK83641.1|AT5g67220/K21H1_18 [Arabidopsis thaliana]/gi|1…	BAB10956.1;AAK83641.1;AED98315.1;OAO89853.1;NP_201523.1;AAM26724.1	AT5G67220
contig_14190	Aldolase-type TIM barrel family		gi|1039015691|gb|ANM65220.1|Aldolase-type TIM barrel family protein [Arabidopsis thaliana]/gi|1063711431|ref|NP_001327206.1|Aldolase-type TIM barrel family protein [Arabidopsis thaliana]	NP_001327206.1;ANM65220.1	HAOX1
contig_14416	Aldolase-type TIM barrel family		gi|1039021277|gb|ANM70289.1|Aldolase-type TIM barrel family protein [Arabidopsis thaliana]/gi|1063736803|ref|NP_001331912.1|Aldolase-type TIM barrel family protein [Arabidopsis thaliana]	ANM70289.1;NP_001331912.1	AT5G47970
contig_17826	Aldolase-type TIM barrel family		gi|75150997|sp|Q8GWL1.1|HSA32_ARATHRecName: Full=Protein HEAT-STRESS-ASSOCIATED 32 Short=Heat-stress-associated 32-kDa protein/gi|30685384|ref|NP_567623.2|Aldolase-type TIM barrel family protein [Arabidopsis thaliana]/gi|26452567|dbj|BAC43368.1|unknown protein [Arabidopsis thaliana]/gi|1032282717|gb|OAO97044.1|HSA32 [Arabidopsis thaliana]/gi|332659039|gb|AEE84439.1|Aldolase-type TIM barrel family…	OAO97044.1;NP_567623.2;BAC43368.1;Q8GWL1.1;AEE84439.1	HSA32
contig_20710	Aldolase-type TIM barrel family		gi|26452531|dbj|BAC43350.1|unknown protein [Arabidopsis thaliana]/gi|332645049|gb|AEE78570.1|Aldolase-type TIM barrel family protein [Arabidopsis thaliana]/gi|186510839|ref|NP_001118800.1|Aldolase-type TIM barrel family protein [Arabidopsis thaliana]	NP_001118800.1;AEE78570.1;BAC43350.1	AT3G49640
contig_22474	Aldolase-type TIM barrel family		gi|21554163|gb|AAM63242.1|2-nitropropane dioxygenase-like protein [Arabidopsis thaliana]/gi|332010478|gb|AED97861.1|Aldolase-type TIM barrel family protein [Arabidopsis thaliana]/gi|30697978|ref|NP_851263.1|Aldolase-type TIM barrel family protein [Arabidopsis thaliana]	AAM63242.1;NP_851263.1;AED97861.1	AT5G64250
contig_36273	Aldolase-type TIM barrel family		gi|15240625|ref|NP_196846.1|Aldolase-type TIM barrel family protein [Arabidopsis thaliana]/gi|7543909|emb|CAB87149.1|transaldolase-like protein [Arabidopsis thaliana]/gi|21592744|gb|AAM64693.1|transaldolase-like protein [Arabidopsis thaliana]/gi|332004509|gb|AED91892.1|Aldolase-type TIM barrel family protein [Arabidopsis thaliana]/gi|21280863|gb|AAM45123.1|putative transaldolase [Arabidopsis thal…	OAO91549.1;AED91892.1;AAM45123.1;AAM64693.1;NP_196846.1;AAL07145.1;CAB87149.1
contig_36290	aldose 1-epimerase		gi|17381242|gb|AAL36040.1|AT3g47800/T23J7_130 [Arabidopsis thaliana]/gi|15228261|ref|NP_190364.1|Galactose mutarotase-like superfamily protein [Arabidopsis thaliana]/gi|110742316|dbj|BAE99082.1|aldose 1-epimerase - like protein [Arabidopsis thaliana]/gi|28416453|gb|AAO42757.1|At3g47800/T23J7_130 [Arabidopsis thaliana]/gi|332644809|gb|AEE78330.1|Galactose mutarotase-like superfamily protein [Arabi…	CAB41863.1;BAE99082.1;AEE78330.1;NP_190364.1;AAO42757.1;AAL36040.1
contig_6572	ALG8 glycosyltransferase family		gi|15810651|gb|AAL07250.1|putative glucosyltransferase [Arabidopsis thaliana]/gi|21263376|sp|Q9FF17.1|ALG6_ARATHRecName: Full=Probable dolichyl pyrophosphate Man9GlcNAc2 alpha-1,3-glucosyltransferase AltName: Full=Asparagine-linked glycosylation protein 6 homolog AltName: Full=Dol-P-Glc:Man(9)GlcNAc(2)-PP-Dol alpha-1,3-glucosyltransferase AltName: Full=Dolichyl-P-Glc:Man9GlcNAc2-PP-dolichyl gluco…	AAK59571.1;AAL07250.1;AED94320.1;Q9FF17.1;NP_198662.1;BAB09358.1;NP_001190434.1;AED94319.1	AT5G38460
contig_7546	ALG8 glycosyltransferase family		gi|1032277084|gb|OAO91412.1|hypothetical protein AXX17_AT5G35780 [Arabidopsis thaliana]	OAO91412.1
contig_12330	ALG8 glycosyltransferase family		gi|1032277084|gb|OAO91412.1|hypothetical protein AXX17_AT5G35780 [Arabidopsis thaliana]	OAO91412.1
contig_14116	ALG8 glycosyltransferase family		gi|1032294950|gb|OAP09276.1|hypothetical protein AXX17_AT2G42230 [Arabidopsis thaliana]	OAP09276.1
contig_17749	ALG8 glycosyltransferase family		gi|1032294950|gb|OAP09276.1|hypothetical protein AXX17_AT2G42230 [Arabidopsis thaliana]	OAP09276.1
contig_21164	ALG8 glycosyltransferase family		gi|3341686|gb|AAC27468.1|putative glucosyltransferase [Arabidopsis thaliana]	AAC27468.1
contig_22615	ALG8 glycosyltransferase family		gi|1032294950|gb|OAP09276.1|hypothetical protein AXX17_AT2G42230 [Arabidopsis thaliana]	OAP09276.1
contig_22616	ALG8 glycosyltransferase family		gi|1032294950|gb|OAP09276.1|hypothetical protein AXX17_AT2G42230 [Arabidopsis thaliana]	OAP09276.1
contig_3406	Alg9-like mannosyltransferase family		gi|1032298404|gb|OAP12729.1|EBS3 [Arabidopsis thaliana]	OAP12729.1
contig_13298	Alg9-like mannosyltransferase family		gi|1063731947|ref|NP_001331178.1|Alg9-like mannosyltransferase family [Arabidopsis thaliana]/gi|1039020437|gb|ANM69508.1|Alg9-like mannosyltransferase family [Arabidopsis thaliana]	NP_001331178.1;ANM69508.1	AT5G14850
contig_16676	Alg9-like mannosyltransferase family		gi|1039020439|gb|ANM69510.1|Alg9-like mannosyltransferase family [Arabidopsis thaliana]/gi|1063731945|ref|NP_001331180.1|Alg9-like mannosyltransferase family [Arabidopsis thaliana]/gi|1063731949|ref|NP_001331179.1|Alg9-like mannosyltransferase family [Arabidopsis thaliana]/gi|1039020438|gb|ANM69509.1|Alg9-like mannosyltransferase family [Arabidopsis thaliana]	NP_001331180.1;NP_001331179.1;ANM69510.1;ANM69509.1	AT5G14850
contig_7158	alkaline neutral invertase		gi|1063733290|ref|NP_001332722.1|alkaline/neutral invertase [Arabidopsis thaliana]/gi|15912343|gb|AAL08305.1|AT5g22510/MQJ16_5 [Arabidopsis thaliana]/gi|209414536|gb|ACI46508.1|At5g22510 [Arabidopsis thaliana]/gi|15242261|ref|NP_197643.1|alkaline/neutral invertase [Arabidopsis thaliana]/gi|1039022247|gb|ANM71174.1|alkaline/neutral invertase [Arabidopsis thaliana]/gi|332005652|gb|AED93035.1|alkali…	NP_001332722.1;Q9FK88.1;AED93035.1;AAL08305.1;ACI46508.1;NP_197643.1;ANM71174.1;BAB09123.1	INV-E
contig_14295	alkaline neutral invertase		gi|15223561|ref|NP_176049.1|Plant neutral invertase family protein [Arabidopsis thaliana]/gi|21539565|gb|AAM53335.1|putative alkaline/neutral invertase [Arabidopsis thaliana]/gi|75263148|sp|Q9FXA8.1|INVA_ARATHRecName: Full=Alkaline/neutral invertase A, mitochondrial Short=A/N-INVA Flags: Precursor/gi|9954756|gb|AAG09107.1|AC009323_18Putative invertase [Arabidopsis thaliana]/gi|332195288|gb|AEE334…	Q9FXA8.1;AAG09107.1;AAP37746.1;NP_176049.1;AAM53335.1;AEE33409.1	A/N-InvA
contig_16231	alkaline neutral invertase		gi|1063733290|ref|NP_001332722.1|alkaline/neutral invertase [Arabidopsis thaliana]/gi|15912343|gb|AAL08305.1|AT5g22510/MQJ16_5 [Arabidopsis thaliana]/gi|209414536|gb|ACI46508.1|At5g22510 [Arabidopsis thaliana]/gi|15242261|ref|NP_197643.1|alkaline/neutral invertase [Arabidopsis thaliana]/gi|1039022247|gb|ANM71174.1|alkaline/neutral invertase [Arabidopsis thaliana]/gi|332005652|gb|AED93035.1|alkali…	NP_001332722.1;Q9FK88.1;AED93035.1;AAL08305.1;ACI46508.1;NP_197643.1;ANM71174.1;BAB09123.1	INV-E
contig_25426	alkaline neutral invertase		gi|1063733290|ref|NP_001332722.1|alkaline/neutral invertase [Arabidopsis thaliana]/gi|15912343|gb|AAL08305.1|AT5g22510/MQJ16_5 [Arabidopsis thaliana]/gi|209414536|gb|ACI46508.1|At5g22510 [Arabidopsis thaliana]/gi|15242261|ref|NP_197643.1|alkaline/neutral invertase [Arabidopsis thaliana]/gi|1039022247|gb|ANM71174.1|alkaline/neutral invertase [Arabidopsis thaliana]/gi|332005652|gb|AED93035.1|alkali…	NP_001332722.1;Q9FK88.1;AED93035.1;AAL08305.1;ACI46508.1;NP_197643.1;ANM71174.1;BAB09123.1	INV-E
contig_10732	Alkaline phytoceramidase (aPHC)		gi|75166172|sp|Q94IB9.1|ACER_ARATHRecName: Full=Alkaline ceramidase Short=AlkCDase Short=Alkaline CDase Short=AtACER AltName: Full=Acyl-CoA independent ceramide synthase 1 Short=AtCES1 AltName: Full=Alkaline ceramidase YPC1 Short=AtYPC1 AltName: Full=Alkaline dihydroceramidase ACER AltName: Full=Alkaline phytoceramidase Short=aPHC/gi|30793847|gb|AAP40376.1|unknown protein [Arabidopsis thaliana]/g…	AAP40376.1;AEE84594.1;Q94IB9.1;NP_567660.1;BAB60897.1;AAP40465.1;OAO98117.1	ATCES1
contig_14556	Alkaline phytoceramidase (aPHC)		gi|332004350|gb|AED91733.1|Alkaline phytoceramidase (aPHC) [Arabidopsis thaliana]/gi|334187627|ref|NP_001190292.1|Alkaline phytoceramidase (aPHC) [Arabidopsis thaliana]	NP_001190292.1;AED91733.1	AT5G11870
contig_6387	Alkaline-phosphatase-like family		gi|1032294187|gb|OAP08513.1|hypothetical protein AXX17_AT2G18130 [Arabidopsis thaliana]	OAP08513.1
contig_17384	Alkaline-phosphatase-like family		gi|1032276543|gb|OAO90871.1|hypothetical protein AXX17_AT5G16890 [Arabidopsis thaliana]	OAO90871.1
contig_17455	Alkaline-phosphatase-like family		gi|1039020950|gb|AED92404.2|Alkaline-phosphatase-like family protein [Arabidopsis thaliana]/gi|1063728993|ref|NP_001318581.1|Alkaline-phosphatase-like family protein [Arabidopsis thaliana]	NP_001318581.1;AED92404.2	AT5G17250
contig_19164	Alkaline-phosphatase-like family		gi|1032276543|gb|OAO90871.1|hypothetical protein AXX17_AT5G16890 [Arabidopsis thaliana]	OAO90871.1
contig_23444	Alkaline-phosphatase-like family		gi|330252225|gb|AEC07319.1|Alkaline-phosphatase-like family protein [Arabidopsis thaliana]/gi|240254510|ref|NP_179839.5|Alkaline-phosphatase-like family protein [Arabidopsis thaliana]	AEC07319.1;NP_179839.5	AT2G22530
contig_4814	allantoate amidohydrolase		gi|332658869|gb|AEE84269.1|allantoate amidohydrolase [Arabidopsis thaliana]/gi|15235272|ref|NP_193740.1|allantoate amidohydrolase [Arabidopsis thaliana]/gi|75219624|sp|O49434.2|AAH_ARATHRecName: Full=Allantoate deiminase AltName: Full=Allantoate amidohydrolase Short=AtAAH Flags: Precursor/gi|7228243|emb|CAA16615.2|hyuC-like protein [Arabidopsis thaliana]/gi|7268802|emb|CAB79007.1|hyuC-like protei…	CAB79007.1;AEE84269.1;ABF57290.1;NP_193740.1;CAA16615.2;O49434.2	AAH
contig_896	allene oxide cyclase		gi|21592959|gb|AAM64909.1|allene oxide cyclase, putative [Arabidopsis thaliana]/gi|332643546|gb|AEE77067.1|allene oxide cyclase 3 [Arabidopsis thaliana]/gi|110738371|dbj|BAF01112.1|hypothetical protein [Arabidopsis thaliana]/gi|7939564|dbj|BAA95765.1|unnamed protein product [Arabidopsis thaliana]/gi|34391986|emb|CAC83763.1|allene oxide cyclase [Arabidopsis thaliana]/gi|73921673|sp|Q9LS01.1|AOC3_A…	OAP04085.1;AEE77067.1;Q9LS01.1;BAA95765.1;CAC83763.1;AAM64909.1;NP_566777.1;BAF01112.1	AOC3
contig_14748	allene oxide cyclase		gi|9958068|gb|AAG09557.1|AC011810_16Unknown Protein [Arabidopsis thaliana]	AAG09557.1
contig_29458	allene oxide cyclase		gi|73921674|sp|Q93ZC5.1|AOC4_ARATHRecName: Full=Allene oxide cyclase 4, chloroplastic Flags: Precursor/gi|16323065|gb|AAL15267.1|At1g13280/T6J4_23 [Arabidopsis thaliana]/gi|22655330|gb|AAM98257.1|At1g13280/T6J4_23 [Arabidopsis thaliana]/gi|34391988|emb|CAC83764.1|allene oxide cyclase [Arabidopsis thaliana]/gi|332190873|gb|AEE28994.1|allene oxide cyclase 4 [Arabidopsis thaliana]/gi|15222241|ref|NP…	Q93ZC5.1;NP_172786.1;CAC83764.1;AAL15267.1;AEE28994.1;AAM98257.1	AOC4
contig_1240	allene oxide synthase		gi|197107142|pdb|2RCH|AChain A, Crystal Structure Of Arabidopsis Thaliana Allene Oxide Synthase (aos, Cytochrome P450 74a, Cyp74a) Complexed With 13(s)-hod At 1.85 A Resolution/gi|197107143|pdb|2RCH|BChain B, Crystal Structure Of Arabidopsis Thaliana Allene Oxide Synthase (aos, Cytochrome P450 74a, Cyp74a) Complexed With 13(s)-hod At 1.85 A Resolution/gi|197107457|pdb|3DSI|AChain A, Crystal Struc…	2RCH_A;3CLI_A;3DSI_A;3DSI_B;2RCL_B;3CLI_B;2RCH_B;2RCL_A
contig_1919	allene oxide synthase		gi|1032276663|gb|OAO90991.1|DDE2 [Arabidopsis thaliana]	OAO90991.1
contig_5561	allene oxide synthase		gi|1032286505|gb|OAP00833.1|HPL1 [Arabidopsis thaliana]	OAP00833.1
[truncated: 35,902 more rows]
