# Supplementary material for: De novo transcriptome assembly of textile hemp from datasets on hypocotyls and adult plants
Source: Data Brief. 2019 Nov 9;27:104790. doi: 10.1016/j.dib.2019.104790 (PMC6920436; doi:10.1016/j.dib.2019.104790)
Supplement: Multimedia component 3 [file mmc3.zip]

Archive with 1 entries (1 files):
- dib_104790_Contig sequences from de novo assembly_mmc3.fa
