# Supplementary material for: De novo transcriptome assembly of textile hemp from datasets on hypocotyls and adult plants
Source: Data Brief. 2019 Nov 9;27:104790. doi: 10.1016/j.dib.2019.104790 (PMC6920436; doi:10.1016/j.dib.2019.104790)
Supplement: Multimedia component 3 [file mmc3.zip › dib_104790_Contig sequences from de novo assembly_mmc3.fa]

>contig_1 Average coverage: 6154.14
CGCCGAGCCTAACCAGACCAGCCATGCCGCCGAAGTTCGATCCCTCCCAGGTCGTCGATG
TCTACGTCAGGGTCACCGGAGGTGAGGTCGGAGCTGCTAGTTCACTCGCTCCAAAGATAG
GCCCACTCGGTCTTTCCCCTAAGAAGATCGGAGAAGACATTGCGAAGGAGACCGCCAAGG
ATTGGAAGGGTCTTCGTGTGACCGTCAAGCTCACCGTCCAGAATAGACAAGCGAAGGTCT
CAGTGGTTCCGTCGGCGGCGGCTTTGGTCATTAAGGCACTGAAGGAGCCGGAGCGTGACA
GGAAGAAGACCAAGAATATCAAGCACAATGGGAACATTTCTCTCGATGATGTGATCGAGA
TTGCTAAGATTATGAGGCCCAGATCCATTGCTAAGGAACTCGCTGGAACAGTGAAGGAGA
TTCTCGGCACATGCGTCTCCGTCGGCTGCTCCGTCGATGGTAAGGACCCTAAGGATCTTC
AGGAAGAAATTAGTGATGGTGATGTTGAGATACCCCAAGATTAAATATGGTGGTATTTTG
TATCTTTTCTACTCTCAGTTTTGTTTCTTAAAGATTGCTCTTTTTTCTTATGGCCCATTT
TCTGAAAATGTCTCCAATATCAAGTTTGTAGGAGTTTGATGTGAATGGTGGAGAATTGTA
AGGGTTTTGAATTTTTTTTCCTTATAAAATTATTTTTCTTGGATAATTTTTGGGCATAAT
ACCCCTTTTTAATTTTACTTTGGCACTCTTATTTTGATATATATATATATATATTATGCT
AACAGCTCTAAATGGAGTTACTGTTAAAACTTGAAACCCATTTCATCATTCAGGTTTGTT
GGATAGGTATTGAATAGTCTTGGATGAGCTTGCAAATGAACTAGAATTTTTGTTTGAATA
GTAAATTATACAATATGATTCATGGGCAGAATTGGTTGTTCATCCTAATAGCTCTCAATG
AAGATAGTCCTAAACCTATCTCACTTTTAAGCTTTGTTTTATTTGTATTGAATAATCTTT
GATGTGCTTCAAAATCAACCAAAATTTTGGTTTGGAGAAGGGTATGGCGTGGCATAAGAT
TTTGTGGGAAGAATTGATTGTTTATGATAATAGTTGTAAATGGAGTTACTGTTAAATCCC
GTTTCATCTTAAGTTTTATTCATATGAGTTGAAAATCAACTACAGAGTTTTTATATCATA
TTATGTGAA
>contig_2 Average coverage: 472.88
CTCCACTGATTTTTCTTCACATGGGGGAGTCATTGCATACTGAATGAATGCACACATTAA
CAAAATCAACGCCAGTTTTTTGCTTTCTTTTCCTTTTTTTTTACCATTATCTCTTTTTCC
TTTTATCAACAAATTCAAACACCACCCAATTCAAATACACCCATTTTCTCTTTCTCCACT
GATTTTTCTTCACATGGGTCATCATCATCTTCTTCTCTAATCTGCTTTACCTTGCTTTGA
CCTTGACCCATTTCACCACCGCCATCCCAATCTTTTCAGCAATGGCGGATCCTGATTCTC
CAGTGTCAGGGCGATCTGAGACTGGATTTTCTCTCACTACTCCTCATTTGATTATTGGCG
AACAATCACCTGAGTTACCTCATGAACCACAAATGAATTATCTGGATTCCCCTGAGTTTT
TGGACAATAATTGGCATCAGAAGTTGGGAGCTTCGGTAGAATTGTCTTTAGAGAACGGCA
TTGATGAATCTCAAGTTAAGAACACTCATAAAACCCCATCTGTGAAGTTTTCCACAATAT
GTCAAACTTTTGAACAGGAATTATCTCCCGAAGCTTCTTTTGAGCTCCCTCCCCCACCCA
AATTCGAGGAAAACTCGCTGGAAGATTGTTTATCTGTTACAAGCACTGGTGTGGGATGTA
GAAATGGCGAGGCTTCGTACATAGGTGATGGTGGTGTACCTGAAATAGAAGATATCCAGT
CACCAATGGATATTTGTGATTCCGAGGTTGAAGGAGACTATAAGAAGCTGCTAAAAGATT
ATCACTCTCAGAGAAAGGAATTAGAGGAAATGAGGATCCTGTTAGAGGAGCTTAGGAAGG
AGAATCGTGCAAAGAGTGGAGAATGCAATGAAGCCTGGAAGTCTTTAAAGGAACTCCAGA
ATGAGCTCATGCGCAAATCAATGCATGTCGGATCTTTGGCTTTTGCCATAGAGGGACAAG
TTAAGGAGAAGGGAAAATGGTTCTCTTCATTAAGAGATTTGACCAGAAAGCTAAAGATTA
TGAAAATGGAACAAATTAAGCTTGCGGAGGAGGCATCTGCCTATAAAAAGTGCCTAGTGG
ATATGAAAGAAATGAGTTCTACTATTAATTTTACTGTTAATCAGCAAATAGATTTGAATG
AACATCTCAAGGCCAAATTTGTTGAAGGAGCCAAGGAAAGGAAAGAACTTTATAACAAGG
TGTTAGAGCTGAAAGGAAACATAAGGGTCTTTTGCCGCTGTAGACCCCTCAACACTGATG
AAATTGCAGCAGGTGCTTCAGTGGTTGTTGATTTTGAATCTGCTAAAGATGGTGAGCTTA
TTGTAAAGCCAAATGGGGTTGTGAAAAAGACCTTCAAGTATGATTCTGTATTCTGCCCCC
AAACAGACCAAGCTGATGTCTTCAAGGATACAGCTCCATTTGCAACCTCAGTTCTGGATG
GATACAATGTCTGCATATTTGCTTATGGGCAGACTGGGACTGGTAAAACGTTTACCATGG
AGGGTACAGAAAAAGACCGGGGAGTAAATTTTAGGATTCTTGAGGAACTGTTTCACATAA
TTAGAGAGCGTCAAAAGCTGTATCGATATACTGTATCTGTAAGTGTCTTAGAAGTCTACA
ATGAGCAAATACGAGATTTACTCGGTTCAGGAAATCAGGCAGGAGCAACTGCAAAAAGGC
TTGAAATAAGACAGGTGGGGGAAGGGATTCATCACGTGCCAGGGCTTGTTGAGGCAAATG
TAAGCAACATGAGTGAAGTCTGGGAAGTTCTTAAAACAGGCAGTAATGCAAGAGCTGTTG
GCTCAACCAATGCCAATGAGCATAGCAGTCGATCCCACTGCATCCACTGCGTGATGGTGA
AGGGAGAGAATTTGATGAATGGGGAATGCATAAGAAGCAAGCTATGGTTGGTGGATTTAG
CAGGAAGTGAGCGAATAGCAAAGACTGAAGTGCAAGGAGAGCGTCTCAAGGAGACACAGA
ACATAAATCGATCTCTTTCTGCGCTTGGTGATGTCATATCTGCACTTGCAACCAAAAGCC
CCCACGTTCCTTTTAGGAATTCCAAGCTCACACATTTACTGCAAGACTCTTTAGGAGGAG
ATTCAAAGACACTTATGTTTGTACAGATCAGCCCTAATGAAAGTGATTTGGGTGAGACTC
TCTGCTCACTCAACTTTGCAAGTAGGGTAAGAGGAGTAGAGTTGGGGCCAGCAAAGAGAC
AACTGGACACTTACGAATATTTGAGATACAAACAATTGGCTGAAAAAGCAAAGCTAGAGC
TAAAGAGCAAGGACTTGCAAATCAAGAAGTTGGAAGAAACTGTACAGGGACAAGAACTGA
AGATAAAAGAGAGAGACTTTAGAAACAAAAGCCTGCAAGAGAAGGTAAAAGAATTGGAGT
CACAACTTCTAATTGAGAGAAAGCTAGCACGTCAGCATGTTGACACAAAGATAGCTGAGC
AGCACATCAAAAATCAAGAAGAACATATTAAAGCACCAATCAGACCACCTCTTGGAAGTC
GGCCATTGGGAAGTCTCAAGAATGTCAGTGACCCAACTACTGCTCCTGTCAAAGATCAAG
AGAATTCAATCCAGCCTCTTGTTGAAAAGAACAACAGCAAAGCCCAAACTCAAGTACCAT
TTCGTCCAATGAATGAATTTGTCAAGTATATTGATGCTACAGAAAAAGAGAACAACCCTG
ATATGGTTGAACAGTCTTTTCTGCCAAGCAGAACTGGAAGAGCCTCTATATGCCCTATAG
CAAGGAAAATGCCAGCCTTACCAGCTCCAAGGCGCAACTCCCTTATACCGCTTCCAAGCA
CTCCAAACACCACACAGCTCCCGCTTCAATTCTTACCATTGGCACCCTTTTCTGCTGATA
AGAAGGATGATATAGA
>contig_3 Average coverage: 875.62
GAACACCAAGAAAGAGACTGTTGAGTGTTCTTTCTCTTAATTTCTTTTCTTATAATCCTT
GTTGAAGTTGACGACTCACCTTACTTTTCTTTTCTTTTTCCATTTCTCTAATATCATATT
TTGTTTCTCAAAACAAAAATATTATTATTTGGTTCTTCATTTGTTTCACTCTTTTTAATT
TGATGAAGCACAGAAAACTCTTCCCCTCACCCGATGGATCAACCAACGGTACCGAATGTA
CGGACTTCTGTGACCCTTTCTTTGGTTATTACTACACACAACCACCACCACCTCCTCCAC
CGCCGTTAACGTCATCTCTCTCCGTTACCCATCAAATTAACGACGAGAGCCACGACATCT
CTCCCTCCGTTATCGTTTTAGTCACGTTATTCGCCAGTCTTTTGCTCTTGTTGGGATACT
ACGTCGTCGTTTCAAAGTCGTGCCTTGGTTTATGCCGAGCGAGGAGGAACGATAGCTATG
TGGAGGAAGAGGAGGCTCTTCCGCCGTCTCAATTGGACGGCGGAGATGAAGAGTTTATAG
ATGGGAATCATCAACACCATCCCATTTGGTTCATCACCACCGTTGGTCTCCAACAGTCGA
TTATTAACTCCATTACGGTTTGTAGGTACAGAAAAGGAGAAGGGTTAATCGAAGGGACGG
ATTGTTCTGTTTGCCTAAACGAGTTTCGAGAAGATGAAACGCTTCGTCTTCTTCCCAAGT
GTAGTCACGCGTTTCATATACCTTGTATCGATACCTGGTTAAGATCTCACACCAATTGCC
CTCTTTGCCGTGCCCACATCGTTAATGAAGGTTCCGTTTCCACCATGGCTGGGGGGCCGG
TGAATCAAAATCAGGAGATTTCGGTAAATACTGAAGAGACCCAGATGGGGAATTCTGATG
TTCACTCTCAAATGAGTGAGAATCGTGTCAGAGTTGGGGCAGAGGAGGATGATGTTGATG
ATAACGAAGGTGATTGTGATGATCAATCAAAGGACAATCCAGAGATAGCGATGGAAGACA
GCGAAAGACGAGTAGTTAAAAGGTCTGTTTCTATGGATTCTTCATTGATTGCTGAGAATT
TTGAAAGATCAGATTGTGCTGTGAATCTGAAACAAGAAGATGACGACGATGATGATGATT
GTTCTTCGAGTATGGTTGATAATGGATTACTAAAACGACATCCTTCAATGTCGTATGGTC
TTAGCATAAGCCCTGTTGCCATGAAAAGATCATACTCTTGTGGAGGGAGGTTTTTGCCAT
CTAAACGAAACCAGAGACCAAATTCGATTCTTCCATTGTAAACTTTTTTCTGCCTTTTGA
GGAGAGTTATAAACAGAAAATTTTGAGTTGTAATGCCATAATATTCTTCGCCAGAAGTAA
AACAAACAAAATTACAACTTTCTGTATAAAGTATGATATATTTCCAAAGTGTATGAACTA
ATTCATGGTACTTTCTTTCTTTCTTTTTTTTTTTTTAATAAAAG
>contig_4 Average coverage: 1356.72
TTTCCCATAATATCCACATCCAAAAAACGCGTGGTTTTCAAGCCTAATAATGGTCAAGAA
TCAAGAAAACCGACCTCGTCTTGGCTCGTAAATTACAAAATCTCAGGAGGTCACAACCGT
CAACTCATCTCATTTTCAGGGGTACAATCGGAACCTCATAAAATACTCTCTTCCTTTCCT
CTCCTCCTCCCCCCGCGGTCGCTCCATTCCATCCGAGCTTTGCCACAATTTCCGAGGATC
ATCCTACCGACGCACCCGATCTGACTCCCCAACTCCCACCATGGAGATCGCACCGGCCAC
TCCGGCCACCGAATCACCCAGTTATGAAGATACTGCTTCGCCTGATAGCGTCGCCGCGGC
TTCGGCTTCGGATTCATCGCCTGAGAAGGAACTGAACGCCTCCGTGGCTTCGTCTTCTCC
GGCGGCGTCGAGGTACGATGAGGATGAGGACGAGGAGGACGTGTGTAGGATTTGCCGGAA
CCCAGCTGATTCTGATCATCCGCTTAGGTATCCGTGCGCGTGTAGTGGGAGTATTAAGTA
CGTTCATCAGGACTGTCTCCTTCAGTGGCTCAATCACAGCAACGCTCGCCAGTGCGAGGT
TTGCAAGCATGCATTTTCCTTTTCTCCTGTATATGCTGAGAATGCACCAGCAAGGCTTCC
TTTTCAAGAGTTTGTGGTTGGGATGGCCATGAAAGCATGCCATGTTCTGCAGTTCTTTTT
GCGTTTAAGTTTTGTGCTTGCTGTTTGGCTTCTCATCATCCCATTCATTACATTTTGGAT
TTGGCGGTTGGCTTTTGTAAGGAGTTTTGGTGAAGCACATAGATTATTTCTGAGTCACCT
ATCTACCACAGTTATCCTTACTGATTGTCTGCATGGGTTCCTACTTTCTGCTAGCATTGT
GTTTATATTTCTTGGGGCCACATCTCTGAGGGATTATTTTAGGCATTTACGAGAACTTGG
AGGACAGGATGCTGATAGAGATGATGAAGGGGAAAGAAATGGTGCTCGTGCTGCAAGAAG
ACCTCCTGGACAAGTTAATAGGAATTTGGTTGTTGATGCAAATGGGGAAGATGCTGGTGG
TGCACAGGGAATTGCCGGAGCAGGTCAAATGATTAGAAGGAATGCTGAAAATGTAGCAGC
ACGGTGGGAGGCGCAAGCAGCTCGTCTTGAGGCTCACGTTGAACAAATGTTTGATGGTTT
AGATGATGGTGATGGTGCAGAGGATGTACCCTTTGACGAGCTTGTTGGCATGCAGGGTCC
TGTCTTTCATTTGGTTGAAAATGCATTTACAGTTTTGGCCAGCAATATGATATTTCTTGG
TGTTGTAATCTTTGTGCCATTCTCTTTTGGTCGGATCATCCTCTATTATGTATCTTGGGC
TTTCTCCACAACAAGTGCTCCAGTTCTGTCAACAGTAATGCCACTAACAGAATCAGCACT
ATCTTTGGCAAATATTACATTGAAGAATGCTTTAACTGCTGTTACTAATTTGTCTGATGG
AGGTGAAGACAATGGTGTGCTTGGACAGGTTGCTGAAGTGTTAAAAGCTAATGCTAGTGT
ATCAAATGAACTCTCAAGCAATATAAGTTCACCACTTTCTGCAGATCTTTTGAAGGCAGC
AAGTATTGGCACATCACGACTATCTGATGTCACAACTCTTGCTGTTGGATACATATTCAT
ATTTTCTTTAGTTTTCTTCTACCTTGGGTTCATTGCTTTGGTTCGGTACACGAGAGGTGA
GCCTTTAACTATGGGGAGATTTTATGGTATTGCTTCAATGGCAGAGACCATCCCGTCCCT
CTTCAGGCAGTTCTTAGCAGCCATGAGGCATTTAATGACAATGATCAAAGTTGCTTTCCT
TCTTGTCATTGAACTTGGTGTTTTCCCATTAATGTGTGGATGGTGGCTAGATGTATGTAC
CATAAGGATGTTCGGAAAGTCAATGGCTCAAAGAGTTCAGTTCTTTTCAGCATCTCCATT
GGCAAGTTCATTGGTGCATTGGGTTGTCGGAATTGTTTACATGCTACAAATAAGCATATT
TGTCAGTCTTCTTCGAGGGGTTTTGCGTAACGGAGTACTCTACTTCCTACGAGATCCAGC
CGATCCCAACTACAATCCGTTCCGTGATCTTATTGATGATCCTGTTCACAAGCATGCTCG
CAGGGTGCTGTTATCTGTTGCAGTATATGGGAGTCTTATAGTGATGTTGGTGTTTCTACC
AGTCAAACTTGCCATGCGGATGGCACCCTCCATTTTCCCACTGGATATTTCGGTATCTGA
TCCATTTACAGAAATTCCAGCAGACATGCTTCTGTTTCAAATATGCATTCCGTTTGCCAT
TGAGCATTTTAAATTACGGACATCAATTAAGTCCCTTCTTCGCTATTGGTTTACGGTAGT
TGGCTGGGCACTTGGTTTAACAGATTTCTTGTTGCCCAGTCCTGAAGCTAATGGTGGTCA
GGAAACAGGAAATGCAGAGCCAGGGAGGCAGGATAGACTACTAGGTGGGCAGGACCAGCC
ACTGGTGCCACTCCCAGGTGCTGATGATCTGAATGGAGCAACATTTGCATCTGCGGATCC
AAATGTTGCAGAAGACTACGATGTTGATGAGCAATCTGACTCGGAAAGGTACAGCTTTGT
TCTTCGCATTGTCCTCTTGCTGGTGGTGGCATGGATGACTCTACTTGTCTTCAACTCTGC
CTTGATAGTTGTACCAGTTTCACTTGGAAGGACAATTTTTAACACTATTCCTGTTCTCCC
AATAACACATGGAATTAAGTGCAATGATTTATATGCTTTCATCATTGGAAGCTATGTCAT
TTGGACTGCTATAGCTGGAGTCAGATATTCCATTGAGCATGTTAAGACAAAAAGAATTGC
AGTTCTGTGTGGTCAGATCTGGAAGTGGTGTGGCATTGTTACGAAGAGCTTTGCACTTCT
ATCAATCTGGATATTTGTGATTCCAGTATTAATTGGGTTACTGTTTGAGCTTCTGGTGAT
TGTACCAATGCGAGTGCCTGTGGATGAAAGCCCAGTTTTCCTTTTGTATCAGGACTGGGC
ACTAGGTCTTATTTTTCTTAAGATCTGGACTAGACTGGTAATGCTGGATCACATGATGCC
ACTGGTAGATGAAAGTTGGAGAATAAAATTTGAAAGAGTGAGAGAAGATGGTTTCTCGAG
GCTTCAAGGTCTATGGGTGCTACGTGAGATTGTTTTCCCGATTGTCATGAAGTTGTTGAC
TGCCCTTTGTGTCCCATATGTTCTCGCCAGGGGGGTGTTTCCTGTGCTCGGGTACCCATT
AGTTGTTAATTCTGCAGTCTATCGGTTTGCCTGGTTGGGATGCCTGTGTTTGAGCGTCTT
TTGCTTTTGTGCAAAGCGATTCCATGTCTGGTTTACCAACCTGCACAATTCAATTCGCGA
TGACCGCTATTTGATTGGCCGTCGGCTTCATAATTTCGGGGAAGACCATGAATTAAGGAG
AACTGAAGCTGAAGCTGAAACCTCAACTGAAATGGAAAACTTTGATATGCAACAAGGTAC
GGCTCTGATTCAAGACGGTGGGCTGCGATTTAGACACGCTATCCAACATGAAGCTTAATA
ATTAGGGCGTTTATATAGGAAAGGAGGTTTTTGTGTTTGATCTTAGGTTGTGAATCGTTG
GGATGTGTAATTGTGTATACACCATGGACTGTATACATATATATATATACTCCCTTACGA
GTGGGTGTATAATAGGGGTCGCCTGAATACTCTTCTAACTTTGAGTTTATGGCTTGTGCA
TTTTTAAAGTAGTAATTTAAAGCTAATGAAATCAAGTTCCCACAAAAGCTGTACGACTTG
CTGTACTTTTCTTAGCGTTCAACATTTTTTTT
>contig_5 Average coverage: 9527.40
AATTCTTTTGGGCTTTAGGGTTTCTTATCTACTACACTCACATAAACCCTTCTCTCTCTC
TACGATCTCCTCCTCACTGACTCCGCTTCTCCTGTCTGCCTCATCTTCCTCCTCTCGCCA
TCACAGGTAAAGAATAAAGATGCCTCGGTATGATGACCGTTACGGTGGAACTCGGCTTTA
TGTTGGTCGCTTGCCTTCTCGAGTTAGAGGACGTGATCTTGAGGATCTGTTTAGCAGATA
TGGAAGAGTACGTGATGTGGATATGAAGCGTGACTTTGCCTTTGTTGAGTTTAGTGACCC
ACGGGATGCTGATGATGCAAGATATGGTTTGAATGGTCGAGACTTTGAAGGAACTCGCCT
CATTGTGGAAGCTGCCCGGGGGGGACCACGTGGTCCGGGTGGATCGCGTGAGTATCTTGG
TAGAGGTCCTCCTCCTGGATCAGGGCGCTGCTTCAATTGTGGAATTGATGGCCACTGGGC
TCGAGATTGTAAGGCTGGGGATTGGAAGAATAAGTGTTACCGTTGTGGAGAGCGAGGTCA
CATTGAAAGAAATTGTCAGAACAGTCCCAAGAAACTCAAACGTGGCCGGAGTCAATCACG
CTCAATGAGTCCACGTCATGGCAGGAGTCGAAGTCGTAGTTATAGCAGGGACCGCAGTTA
CAGTCGATCCAGATCACCTGTTAAGAGAGGAGGACGCAGTGCCGAGAGAAGATCAAGGAG
TCCACATGATAGCAGAAGGAGTCCACATGATAGCAGAAGTCCTAAGCAGTTGAGGGGCTC
ACCTCCTCCATCCAAAGGAAGGAAGCAGCGTGATGCCACACCTGATGAGAGAAGCCCCAA
AGTGAGAGGTAGCCCATCTCCTCGAGATCGTAGATCAGACTACAGTGCTAGTCCCAGAGG
AGGAAAGAGTCGAAGCCCAATCAATGGTGCTGGTGAAGACAACGGAGATGAGAGGTACCG
AAGTAATGGTGGCAAAAATGGACGCAGCCGAAGTCCTACAAATATTCGAAGCCGCAGTCG
CAGTCGCAGTCCTACTAATGGTCAAAGCCGCAGTCCCACTCCAATCCGCAGGGATGACAG
GAGCCCTATTGAGGAGGAGGAGGATAATCATGGTTCTCCAAGGGCGGGGAGTGAATCAGC
TTAAAGCTTAAAGCTGATTACATGCTTTTATTTGTCCACACAAGAGCCTTGATGTGTGAG
TTAAACTTGCTTCTTTTTTCCTTGAATAGAATAATTGTAGTTCTTTTAACTGTGTTGAGA
GATTTAAGACATTAAATACTATATGAACTCTGTTTGCCTGTCTGTAGCGTTTCAATATAA
CTTATATTATATTATTACTGCAGCTGTTTGTGTGGATGTCTCATCTTGTGTCAATACAAC
TTTAAAGGTCAACCAATTTTAAAAAACAAGGGCATTGACCCCAAAATATTTCCTTTTTTA
CTCTCTTTTCCATTCGAATTTTTCTTAGTTGTCTTTTCTGTTGAGATGGATGCAAACTTT
A
>contig_6 Average coverage: 1194.79
CAAGTAATCACTTGAGTTGTGAGACAAAATGCAATCTACGCGTATAATATCAATCATTAG
CAATGAGTACGTAATCACTACGAATTTATAACATACTTATACCACCTAATATACACAAGA
TCAACAACTAGCAAGTCTTTGAACCACTCTCAAGTTTGCTCCCACGATTTGAAATTGAAA
AGAACAGCCAACCACAGTCTTGTATCTTTCTATATGTTTTTCTCTTCTTAAAACATGTGA
GATCCTTCCAGCAACCAGTGACACCCAACTTAGTAACAGTCACAATGAAAAGATCCTCAT
TCTTTTAAGAATTCTCATATCTCATTTTCATACTGCTATATCTCTCAGCACTTCTAAAAC
TACCTCAAGTTTGTGACTTTGTGCCTCCTTCATCCAAGAATCTGATAACTGAGACTCCAA
GATCGATAGATCAAAATGAAGGTGCTAGACTGGGTGCACCAAAAGTTTCGGCACAATAGC
ATCAAGCCTTTCAAGGAACTGACCATCGGGAATCCTTGCATTCGTCTTTCTGCACAGACT
TCCCTTGATGACCAAGACTCCTATACAAAGCAAAATTTTGGCTCCAAAGATGGATTCGCT
TCCTTAAAGCGGCCTAAACAGGAGGAAGAAAGCTATTTTTCTCAATATAAAGCCTCAACA
GAAGAAGAAACATCTACCACAATCTCTGAACTATTTCATGGATTTCTCAGCATAGGAACC
CTTGGTTCTGAAGCAAACATAAATGAGCCAGAGACTCCAACATTTGCTACACCAGCATTG
GAGAACATAGCTGACACCCCAACATTTGCTACACCTCTGGAGAACATAGCTGAAGGAAGA
GTACTAAAAGTGACAGAGAATGACTTGAAGATCATAAATTATGAGCTAGAAAAGTTTCTT
GAAGCTGAAAGTAAAGAAGAAGTGTTTGATGAATCCTCGGCTAGGATGAGCAGTGTTAGC
ACCATCACACTCGGTGGAAAGCAATTGGAGGGAGTTGAAGATGAAGATTATTGGAAAACA
ATGGTGTGTCCACTCCAAGGATATCTATTTGGGTCTTCAATTGAACTACCGGAAACAAGA
GAAGAATTAAAGAAAGAAAAAGCATCACTGGCGGAGCTATTTCATAGAACAAAGATAACT
GAGAATTGCACTGAGAAATATGTTAGTGAGGAAATACCAGATAAGCATAAACATAAGTCT
GCTACACATTTCATGAAGAAGATGATTAAAAAGCTTCACCTTTCTTCAAAAATCTCCCTC
CATTCTGCTTGTGGTGACTTACCAGATTCT
>contig_7 Average coverage: 2592.32
CGCCGCCATTAATGGCGTCTCCGCCGGATACCAAACAAAACCCAAATTACGTTTTTATAT
ATAACTCGCCGCAATACAATATTCATACCAAGTTTGTGTTGTGTTTGGTTTTATTTTATT
TTATTTATTTAAATTTAAATAAAGTAAGAAAGAAGAAGAAGAAAATATGGAGGGAGAAAA
TAATAGTAGTAGTGGTAATAGTAAAGAGAAGAAGAAGGAGGAAGAGATGGTATTAAACGA
CGTCGTAAAAGTGGAAAAGGTGTCGTTTTTGAAGCTATTTACATTCGCAGATAGTTTGGA
TATGGTTTTGATGGTTGTGGGCTCAATTTGTGCGGTGGCTAATGGGCTTTCTCAGCCCAT
TATGACTTTGATTTTTGGTCAACTTATTAATTCTTTTGGTTCTTCTGATCAATCTCATGT
TCTTCATGCTGTTTCTCAGGTTTCTTTGAAATTTGTTTACTTGGCAATTGGAACTGGCAT
TGCTTCCTTTCTTCAGGTTTCATGTTGGATGGTAACTGGAGAAAGACAAGCCACTAGAAT
TAGAGGTTTGTACTTAAAGACAATACTAAGACAAGACATTGCCTTTTTTGATACCGAAAC
TAACACCGGAGAAGTCATCGGTAGAATGTCCGGGGACACCATTCTCATCCAAGAGGCCAT
GGGCGAAAAGGTAGGGAAGTTCATACAACTGACTTCGACCTTCTTTGGCGGTTTTGTTAT
TGCTTTTATCAAAGGATGGCTTCTTACCCTTGTGTTGCTAGCTTGTATTCCGGTCATTGT
CATAGCCGGCGGTGTCATGGCTTCAACCATGTCGAAAATGGCTAGCCGAGGACAGATTGC
TTATGCAGAAGCTGGCAATGTTGTTGAACAAACTGTTGGATCTATTAGAACGGTTGCATC
TTTCACTGGAGAGAAGAAAGCCATTGAAAAATACAACAAGAAGATTGAGATTGCATATAA
AATGATGGCTCATCAAGGTTTGGCTTCAGGGATAGGACTTGGTGTAGTTTTGTTGATTGT
GTTTGGGACTTATGGACTTGCTGTGTGGTATGGATCAAAGTTAATCATTGAAAAAGGTTA
CAATGGTGGACAAGTTATAAATGTCATCTTTGCAATTATGACTGGTGGAATGTCTTTGGG
ACAGACATCTCCAAGTTTGAATGCTTTTGCATCAGGACAAGCTGCAGCCTACAAAATGTT
TGAAACAATCAAAAGAAAACCGAAAATCGATGCATATGACAGTGTTGGGACAGTATTAGA
AGACATAAGAGGTGAAATTGAGCTTAAAGATGTTTACTTTAAGTACCCTGCAAGACCAGA
TGTTCAAATCTTTTCGGGTTTCTCTTTACATGTTTCGAGTGGGACAACGGCGGCTTTAGT
TGGACAAAGCGGGAGTGGGAAATCGACGGTGATAAGTTTGTTGGAAAGATTTTATGATCC
TGATTCAGGACAAGTGCTTATAGATGGTGTTGATTTGAAGAATTTGCAGCTTAAATGGAT
AAGGGAAAAGATTGGTTTGGTTAGTCAAGAACCTGTTTTGTTTGCAGCCACTTTAAGAGA
AAATATTGCTTATGGGAAAGATAATGCAACTGATGAGGAGATTAAAACAGCCATTGAACT
TGCTAATGCTGCTAAATTCATCAACAAGCTTCCTCAGGGTTTGGATACATTGGCAGGAGA
GCATGGAACACAGCTCTCAGGTGGACAAAAGCAAAGAATAGCAATTGCAAGAGCCATTTT
AAAGAATCCAAGAATTCTTCTCCTTGATGAAGCAACAAGCGCGCTTGATACTGAATCAGA
AAGGATTGTTCAAGAGGCATTGGAAAGAGTTATGCAAAACCGAACAACTGTTGTCGTTGC
TCATCGTTTGACAACCATAAGAAATGCTGATTTGATTGCAGTTGTGCACCAAGGAAAGAT
TGTTGAAAGAGGTACTCATGATGAGTTGATAACTGATCCCGAAGGAGCTTACTCGCAGCT
TGTTCGCCTTCAACAAGGAGCTAATGAAGCAGCAGAAGATGTTTATGGTTGCGACGACAA
GAATGCCATTGAAAAATCCATGACAAAATCGAGCAGCATTAGATTATCGCTTAGAAGATC
AATTAGTAGAGGCTCTTCATCAAGTAGTCGCCGCTCTTTTGCTCTAGGCTTCGGTCTTCC
TGGCCAGATTAGCATTCATGAGACCGAAGAAAGAGCCGATGAAGAGAAGAACACATCAAC
AAGTGATCAAAAAGTTCCTCTAAGTAGGCTTTTCGAGCTTAACAAGCCTGAGATACCAGT
GTTGATTCTTGGCTCAATTGCTGCAGCAATTCATGGTGTTGTTTTCCCAACATTTGGTCT
TTTACTTTCGAGTTCTATTAACATGTTCTACGAATCGCCAACCAAGCTGCGAAAAGACTC
AAGATTTTGGGCTCTGATCTATTTGGTATTGGCTATAGTTGTTTTTCTAGCAGTTCCATT
TCAGAATTTTCTTTTCTCAATTGCTGGTGGAAGACTAATCCAACGAATTCGCTCCCTAAC
TTTCGCTAAAGTTGTTCACCAAGAAATCAGTTGGTTTGATGACCCTGCAAATTCAAGTGG
CGCGATTGGTGCAAGATTGTCAACTGATGCTTCGACGGTTAAGGCCCTTGTTGGCGATGC
ATTGGCGCTAGTTGTTCAAAACATAGCGACAATCATCGCGGGGTTAGTGATAGCATTCAC
AGCAAATTGGATGTTGGCTTTGATCATTTTAGCAGTGTCACCAATTATGATCCTCCAAGG
AACTTTACAGACAAAATTCATCAAAGGGTTTAGTGCTGATGCAAAGGTTATGTATGAAGA
AGCTAGTCAAGTGGCGAACGATGCTGTGGGCGGGATAAGAACCGTTGCCTCGTTTTGTGC
TGAGGAAAAAGTTATGGAAATGTACCAAAGAAAATGTGAAGGCCCTATGGCTCATGGAGT
CAGATTAGGACTAGTCAGTGGTGGTGGCTTTGGATTTTCTTTCTTTGCTATGTATTGTAT
GAATGCTTTTTGTTTCTACATTGGTGCTGTTCTTGTTAAACATGGTAAAGCTGAGTTTGG
AGAGGTTTTCAAGGTTTTCTTTGCTTTAACAATCTCAGCAATGGGGGTGTCACAAAGTAG
TGCCTTGGCTCCTGATTCAACAAAAGCAAGAGATTCAACAGCCTCGATTTTCAAAATTCT
CGACAGCAAACCTAGCATCGATTCGAGTAGTGATGAAGGTGTTACTTTGCCAACCATAAC
AGGAGATATTGAGCTTCATCATGTTAGCTTTAGATATTCAACAAGGCCTAATGTTGAAAT
CTTTAGAGACTTGTCTTTAACCATCCCATCTGGAAAGACCGTCGCTTTAGTAGGAGAAAG
TGGTAGTGGAAAATCAACAGTTATAAGCTTAATAGAGAGATTTTATGACCCTCTTTCGGG
TCAAGTAACACTAGATGGTGTTGACATCAAAAAATTCAAGCTAAGTTGGTTAAGACAACA
AATGGGGTTAGTAAGTCAAGAACCAATTCTTTTCAACGAAACGATTCGAGACAACATCAC
CTATGGAAAACATGGAGAAGTAACCGAAGAAGAGATCATTTCAGCCACGAAATCAGCTAA
TGCTCATAACTTCATAGCATCACTCCCTAATGGATATGACACTTCAGTTGGTGAAAGAGG
AACACAATTATCAGGAGGACAAAAACAAAGGATTGCTATAGCAAGAGCAATACTAAAAAA
CCCGAAAATTCTCTTGCTTGATGAAGCAACAAGTGCATTGGATGCTGAGTCTGAAAGAGT
AGTTCAAGATGCATTGGATAGAGTCATGTTGAATAGAACTACTGTTGTTGTTGCTCATAG
GCTTACAACCATTAAAAACGCCGATATCATCGCTGTGGTGAAGAACGGTGTGATCGCTGA
GAAGGGTCGCCATGAATCCTTGATTAAGATCCATGAAGGTGCCTATGCATCTTTGGTAGC
TCTTCATATGACTTCTACAAGATGATAGTATATTTAATATTTTGTGTTTTAGTTTGGAAA
TCTTTACTAACCCAGCCAAAGATTATGGGGGTACAAGTACAGTGTTTTTTTTACTTAGTT
TGTGTAGCAAAGACAGATCAAAATTCTAACAAAAGTGTTTTAAGAGTAGTTGTTAAATTT
GATTTCTTTTTTTCTTAATGAACTTATTATTAAAATAAATATATAGTGTACAAAAATATC
GATCAAATTTATCTAAACAAGTTTCTAATTAATTCTGAATGTATG
>contig_8 Average coverage: 150477.78
TACCTGGTTGATCCTGCCAGTAGTCATATGCTTGTCTCAAAGATTAAGCCATGCATGTGT
AAGTATGAACTAATTCAGACTGTGAAACTGCGAATGGCTCATTAAATCAGTTATAGTTTG
TTTGATGGTATCTGCTACTCGGATAACCGTAGTAATTCTAGAGCTAATACGTGCAACAAA
CCCCGACTTCTGGAAGGGATGCATTTATTAGATAAAAGGTCGACGCGGGCTCTGCCCGTT
GCTCTGATGATTCATGATAACTCGACGGATCGCACGGCCTTCGTGCCGGCGACGCATCAT
TCAAATTTCTGCCCTATCAACTTTCGATGGTAGGATAGTGGCCTACTATGGTGGTGACGG
GTGACGGAGAATTAGGGTTCGATTCCGGAGAGGGAGCCTGAGAAACGGCTACCACATCCA
AGGAAGGCAGCAGGCGCGCAAATTACCCAATCCTGACACGGGGAGGTAGTGACAATAAAT
AACAATACCGGGCTCTACGAGTCTGGTAATTGGAATGAGTACAATCTAAATCCCTTAACG
AGGATCCATTGGAGGGCAAGTCTGGTGCCAGCAGCCGCGGTAATTCCAGCTCCAATAGCG
TATATTTAAGTTGTTGCAGTTAAAAAGCTCGTAGTTGGACCTTGGGTTGGGTCGATCGGT
CCGCCTCCGGTGTGCACCGGTCGGCTCGTCCCTTCTACCGGCGATGCGCTCCTGGCCTTA
ATTGGCCGGGTCGTGCCTCCGGTGCTGTTACTTTGAAGAAATTAGAGTGCTCAAAGCAAG
CCTACGCTCTGTATACATTAGCATGGGATAACATCATAGGATTTCGGTCCTATTCTGTTG
GCCTTCGGGATCGGAGTAATGATTAACAGGGACAGTCGGGGGCATTCGTATTTCATAGTC
AGAGGTGAAATTCTTGGATTTATGAAAGACGAACAACTGCGAAAGCATTTGCCAAGGATG
TTTTCATTAATCAAGAACGAAAGTTGGGGGCTCGAAGACGATCAGATACCGTCCTAGTCT
CAACCATAAACGATGCCGACCAGGGATTGGCGGATGTTGCTTTTAGGACTCCGCCAGCAC
CTTANNGTCGCAAGGCTGAAACTTAAAGGAATTGACGGAAGGGCACCACCAGGAGTGGAG
CCTGCGGCTTAATTTGACCCAACACGGGGAAACTTACCAGGTCCAGACATAGTAAGGATT
GACAGATTGAGAGCTCTTTCTTGATTCTATGGGTGGTGGTGCATGGCCGTTCTTAGTTGG
TGGAGCGATTTGTCTGGTTAATTCCGTTAACGAACGAGACCTCAGCCTGCTAACTAGCTA
TGCGGAGGATTCCCTCCGCGGCCAGCTTCTTAGAGGGACTATGGCCGCTTAGGCCAAGGA
AGTTTGAGGCAATAACAGGTCTGTGATGCCCTTAGATGTTCTGGGCCGCACGCGCGCTAC
ACTGATGTATTCAACGAGTCTATAGCCTTGGCCGACAGGCCCGGGTAATCTTTGAAATTT
CATCGTGATGGGGATAGATCATTGCAATTGTTGGTCTTCAACGAGGAATTCCTAGTAAGC
GCGAGTCATCAGCTCGCGTTGACTACGTCCCTGCCCTTTGTACACACCGCCCGTCGCTCC
TACCGATTGAATGGTCCGGTGAAGTGTTCGGATCGAGGCGACGTGGGCGGTTCGCTGCCC
GCGACGTAGCGAGAAGTCCACTGAACCTTATCATTTAGAGGAAGGAGAAGTCGTAACAAG
GTTTCCGTAGGTGAACCTGCGGAAGGATCATTGTCGAAACCTGCAACAGCAGAACGACCC
GTGAACACGTTTTAAACAGCTTGGGCGGGCGAGAGGAGCTTGCTCCTTGGACCCGCCCGC
ACCTGCTGGGAGAAATCTCGGCGGGCTAACGAACCCCGGCGCAATCTGCGCCAAGGAACA
ATAAAAGATTATCGCGTGGCTCGTGCGGTGGCCCGGAGACGGTGTCCGCCAATCGAGATG
CGTGTTTATCGAAATGTCTAAACGACTCTCGGCAACGGATATCTCGGCTCTCGCATCGAT
GAAGAACGTAGCGAAATGCGATACTTGGTGTGAATTGCAGAATCCCGTGAACCATCGAGT
CTTTGAACGCAAGTTGCGCCCGAAGCCACTAGGCCGAGGGCACGTCTGCCTGGGCGTCAC
ACGCCGTTGCCCCCATGTGCACTGCCAAAAGCGTGTTCAGGAGGGGCGGAGACTGGCTTC
CCATGAGCATTGCCTTGTGGTTGGCCTAAATTCGAGTCGTCGGCCGCAATCGCCTCGACA
TTCGGTGGTTTTCGATTATATCGGTGCCCCGTCGTGCGCGAATCCGTGACCGACTAGACC
CGTACGACCCCAATGTGCTGCGAACGCAGTGCCTTCAACGCGACCCCAGGTCAGGCGGGA
TCACCCGCTGAATTTAAGCATATCAATAAGCGGAGGAAAAGAAACTTACAAGGATTCCCC
TAGTAACGGCGAGCGAACCGGGAACAGCCCAGGTTGAGAATCGGACGCCCACGGCGTTCG
AATTGTAGTCTGAAGAAGCGTCCTCAGCGGCGGACCGGGCCCAAGTCCCCTGGAAAGGGG
CGCCGGAGAGGGTGAGAGCCCCGTCGTGCCCGGACCCTGTCGCACCACGAGGCGCTGTCG
GCGAGTCGGGTTGTTTGGGAATGCAGCCCCAATCGGGCGGTAAATTCCGTCCAAGGCTAA
ATACGGGCGAGAGACCGATAGCAAACAAGTACCGCGAGGGAAAGATGAAAAGGACTTTGA
AAAGAGAGTCAAAGAGTGCTTGAAATTGTCGGGAGGGAAGCGGATGGGGGCCGGCGATGC
GCTCCGGTCGGATGCGGAACGGTGAGAGCCGGTCTGCCGATCGACTCGGAGCGCGGACCG
ATGCGGATTGGGGGGGCGGCCCAAGCCCGGGCTGTTGATATGCCCGTGGAGATGTCGTCC
CCTCGATTGTGGAACACAGCGCGCGCCGTCTCGGCGTGCTTCGGCATCTGCGCGCTCCAG
GCATCGGCCTGCGGGCTCCCCATTCGGCCCGTCTTGTAACACGGACCAAGGAGTCTGACA
TGTGTGCGAGTCAACGGGCTAGTAAACCCGTAAGGCGCAAGGAAGCTGACTGGCGGGATC
CCCTTGTGGGTTGCACCGCCGACCGACCTTGATCTTCTGAGAAGGGTTCGAGTGAGAGCA
TGCCTGTCGGGACCCGAAAGATGGTGAACTATGCCTGAGCGGGGCGAAGCCAGAGGAAAC
TCTGGTGGAGGCCCGCAGCGATACTGACGTGCAAATCGTTCGTCTGACTTGGGTATAGGG
GCGAAAGACTAATCGAACCATCTAGTAGCTGGTTCCCTCCGAAGTTTCCCTCAGGATAGC
TGGAGCTCGTAAACGAGTTCTATCAGGTAAAGCCAATGATTAGAGGCATCGGGGGCGCAA
CGCCCTCGACCTATTCTCAAACTTTAAATAGGTAGGACGGGGCGGCTGCTTTGTTGAGCC
GCTCCACGGAATCGAGAGCTCCAAGTGGGCCATTTTTGGTAAGCAGAACTGGCGATGCGG
GATGAACCGGAAGCCGGGTTACGGTGCCCAACTGCGCGCTAACCTAGAACCCACAAAGGG
TGTTGGTCGATTAAGACAGCAGGACGGTGGTCATGGAAGTCGAAATCCGCTAAGGAGTGT
GTAACAACTCACCTGCCGAATCAACTAGCCCCGAAAATGGATGGCGCTGAAGCGCGCGAC
CTACACCCGGCCGTCGGGGCAAGTACTAGGCCCCGATGAGTAGGAGGGCGCGGCGGTCGC
TGCAAAACCTAGGGCGTGAGCCCGGGCGGAGCGGCCGTCGGTGCAGATCTTGGTGGTAGT
AGCAAATATTCAAATGAGAACTTTGAAGGCCGAAGAGGGGAAAGGTTCCATGTGAACGGC
ACTTGCACATGGGTTAGTCGATCCTAAGAGACGGGGGAAACCCGTCTGATAGCGCTGCGA
GCGCGAGCTTCGAAAGGGAATCGGGTTAAAATTCCTGAACCGGGACGTGGCGGCTGACGG
CAACGTTAGGGAGTCCGGAGACGTCGGCGGGGGCCTCGGGAAGAGTTATCTTTTCTGTTT
AACAGCCTGCCCACCCTGGAAACGGCTCAGCCGGAGGTAGGGTCCAGCGGCTGGAAGAGC
ACCGCACGTCGCGTGGTGTCCGGTGCGCCCCCGGCGGCCCTTGAAAATCCGGAGGACCGA
GTGCCTCTCACGCCCGGTCGTACTCATAACCGCATCAGGTCTCCAAGGTGAACAGCCTCT
GGTCGATGGAACAATGTAGGCAAGGGAAGTCGGCAAAATGGATCCGTAACTTCGGGAAAA
GGATTGGCTCTGAGGGCTGGGCACGGGGGTCCCAGTCCCGAACCCGTCGGCTGTCGGCGG
ACTGCTCGAGCTGCTTCCGCGGCGAGAGCGGGTCGCTGCGTGCCGGCCGGGGGACGGACT
GGGAACGGCCCCTTCGGGGGCCTTCCCCGGGCGTCGAACAGTCAACTCAGAACTGGTACG
GACAAGGGGAATCCGACTGTTTAATTAAAACAAAGCATTGCGATGGTCCCTGCGGATGCT
AACGCAATGTGATTTCTGCCCAGTGCTCTGAATGTCAAAGTGAAGAAATTCAACCAAGCG
CGGGTAAACGGCGGGAGTAACTATGACTCTCTTAAGGTAGCCAAATGCCTCGTCATCTAA
TTAGTGACGCGCATGAATGGATTAACGAGATTCCCACTGTCCCTGTCTACTATCCAGCGA
AACCACAGCCAAGGGAACGGGCTTGGCAGAATCAGCGGGGAAAGAAGACCCTGTTGAGCT
TGACTCTAGTCCGACTTTGTGAAATGACTTGAGAGGTGTAGTATAAGTGGGAGCCGGAAA
CGGCGAAAGTGAAATACCACTACTTTTAACGTTATTTTACTTATTCCGTGAATCGGAAGC
GGGGCACTGCCCCTCTTTTTGGACCCAAGGTCCGCTTCGGCGGGCCGATCCGGGCGGAAG
ACATTGTCAGGTGGGGAGTTTGGCTGGGGCGGCACATCTGTTAAAAGATAACGCAGGTGT
CCTAAGATGAGCTCAACGAGAACAGAAATCTCGTGTGGAACAAAAGGGTAAAAGCTCGTT
TGATTCTGATTTCCAGTACGAATACGAACCGTGAAAGCGTGGCCTATCGATCCTTTAGAC
CTTCGGAATTTGAAGCTAGAGGTGTCAGAAAAGTTACCACAGGGATAACTGGCTTGTGGC
AGCCAAGCGTTCATAGCGACGTTGCTTTTTGATCCTTCGATGTCGGCTCTTCCTATCATT
GTGAAGCAGAATTCACCAAGTGTTGGATTGTTCACCCACCAATAGGGAACGTGAGCTGGG
TTTAGACCGTCGTGAGACAGGTTAGTTTTACCCTACTGATGACAGTGTCGCAATAGTAAT
TCAACCTAGTACGAGAGGAACCGTTGATTCGCACAATTGGTCATCGCGCTTGGTTGAAAA
GCCAGTGGCGCGAAGCTACCGTGCGCTGGATTATGACTGAACGCCTCTAAGTCAGAATCC
GGGCTAGAAACGACGCATGCGCCCGCCGTCCGTTTGCCGACCTGCAGTAGGGGCTTCGGC
CCCCAAAGGCACGTGTCGTTGGTGAAGCTCGCACAGCGGACAAGTTGTGCGGGCCGCCTT
GAAGTACAATTCCTACCGAACGGCGGGTAGAATCCTTTGCAGACGACTTAAGTACGCGAC
GGGGTATTGTAAGTGGCAGAGTGGCCTTGCTGCCACGATCCACTGAGATTCAGCCCTGTG
TCGCTCAGATTCGTAAAAAAAAATGAGAGGAAAATAAAAAAAAATAAAAAAAAATAAAAG
AAAAAAGCGCAAATGTACGTTACAATAGAGAAAACAAGAGAAAATCTAACAAATGTACAT
TATTACAAGCCCAAAGCCAAAACTCAAAAACTCGTAAAAAGAATTTCATGAAAGTAATTT
TACAAAGGATCACACAGATTCAACTCAATATGACACAAGAAATGGAATGATCATGCACAT
GAACTCGTCGTAATTAAGAGTTGCCGATCCAGAATACTGCTTATCCTTCTCTTTAAATTT
TTCGGTCAGACCCTTGACAATCATTCCACATTCGACGAAACTATCAAAATCAAGCTCAAC
TCTTCGTCCACTTCCATTGTTATACTTGGAAATCAGAAGTTGAAGAACAGAAGCCGGGAC
TGCGTAGCCTAAACCAAAAAGAGCGTCTCTTAGCTCCGTCAGATCAATTTTCCCACTTCT
ATCTCTATCGTATTGCTGAAATATGCCGCGCCATTGACCAAGACAAGTCCACATTGATGA
AAACTCTTTTGGACCAATTCTGAGAGAATCATGGGTATTCTTGAAGAGAAACATGAGCAA
ACGAATCGTTCTAAGGCTAAACCTTTGGTACCCAGAAGAAAGTGCTTGCTGCAACTCATT
TTCATCGATGAATCCACTTCGATCTCTATCCACTAATTCAAAGCTCCTAATCACATCAGG
ACTCGTCCCTTGTGGGAATTTCCCATATGAATTATAGCCGTATGAAGAATTGGGTTGATG
GGCATGGAATTGGGGATAAGAAGAAG
>contig_9 Average coverage: 1840.66
TCTGAAGAAGCTTCCTGGCACGCTAAGTATAAAGATTCCGCCTATGTTTATGTCGGAGGT
ATTCCTTTCGATCTTACCGAAGGTGATCTTCTTGCCGTGTTTGCTCAATATGGGGAAATT
TTAGATGTCAATCTAGTTAGAGATAAGGGGACTGGAAAATCAAAAGGATTTGCTTTTGTT
GCGTATGAAGACCAGAGAAGTACAAATCTTGCTGTAGATAATTTAAATGGAGCACAGGTT
TTAGGTCGAACTATTAGGGTTGATCATGTTACTAAGTACAAAAAGAAAGAAGAAGAAGAT
GAAGAAACTGAGCAGAAGAAGAGGGAGGCACGAGGCGTTTGCCGGGCTTTCCAAAAGGGA
GAATGTACACGAGGTGTGGGATGCAAATTTTCTCATGATGAGAAGAGAGCTGCAAACACA
GGTTGGGGCGATAAGGACAAAGAGTCAAGGTGGGGCCATGACAGGTTTGATGGTCCAAAA
ACGGATGAGAGAAGATCCGGCAACAATCCATTTAGTCGCGGTGCAGAGCGTACAGTTCAA
GAAGGCAATAAAAGCTCAGGCTTTAGAGAACAGGCCAAGGAAACCATAGAAAGGGATTTT
AAACAAAGCAACAGGAGAGAGAAGAGACTGGGAAGTCAATGTGATGATCATGATCTAAGA
ACAAAAGACCGTGATAGCAGAGAAAGAAGTTCAAGAAGGCCTAATGGTAATGATTATGAA
CCACATTCAAGCGAAGATAATGATAAGCGAGAGAAGAAGAGATCAGGAAAGCATGATGAC
GAAGAAGTTTTGCTCAGGTCAAGAGGCCATGATAGGAAGGAGGAAAGAAGGCCTAGAGGG
CATGGTGATGATGTGCCAAAGACACGAAACAATTTCGATAGAAGAGAAGAAAAAAGATCA
AGAAGGGATAGTGATTACGATTTTGAGCCAAGATCAAGAGAGGA
>contig_10 Average coverage: 2893.40
TCTTCCTTCTTCCTTCTTCTTCCTCTTCTCATGGTCACCATTCCCAAATCTATACATTCA
CAATTCTCACTTCAATTCTCTCAAATCTGAAAATTTCAGCTAAGCTAACACTACTCTAGA
TCTGAAAATCTGAAACTTTGAATTCGATTTTCAGATCTGGTGAACTTACTCGATCTCGAC
GACAATGGAGAAATCATGTACTTTACTCGTTCATTTCGACAAAGGAACTCCAGCTCTAGC
CAACGAGATCAATGAAGCCTTACAAGGAAGCGAAATCGAATACAAGATCGACGCTATGAA
AAAAGCTATCATGCTTCTTCTCAATGGCGAAACCATTCCTAATCTCTTCATCACCATTAT
TCGCTTTGTTCTTACATCTGAAGATCATACTATGCAGAAGCTTCTCCTTTTGTATTTGGA
GATCATCGAGAAGACTGATTCGAAAGGTAAAATCCTTCCTGAGATGATTCTTATTTGTCA
GAATCTTCGTAACAATCTTCAGCACCCTAATGAGTACATCCGTGGTGTTACTCTTCGATT
CCTTTGCCGTCTTAACGAACCGGAGATCGTCGAGCCTCTTATTCCTTCGATTCTTCAGAA
TTTGGAGCACCGTCATCCCTATGTTCGTCGTAACGCGGTTCTCGCCGTTATGTTTGTTTA
CCGTCTTCCTGGTGGTGACCAAATGCTGGTTGATGCGCCGGAGATTATTGAGAAGTTTCT
CACTTCGGAACAGGATAATTCGAGTAAGCATAATGCGTTTCTTATGCTCTTTACTTGTGC
TCAAGATCGTGCTGTTAATTATCTTTTTACTCATATTGATAAGATTATCGATTGGGGTGA
ACAGCTTCAGATGGTTGTATTGGAATTGATTAAGAAAGTTTGTAGAACTAATAAGGGAGA
GAAAGGAAAGTATATTAAGATTATTATATCTCTATTGAATGCACCTTCTAGTGCTGTTAT
CTATGAATGTGCTGGGACTCTTGTTTCGCTTTCCTCCGCCCCAACCGCGGTTAGGGCCGC
GGCCAGTACTTACTGCCAGCTTCTGTTATCTCAGAGTGATAACAATGTCAAGCTCATTGT
GCTTGATAGACTTAATGAGCTTAAGGCTTCTCATAGGGAGATTATGGTTGAATTGGTTAT
GGATGTGCTTAGAGCTCTTTCGAGTCCGAATGTTGACATTCAGAAAAAGACACTTGATAT
TGTGCTTGATTTGATTAACCATAGAAATGTAGATGAGGTTGTTCTTATGTTGAAGAAAGA
GGTTGTGAAGACTCAGAGTGGTGAGCATGAGAAGAATGGTGAGTATAGGCAGATGTTGGT
GCAAGCTATCCATACTTGTGCCATTAAGTTTCCTGAGGTTGCAAGCACTGTTGTTCATCT
TTTGATGGACTTTTTGGGTGACAGCAATGTCGGTTCTGCTATTGATGTGGCTGTTTTTGT
ACGGGAGATTATTGAAACCAACCCGAAGTTGCGTGTTTCTATTATTACGAGGTTGTTGGA
TACTTTTTACCAGATTCGTGCTTCCAGGGTTTGTGCTTGTGCTCTTTGGATTATTGGCGA
GTACTGTCTGTCTCTTTCGGAAGTTGAGGGTGGAATATCGACCATCAAGCAATGTCTTGG
GGATTTACCGTTCTTCACAGCTTCTGAGGATGTTGAGGGTCAGGATACTCAGAAGACCGC
ACAGCCTGTGAATTCCACTACTGTATCCTCTAGGAGGCCCGTGGTTCTTGCGGATGGTAC
CTATGCAACCCAGAGTGCTGTACTGGAAACAGCCCTGTCTCCACCGACACTTGTCCATGG
CTCGGCTTCCATTGGAAATTTGAGATCTCTTATTCTCTCTGGTGACTTTTTTCTCGGGGC
AGTTGTGGCTTGCACATTGACAAAGCTTGTCTTGAGACTGGAAGAAGTCCAGACATTAAA
AACTGAAGTTAACAAAGCATCAACACAAGTTTTGTTGATCTTTGTCTCTATGCTTCAATT
GGGTCAATCCTCAGCCCTTCCACAACCTATGGATAATGATTCTCACGAGAGGATTGTATT
GTGTATCAGATTGTTATGCAATACGGGTGATGAGGCTAGAAAGATATGGCTGCAGTCCTG
CAGAGAAAGCTTTGTGAAAATGCTTGCGGATAAGCAGCGTCGTGAAACTGAGGAATTAAA
AGCTATGGCTCAAATATCTAATGCACAACCAGATGACCTTATTGATTTCTACCATTTGAA
GAGCAGGAAGGGTATGAGCCAGCTTGAGTTGGAGGACGAGGTTCAAGATGATCTCAAACG
TGCTACCGGAGAGTTCACAAATGATGGAGATGATGCAAATAAACTCAATCGCATTATTCA
ACTCACAGGATTCAGTGATCCTGTTTATGCAGAAGCATATGTCACAGTTCACCATTATGA
CATTGTACTAGATGTTACTGTCATTAACCGAACCAAGGAGACACTCCAGAATCTATGTTT
GGAGTTGGCCACTATGGGTGATCTCAAACTTGTAGAGCGTCCTCAGAACTATACACTCGC
TCCTGAATCAAGCAAACAGATTAAGGCCAACATTAAAGTATCCTCTACTGAAACAGGAGT
TATTTTTGGTAACATTGTTTATGAGACTTCTTCAAATGTACATGACAGAATGGTCATTGT
CCTCAATGACATCCATATTGATATCATGGACTACATCTCCCCTGCATACTGCGCTGATGT
GGCGTTCCGAACAATGTGGGCTGAGTTTGAGTGGGAGAATAAGGTTGCTGTTAATACCGT
TATTCAAAGCGAGAAGGAATTTCTAGACCACATCATAAAATCCACAAACATGAAGTGTCT
GACTCCTCTATCCGCACTGGAAGGGGAGTGCGGTTTCCTCGCCTCCAACTTATACGCAAA
GAGTGTGTTCGGGGAGGATGCTTTGGTGAATGTAAGTATCGAAAAGCAAACCGATGGTAA
GCTAAGCGGGTACATCAGGATAAGAAGTAAAACGCAAGGTATTGCTCTGAGTCTCGGGGA
TAAGATCACCTTGAAACAAAAGGGTGCTGCTTGACCTCCCCGAACAGACCTCATTCGTCG
GTTTTTGCATCTTCTCATACCCTTTTTTATCCCCTTTCTTAATCTGCCAAATAATGTTGT
TATATGTTTACATGGAGATTCAGTTTTGCTATGAATTCTTTTGCCTTGTTGTTACTTCAA
GTTGTTTTAATTTCAGATATAGACAAAAATATTGTTGTTACCATTCATCAAGACAAGCTT
TTAAATTTTCACATCAAATTTGTAGCAATACAACATTTTTTCCCATCAATATATTATTCA
TAAGTTG
>contig_11 Average coverage: 1264.90
GGCTAATAAAGACAAATATATAATAACTCTTCTCTCTTCTTCCACTCACAATAAATAAAC
TCTTTATTTTCCTCTCTCTCTCTCTCTTCTTCTCTGTTTGTGGGTCTCCATATTTTCTCA
GGTCGGTGATTTAATTTTAGGAATGACTAGATAGGAGTGATTAGTCAGTAGTATAGAGCA
AAGTAAAACCAGAATAATAAGAAGAGCAACGGTTTCCTTCTTACAAATCTCTTGTTTTAG
TTATTTCTTTTCCTTTTTTTTTTTTTATCAAAGATGGGAGAAACAGAAAACCACCACCAC
CAACATCAAAACCACAACCACAACCACAACCATAACCATAACCACCAGCAACCGCCGCCA
CAGGTGGTTGCTCCTCCGATGGCGCCTTCACTTCCTCTCGGAGCAGCAAGGGGTCCCACT
TGGGTTCCAGCTGAACAACTCCAACAGCTTCACTATTGCATCCACTCCAATCCCTCATGG
CCAATAGCAGTTATTCTAGCTTTCCAACACTATATTGTGATGCTGGGGTCTATAGTTCTG
GTTACTAACACACTTGTGCCTCGAATGGGTGGAGACAGTGGTGATAAAGCCCGAGTGATT
CAAACATTGCTGTTTGTGGCAGGAATCAACACACTTATTCAGACTATGATGGGGTCCAGG
CTTCCTACTGTCATGACTGCCTCTTTTGCTTTTACATTACCTGTCTTATCTATCATCAAT
GACGTTTCTGGTAGGGAATTCCAAGATGAACATCAGAGGTTTCGTTACTGCATGAGAACT
ATCCAAGGTTCTCTAATTGTCTCATCCTTTATCAGCATGATACTTGGGTTTTCCAGGGCA
TGGGGAAATTTGACACGCTTATTCAGTCCAATTGTAATCGTGCCACTGGTTTCTGTTGTG
GGACTTGGGCTCTTTGCAAGGGGATTCCCACTTCTTGCTAACTGTGTAGAAATTGGCCTG
CCAATGCTGATATTCCTTGTTATATCCCAACAGTATTTGAAGCGAATCCATTCCACGGCT
CATCAAATTCTTGAAAGATTTGCTTTGCTTTTCTGCATTGCGCTCGTCTGGGCTTTCGCT
GCTATCCTCACCGTTGCTGGTGCTTACAACAATGTTAAGCAGCAGACGAAACTAAGCTGC
CGTACAGACCGCTCTTTTCTTATGTCATCTGCCCCTTGGATCAGAATTCCATACCCCTTT
CAGTGGGGTACACCCATATTCAAAGCAAGCCATGTCTTTGGAATGATGGGGGCAGCTCTT
GTTGCATCTGCAGAGTCAACTGGAACACTTTTTGCAGCATCGAGGCTATCGGGTGCTACA
GCCCCTCCAGCATATGTTCTCAGCAGAAGTATTGGGCTGCAGGGTGTTGGCATGTTGATT
GAAGGAATTTTCGGTGCTGCTGTTGGCAATACTGCATCTGTTGAAAATGTTGGCCTACTT
GGATTGACACACATTGGTAGCAGAAGAGTGGTGCAAATATCAACTGCTTTCATGTTCTTC
TTCGCCATATTTGGAAAATTTGGTGCCTTCTTTGCCTCTATTCCTTTACCAATATTTGCT
GCTATATACTGTGTCTTGTTTGGCATTGTCGCTGCTTCTGGAATCTCATTCATACAATTT
GCAAACTGTAATTCGATGAGAAACCTATACGTTTTAGGCCTTAGCTTGTTCCTTGGAATA
TCAATACCCCAATATTTTGTTATGAGCACTGCTTCAGATGGACATGGACCAGTAAAAACA
GATGGTGGATGGTTTGATGACATATTGAACACAATCTTCTCCTCTCCACCAACTGTTGCC
ATGATTGTTGGGACATTGCTTGATAACACACTAGAAGCAAAATATGCAATTGATGACAGA
GGAATCCCATGGTGGAGACCTTTCCAAAGCAAGAAGGGAGATGTTAGAAATGAAGAGTTC
TACAGCTTACCTCTCAGGATACATGAATATATGCCCACCAGATTTCTCTAAACTAATAAT
CATATTTTTGGCTCTGTATATTACTACTTTTCTTTTTTGGTCTACCATCTTTAATCTGTT
AGCACAATGTTTGAGCTTTTTTTTAGGTTGTGTTGTGTGATAAGTTGTAATCAATGAACA
CTTTGAGCTTTTCTTTTTCTTATTTCCTTCTTCAGAACTTACAGGACTTTAAAGAGTCTC
TGAAAAGAACACTAATATTATTTTGGTCTCTCATTTTGAAAACGACTCCTGAAATTTTAG
AACCCATTAAATATCATATCCTAGCTAGTGTTATAAATACATGTGGTAGGCTGTTTCTGC
TCATATTTATTCGTGCTTTTCAAAACGTGTCGCATAAAAAAATATAAATTGTGTCTGTGC
TAACATTTAAAGGGTAGATTCAAGATTTTTATATCGTGCTCGAATTTGTACTATGCTTAT
AATTCTTTATTAAT
>contig_12 Average coverage: 16357.45
TGTGGGCTTTGGGTCTGACTTCAACATAACCCCATTCCTCAGACCCATCTTGGGTTCTTG
TTGGAATCTTTCTTCCTCCATGAATGAGTGGAAGAAAGCAGAGACTAAACATCACTACAA
AGGCTAACAACTTCGCCATTTTCAACCCAAAAAAGATGAGAAAACCAGAGAATGAGAACC
ACTTATGACCTCTCTACACCAATATATATTTATATACATATATGTATATGTATATATAGG
GGGGTTGAGAGTTGGGTGTTCAACAAGACCATAATTAAACAAACCCAAAAAAAGAAGAAG
AAGAAGAAAAACAAAATTGGTTAAATTTAATATTGGGCTAGTTATTAGTATGGCCATTAT
TATTTCTTCTTCTTCTTCTTTTTCATTTTCATTTCTTATCTTATTTTGTGTTTGGCTATT
TGGGTCATGTTTGGCTTTGGAATCCAAAGAGAGTATTTCTCATCATCAACATCATAATAC
TCATACTCTTCAACTCAATTCTCTTTTTCCAGCTTCTACTTGCAACCCTTCATCCACAGT
GGACAACAAGGATGCTACATTGAAAGTGGTACACAAGCATGGACCATGCTCCCCACACCA
AGCCAAAACTAACCATACTCAAATCCTCCAACAAGACGAATACCGAGTCAACTCCATCCG
ATCTCGCCTTTCTGATAAAACTGCAGACGCTACGATCTCTCGTGGCGGCCGCGGTAGCAA
CACAAGAGCTAAGAAGGATGCCACCACCCTCCCGGCCAAGTCGGGGGCAGTGGTGGGATC
AGGTAACTATATAGTGACTGTGGGGCTAGGCACACCGAAAAATGACCTATCTTTGATTTT
CGACACAGGTAGTGACATAACTTGGACACAATGTCAACCTTGTGCCAAGTCGTGCTATGA
CCAAAAGGAGACTATATATGATCCCTCCAAATCTTCTACTTACTCTAATGTTTCTTGTAC
CTCTGCCGAGTGCACTCTACTCAAATCTGCTACAGGTAATAGTCCAGCTTGCTCTTCTGG
TACGTCCACGTGTATTTACGGCATCCAATACGGCGACCAATCCTTCTCCGTTGGCTACTT
CGGCAAAGAAACACTAACTCTGTCATCTTCCGCCGTTATAGATAACGTCCTTTTCGGTTG
TGGCCAAAACAACCAAGGCCTCTTTGGTGGGTCCGCCGGCCTATTGGGCCTGGGCCGAAA
CAAACTCTCAATAATCGAACAAACGGCCCAAAAATACAATCGCTACTTCTCATATTGCTT
ACCCAGCACAGCCAGCAAAACCGGCTACCTAACCCTAGGAAACGGCGGCTCGGCTTCAAA
CTCAGTCAAGTACACGCCACTCTCCACCATATCCGGGGGCGCGTCGTTCTACGCTCTCCA
AGTTCTGGCCATAAGCGTAGGCGGAAAGAAGCTTCCGATTTCAGCTTCCCTTTTCCAGAC
AGCCGGCACGATCATCGATTCCGGGACAGTCATTACTCGGCTTCCGCCGACGGCTTACGG
CGCTATGAGCTCCGAGTTCAAGAAACAGATGAGTAGCTTGGGTTATCCGACGGCTCCGGC
TCTATCGATTTTGGACACGTGTTACGATCTGAGTAANNGTTTGGCGTTCGCCGGCAACGG
AGACGATGGTGACGTGGCAATATTTGGGAATGTTCAACAGAAGACTTTGCAAGTGGTTTA
TGATATAGGAGGAGGGAGAATTGGGTTTGGGACACGTGGCTGTTAGTTATAATTAATTAA
TTAAATAATAATTATGATTAATTAAGTTGAGCTAATAA
>contig_13 Average coverage: 15081.79
AAAGAAAGAAAAAGAAGTCAAAAGTTGATTAGTGGCTGTCCACAAAGCAATTGACATTCT
TAAATTACAAGCAAAGAGAGTCACGTTAAAGTCAAGTGGCTTTTTTCGTAATTAACTCAT
TAAAACAATGGCATTTCCATATTATAATACACTTTATATATATATATATATATATATAAC
TTATAACCCCAAAATCAAAACCTGACCTCTTTCATTTCATTCAATTTCTTCACTCCATTT
TTACTATGGCAACCCTTCGCTTCATCGCCATTTGTGCGATCTTAGCCGTTAATTTAGCAC
TGGTTTCATCCTCAGCCATAGATTTCACTGGAAGCCACCATCTGAGCTGGATTTCATCGA
GATCGGAATGCACAGGCACAATCGCAGAGTGTCTATTAGCCGGAGACGATGATCTGGAGA
TGGAGATGGACTCGGAGAGCAACCGGCGTATTTTAGCCACTAGGCGTTATATCAGCTACG
GTGCGCTCAGGAGGAACACTGTCCCTTGTTCTCGCCGTGGAGCTTCCTACTACAACTGCC
GACCTGGTGCTCAGGCCAATCCTTACAAGCGTGGATGCAGTTCCATTTCTCGCTGCCGAA
GATAAATATATATATTTTTTTTTATCATTTTTTATTTTATTTTTTTGGTGTCTTTTAAAA
TATATTATTACATATGTATGAATCTGATCGAAGATTGTGTGTTATATACATTAAGAAGAA
GA
>contig_14 Average coverage: 4339.52
AGAAAGAAAGAAAGAAAAGAATCCCAAAAATGGTGGTAGAGGAAAATCAAACAATCCCAA
CAAACCCTAGAGTTGAAGAAGATGATCTCGAGGAGGGAGAGATCATCGCCGACGACGATT
CCAGCTCTTCTAACCCTGCCAACGCCCCCTTACTCCATCAACCTCACCCTCTCGAACATT
CTTGGACCTTTTGGTTCGATAACCCTTCCGCCAAGTCCAAGCAAGCTGCTTGGGGTAGCT
CTATTCGTCCGATCTATACCTTCTCCACCGTCGAAGAGTTCTGGAGCATGTACAATAGCA
TACATCACCCAAGCAAATTAGCTCCTGGGGCAGACTTTCATTGCTTCAAATTTAAGATTG
AACCGAAATGGGAGGATCCTATCTGTTCGAATGGAGGGAAATGGACAATGACATTTCAGA
AGGGAAAGTCAGATACTTGTTGGCTGTATACGTTGTTGGCAATGATTGGAGAGCAATTCG
ATCACGGTGATGAAATTTGCGGTGCTGTTGTGAATGTCAGAGCTAGACAGGAGAAGATAT
CTATTTGGACCAAGAATGCAGCCAATGAAGAAGCTCAGGTGAGCATTGGGAGACAGTGGA
AGGAGTTCCTCGATTACAAGGAAACCATAGGATTCATATTTCATGATGATGCAAAGAAAC
TTGACAGAGGAGCCAAGAATCGGTACACTGTATGATTTTGTATAGTTCTTTTTTTCGTTC
GTTACTACTACTACTACTAGCGCAGAGCAGAAGACTCGAAATTGTTTTCTTTTAATATGT
GATAGCTTTCTACACACTAGATACTACTAGAGTGAAATGTGACTGTTCTTTCTTTCCATC
TCTAAAGGAAATGTTGTGGAATGGATCTCGGTATTACTGATTAGTTTTCGAACAAATTTT
GAGTTACCCTACTTCGAATGCATACAAATTTTCTACTGCCACTACT
>contig_15 Average coverage: 3639.50
AAAAAAGAAGGGGTGATTTCGGAAAAAGGAAAGGATAGATCATAGATATCTATTCTAATT
TGTAGATAGAAAGCTCAATAAATTAAGCGCTCGCATCTACCACCGACCGCAGTTTCACAT
CTCATTTTCTTTTCCAGAAAACGAAGATAAGACAAGAATAAAACGACGTCGTCTCATCTC
ATATAAACATTATACTATTACTAGTTGCGGATTGAATTGAAGAGTAAGATTTGCAGAAGA
TGACCACGCCGGTTTGCCCATTTGTGAAAGCCTCTCGCCCTGATGAGACTTCTTTAAAGA
AATGTCCCTTTGGATTTGATTCTTCTAGTACAACTACTGCTGCTGCTACTAACGACAAAA
ACAATAAACCATCACAACCCCACAAAAAACAACAATCACCATCGCCATCACCAGCAGTGA
TTGAGGCAAAATGCCCTTTTGGATATGATTCTCAGAAACTGAAGATTGGCCCACTTAGCT
GCGTCATATGCCAAGCCCTTATCTTTCAATGTAGCAGATGTGTACCTTGTTCTCATGCTT
TTTGCAAAGGCTGTATTTCAAAGTTCAACGACTGTCCATTGTGTGGAGCTGATATAGAGA
AGATTGAAGATGATGAGAAGATCCAGAGCTTGGTGGATCGTTTCATTGAAGGTCATGCTA
GAATTAAGAGAACCCAGGAAATTGATAGTAATAATACTGAGAATAATAAAGAGGAAGGTG
TAGCTGAATCTCCTAAAAACAAGACAGTGATTTATGAGGATGTGTCTTTGGAGAGAGGTG
CCTTTTTGTTTCAACATGCCATGAGGGCATTTCGGGCCCAAAATATGGAGAGTGCCAAGT
CCAGGCTCAGTCTTTGTGCTGAAGACATTAGAGATCAGTTAGAAAAAATGGGTAACACCT
CCGAGTTGTGTTCTCAGCTTGGAGCGGTTCTGGGTATGCTTGGTGACTGCTGTCGAGCAA
CAGGTGACACCACTTCTGCCATCTCTTATTTTGAAGAGAGTGTTGAGTTTCTATCTAAGC
TACCAAGAAATGATCTAGAGATAACACACACACTTTCTGTTTCACTCAACAAAATTGGAG
ATCTTAAATATTATGAAGGAGATCTGGAAGCTACAAGAACTTACTATTTTCGGTCTTTAA
ATGTTCGACGTGATGCTGTNNGCAGATGTGGATAGGAGTTTAGGGAAGGAGGATGTTGCC
ATCAATGGATTTCAAGAAGCCATACAATTGGTGGAACCGTTGAAATTGAAACCCGAAGAA
ACTGGTCTTCAGAAACGGCTTGATTCAGTGCTAGAATTCCTTAAAAGTCAAATTGTGGAA
AAAGAAGCTGAGGCAACTCTCTAATTGAGCTGTGCGTCAACAGAAAGAGAGAGAATAAAT
ACAGCATAGACAACCTGAGGAAGATGGAGTAGTTTCAAAGTGGAAGCTTGAATAAAGCGC
TGGTGTTATTGTGTATTATTATGGTTGAGAAACTTTTTCTGCTATTATCTAGTAATTGTA
TCTCATCTCAAGTATCTGTATATAAAAGCTTATCTGCTACTGAACTGAACATGAACAGAG
TAAGTGCACAAGCATCAACCTTGCTCCTGGATAGACTGGATTTGTGTTACTCCTTTCCTT
CCCATTTGTCTTTGCCTTATATACCCTGTCACTAAACTCCTTGTTTTACTACTCAAGTCA
AAGAGAAAAGAAAAGTCTTGTTCGATTAGTCAAGACCATGTTAGAAATCTATTTAATGGG
GTCTGTTATTTTGCCGTATATGATATTGTAATTGTAATTGTACTTATATAATATATGTTT
GGTATTGTCTGATATGTATCAGAGTACTAAAACCACCAGAGTCACAAACATTACATTAGC
TCCAACGCTGCGTATTTTGCTGGCAGTGGCGTGGCCCTTAGAGAAGAAGATATACTAG
>contig_16 Average coverage: 162.89
GTGAAAAAGGATAATATAAAAAATTCAAGAGCGGTAAGCGGGAAAATAAAAGTTTCAAAA
AGGCATTGAACGATGAAGTAAAGGAGTGGGCTTTCAGTCACAGACCGAAATGGCCATGGC
AATGGCGATGGAGGAAGTCATATCCCGAATAGTACAAGAGCTCGAAGATATTCGCAATTC
ACAACCACCACCATCTATCTCCGATTCCTCTCTCTCTGACCTGCAAACCCTTCTGCACAA
TGACTCTGAATCCATGGACCGCTTCTACGACGAGCTCTCCTCCAAGTCTCTTTCTCCCTC
GAATCTCGTTTCTGCTCTTGCTTCCGCCATGGATTCTGGTTCATCTTCTCTCTCCCTCTC
GGCTTCGCAGGTCTATCTCTCAATGCTTCTTTTCCCCAATTCACCTGTTTTCACTCTATT
CACTCCAATGGCATTCTTGTCACTTCTCCGTTCTATTCGCCGCTGTCTCAAGCATCGGCC
CTCGGGTCAGGCCGACCCAAATGGATCGGCTCAGAGCTCTCAAATTGGGACTAGCCGGAA
GAGGAAAATGGGCCCCCGAGGTCGTGGAGCGAAGAAGCGTGGTCGGAGTACTTGCAACGA
AGATCATGAGAGTGGAGAGAGTGAGTTTGATTTTAGGGTTTTGTTTACTGTGCTTAAAAA
GTTGGAAAAAGTTATGAATTTGATACATTTGGATCGATTTCCCGATACTTTGAAGTCTTT
GATTCAAACAGTTGCTGAAATTCCAGTGCTTGGGATTGAGGTATGTGGTAATTTGGATAA
CTACGGTAGATTGAGCAAATTCTGCTCACAGATTTTGCTTGAAGTCCTCAGGCCTGAGCA
CGGTGACCAAGCGCACTCGGCGTCTGAGGTGTTGAAATCATTGTCGCCTATGATTCTTCA
GTTTAAATCTCAGGCGAGGACGTTTGCTCTTGAATTTATAACGATTCAAATGGCGGATGC
AGTGAACCTTTCCGATGGTGTTAAGAAAGCATTGGTGAATCTTCCCAAATACTTGGTTGT
AAAGGCGCCAGAGAAGTCTGAGCCTCGGGCTTTGGCTGTGGATTCGATAATGGAGATAGT
TCGAATCCTGGAATTCGAAAATCAAATTGGGTTTGTGGAGTATGTCATGAAAATGGGTCA
AGGAAAGTCTAATTTGAGGCTCTTGGCAACTGACCTCATTCTGGTGCTTGTGACATCATT
GAAAGATCCACTGTGCCTGAATTCAAAAACTGAAGTAAAGGATTCATGGGGTATGAAATG
TTTAGAGGCATTGATTCAGCGATGTTCGGATGTGGTTGCTGGAATTCGATCTCGGGCTTT
GTCAAATTTGTCTCAGCTCGTGGGAGTTTTGTCAGGTGATAGTAGGAGTCAGAGTGTGTT
GAAAGAAGTTCTGGGGATTGGAAATGGAGGAGAGGGTCGAGTGAATGAACTTCTGAGAAG
AAGGTGTGCGGATGAGAAGGCAGTGGTAAGAAAGGCTGCACTTCTTCTGGTCGCGAAATT
AACAGGTCTATTTGGCTGCGGCTTTCATGGAGCCTTGCTAAAGACTATGGGAATGGCTTG
TTCAGATCCACTTGTTAGCATACGGAAAGCTGCACTTTCAGCTCTATCAGAGGCCTATAG
AACATCTCCAGAAGAAAGTGTGATTCGAGAGTGGCTACATTCTGTTCCTCGCTTGATAAC
TGATAATGAGTCCAGCATACAAGAAGAATGTGAAAACTTGTTTCTGGAACTGGTACTGGA
ACGGATATGTAGATCTGGATCAATTGAGTTGCCCCCTAGTAAAGGCAGTATCTGCAGTTT
TGAAGAGGATTTTGAGTTGTTATTCCCTGAAGGTGTTCTAGGTCTTCTAAGAGAGATTTG
CCATGGAGAGGTGGCACCTTGGGTAAAGAAAATATGCACAAACCTTGGCAAAAAGAATAA
GTTAAAGCCCAAAATTGCTAAAGCTCTTCAGACAATCATACAAATGTCTGAGTCTCTTTG
GTCAAGATATTGTCTGCCAATAGAAAAGTGGACGGCTCCCCCTGGTGCTTGGTTTGTTTT
GTCGGAGGTGTCAGCGTACGTTGCTAAAGCTGTAGACTGGGAGTTCCTCCACCATCATTG
GGAGCTTCTTGACAAGGATGACATGGGAGTAAATATTACGAGTCCTGATACACTAGGAGA
AATCTATGATGATGAAGAGGATGTAGAAGCGAATTCTGTTGCTTGGGCTGGGGATCGTGT
TTTTTTATTGCAAACAATTTCCAATGTTTCTATTGTGCTGCCCCCTGAACCAGCTGCAGA
TTTAGCCCATAATTTGTTCAAAAAACTTGACGAGTTCAATATGCATTTGACAGAGGTTAA
AGCTCATGTTAAAGCACTTAAGACACTATGCAAGCGGAAGGCTTCAAGTGCAAACGAGTC
TGATTCACTTGTTATGAAATGGGTGAACCAGCTTCTCTCTAAAGCTTCTAAAATTTTAGA
AAAATGCATCTCAGAAAATTCAGAAGCAAACAAAAATGGCAGCTATACGACACCTAAAAG
TGCAACTAGAAAGAGCAGAAAAGCGAAGTCCATGGCTAGGTCATTGTCAAAAGCAGTTAC
GGCAGTCTATACAATTGGGTCTTTGGTTATTCATTGTCCAGCTGCTGATATGAGCTCAAT
CATTCCACTTTTACATACAATAATCACATCAGAAAATCCTGATCCTAAATTGAACAAAAT
ACTAGGCCCTAGGGTCTTGTTCAAGCAAGCAGCCCCTTCTTTATATATTCAGTCATGGTT
GGCTTTGGGAAAGATTTGTCTTGCAGATGGGAAACTTGCAAAAAGATATATTCCTCTGTT
TATGCAGGAGCTTGAGAAGAGTGACTGTGCAGCCCTCCGTAATAACTTGGTAGTAATCAT
GGCAGATTTTTGCATTCACCATACTGCTTTAGTTGATTGTTATATAACGAAGATCACAAA
ATGTCTCCGCGATCCATGTGAACTTGTGAGAAGGCAGACATTCACACTGCTTTCAAGACT
ATTGCAGAGGGACTACGTGAAGTGGAGAGGAGTTCTGTTCTTAAGATTTCTTCTCTCGCT
TGTTGATGAGTCAGAAAAGATAAGGCAGCTTGCTGATTTCCTATTTGGGAATATTTTGAA
AGTCAAGGCACCCCTCATTGCTTACAATAGTTTCATAGAAGCCATCTTTGTTCTGAATGA
CTGCCACGCTCACAGTGGACATACTGATTCACATGGCTCCCGAACTGAAAGTCGACTTTT
TTCCATCAGAGGAAATGATGAGAGATCAAGGTCTAAAAGAATGCACGTTTATGTTTCTTT
GCTCAAACAAATGGCACCAGAGCACCTTTTGGCGACTTTCGCAAAGCTATGTGCAGAGAT
TCTTGCTGCAGCATCTGATGGTGCTCTAAATATAGATGATGTCACTGGACACTCAGTTCT
TCAGGATACTTTCCAAATTCTAGCTTGCAAAGAAATCAGAATACAGGCGAACCGTGGACC
ATCATTGGATTCTGCAGAGGTCGAAGAAGATGGAGATGGTTCAGCATCTGCTGCTGCTGC
AGCTAGAGGAAGGGCCATAACACAAGCAGTCAAAAAGGGTCTTATCCAGAACATGATTCC
CATCTTCATAGAGTTGAAGAGGCTATTGGAAAGCAGAAACAGTCCACTTATAGGTTCGCT
CATGGAATGCCTCCGTGTTCTTCTCAAGGATTACAAAAACGAGATTGATGAAATATTAGT
TGCTGATAAACAACTTCAGAAAGAGATCATGTATGATATGCAAAAGTATGAAGCAGGGAA
GACCAAGTTAACAGCTGCTGAGGCTGTTGCCAACAATAAAAACGCGAGTTGTAGCTTTCG
TTCACCTGATCCTGTTCAAGTTGGAGATGGTAAACAAGTTCAAGATAATGGAAAGCTTGC
ATCAGCAATGGCAGATGCAACAGCTGCCGCCACAGCTCGGTCTGTGCTCAAGGAACTAAA
CAAAGGAATAGTGTCGCCTCCTTTAACTGCTAAAAGTGTACCTAAACTCAAATCTTGTGA
GAAAGAAAACACTTCCAGAGTTGATAATCCTCAACAAGTATTGGAATCATTGAGGAAAAG
ACACAACTTTGATTCTGATGATGAATTGAACTGAGGTCTGCTATATAAGTCTAGTAGCCA
TTGAAGGTTTGATCACAAGCTCTCACAGTTAGATATCAATTTAACTGTAGATTACATAAT
GATTGAAAAATTGATAATCAAGGCTGTTGTATAATCTTTTCTTCTTGAAAAGTGAAAGTA
TATAAAATCCCA
>contig_17 Average coverage: 11705.17
TCTTCTTCTTCCTTTTCTGATCACACCCTTTACTGAAATATGGCGATCCATCATAGATCT
TCTCTTGTTTCGTGTTTTGCCATCGTTTTCTTGGTGGGTTTTGCCTGGGCTTCGGATATG
TCTATCATCGACTATAATGCTAAACACGGCATGGAGGTCCCTTCTGAAGGCAGGACTGAG
AAAGAGATGAGAGCCATGTACGAATCATGGCTCGTTCATCATGGTAAGGCGTACAACGCT
CTGGGAGAGAAGGAGAAGCGATTTGAGATCTTTAAAGATAATTTGAAATTTGTTGATGAA
CACAATAAGGAGAGCAGGACCTACAAACTTGGGATGAACAAGTTTGCTGATCTCACCAAC
GAGGAGTACAGAACCATCTATTTGGGTACCAAGATGGATCGGAAGGGAAAGCTATCTCAG
TCAAAGAAGAGTGATCGGTACACCTTCCGAGTTGGCGATTCGTTGCCCGATTCCGTCGAT
TGGAGGGCTAAAGGGGCTGTTGTACCTGTTAAAGATCAGGGTCAATGCGGGAGCTGCTGG
GCTTTTTCAACTATTGCTGCAGTTGAAGGGATTAACAAGCTTGTAACCGGTGATCTAATC
TCTTTATCTGAGCAAGAATTGGTGGATTGTGATACTTCTTACAACGAGGGCTGCAATGGT
GGTCTCATGGACTACGCCTTCGAATTTATCATCAACAATGGTGGCATTGACTCTGATGAG
GATTACCCTTACAAGGCTCGTGATGGTCAATGTGATACATACAGGAAAAACGCCCATGTT
GTGACAATCGATAATTATGAAGATGTTCCTCCAAATGATGAGAAATCATTGATGAAGGCT
GTTGCAAATCAGCCTATTGCTGTTGCCATTGAAGCTGGTGGCAGAGCATTCCAACTGTAC
CAATCGGGTGTTTTCACTGGACTCTGCGGAACACAACTAGACCATGGTGTGGCTGCAGTT
GGATACGGTACAGAAAACGGAAAAGATTACTGGATTGTGAGGAACTCTTGGGGAGACAGC
TGGGGAGAGGCTGGATACATTAAGTTGGAGCGTAATTTGGCTTCTGCTTCCACCGGTAAG
TGTGGAATCGCCATAGAGCCCTCATACCCCATCAAGAACGGAGATAACCCTCCTAAGCCT
GAACCCTCTCCACCAACTCCACCTATTAAGCCACCAACTGTTTGTGATGACTACTACACA
TGCCCTGTGGGAACCACTTGCTGCTGCATCTACGAGTATGGAAAATACTGCTTCGCTTGG
GGATGCTGCCCTCT
>contig_18 Average coverage: 2093.52
TCTCTAGCGTCAACTCTTCAATAATTGCAATTCAACCCCTCCAAAACCCTTTTATCACAA
AACCTCTCACTTTTCACTCCCAAAATCTTCATCCAGGTACTTCTTCTACCTCTCCTCACT
CTCATTTCTTCTCCCTCCTTCGATTTTCGCTTCCATTTTCTCGATTCTCTCGGAAATTCT
CTTCGCTTCGTCTACAACTGCAGTTTTTTCCGATTCCAGGTCTGTTTTGGTTCTATCGAT
CGAAACCTAGGGTTTCATTTTGACGGAAAGTAGTTATACTATAGCGGAAGAAGAGTTGAA
GCTGTGACACAGCTTTTTCTCTTCGATGGAGGCCACAGCAGCCGCACGTGGTGCTCCGAT
GCCGATTTCGTCTCAACAGTCTCGGAAAGAGTGGCGCGCTGTCTCAGACCATCATTCGGT
TCGAAACGTCGGCGATGAGGAATTGGAACGGTCAAAGTTAGGACAATCAGATGAGAGAAC
CATTTATGAGCGGGGAAGAGAGCCGCTTGATGTGGATTTCTGTTCTATTACAATCAATGG
TAGCTCGAACCATGATCTCTTGCAGCAGCGGCTTCATGATGTGTCAAGACAAAGAGAGGA
ATTGCAACACATGGAGACTGAGCTTCGAGCTCAAATAATTGCTAGATCTGAAATGATCGA
AATGCAAAATAGCTTTGACGCCCAAATTAAGGAGCATTCTAGTGCTGCTGCCAATCTTCA
GGAGCAACTGCGTGAAAGGGATCAGACCATACACGAGCTGGAACTGAAACTGGAAGATAA
AGAAAGAGAGCTACATGCTATCAAAAGAGACAATGAAGCGGCTTGGGCTAAAGAAGACCT
TCTCAGAGAACAAAACCAAGAACTAGCGAGCTTCAGAAGAGAGCGCGATCATTCCGAAGC
TGAAAGAGCACAACACATTAAAAAGCTACATGAGCTTCAAGAGCACATTCAAGAAAAAGA
TAGGCAGCTTATGGAGTTGCAGGAACAGCATAGGATTGCTCAAGAAAACAATCTTTATAA
GGATGATCGACTGAGAGAAGCCCAAGCATGGATAACCCGTGTCCAGGAAGTGGATGCCCT
GCAGCAAGCTGAGCGTGCAGAACAATATAATCAGCTCTGGCTTAGTTGTCAAAGACAGTT
TGCAGAGTTGGAGAGACATCATATGCATTCAATACAACAGCTTCAACTTGAGCTGGCTGA
TGCAAGAGAAAGGAGTGGTGCTTTCACTCAAGAGTCACGAGTTTCACAAGAAAATTCAAA
TGATGCATCTGGATATGGTCAGAATAATGGAAACCAACTAGACATGAATGGAGGTGGCAC
ATCAAGTGGAAGCAATGCGGCCCTTTCAAATGGAAATGCTGACAATGCTACATCATTTAC
TTCAACTGGCAATGCATCAAGTCAGGTTGATCACATTGCTGGTGTTCCCATTACTCCATC
ATCTTTACTTGGGATGCCTTCTTTCCTTCCTCCTGGACAGTTGGCTGCTATGCATCCATA
TGTTATGCATCAACAAGGGGTTGCCCACTCTGTCCAACCACATGTTCCTCAATCTCATGT
TGGGCAATTCCATTCTGTTCCTGCAATGTCATCCCTGCAACAACAGTGGTCGAATCAACA
GGCCGTATCAGAAGGTGCACAAATATCACCACAAAGTGAAATATCACCATCCCAAGCTGA
TCAAAACCTTGTGAGATCAGATGAAAATTACAACTACGAGATGTCTGTTAATGGACAAGC
TCTTTCTGCAGATTATTTGAATGCTCACATTGGTCATCAGGCTGATCCCAACTCTGTGAT
CTCGTCGTCTACTGGGGAACAACAGGTTCTCGAGTCAATTGATAGGGGTTACCGCAATGC
CCAATCTGAGCAGGAACTGAGACAAATTTCATCACAGTTTCAGGATGTGTTACGCCTGGA
GTCACTTCAGCAGAGCACTGAAACTAAGACAAATGAGCAATCTGTTATGAATGGTATTGG
TGGCTTAGAGGAACAAGTTTCAACCACAGCACAATCCAGTTCTTCTGCCAATACATTAGG
GACTCCGGAGAATTTTGAGGAAACTGCATTAAATAATTCTAATGATGTAGTATTGCCCGA
AGCTTTTGTTTCTGGTGGGCAGACAAAGTCACCAACTGTGGCAAGGACTGCAGAAGTTGT
TCTTCTAGATGAAAGATCATTGTTGGCTTGCATAGTTCGTACCATTCCAGCTGGTGGTAG
AATTCGGATAAGTTCAACGTTGCCAAATAGACTTGGAAAGATGCTTGCACCTTTACACTG
GCACGATTACAAGAAAAAGCATGGAAAGCTTGATGAATTTGTGGCCAGCCACCCTGATTT
ATTTGTGATCGAGGGAGATTATATTCATCTTCGTGAAGGTGCACAAAAGATGGTAGCAGC
CAATGCTGCCGCTGCCAAAGTTGCTGCTGCTGCCGCCGCTGCATTGGCTCCTTACTCATC
GAGTATGGCATCTGTGGCCGTTACTCCAATGGCACAGAACAGACATAAAAAGCAGAATCC
GCAACCAAACGGTGTGTATTATGGTGGAGCATCTGAGGGTTTAACAAATGTTAAAATCTT
AAGCAAATCGATAGATGCTCGTGACCTGAATGTCGCTGAGAATAGGCCCAGTCAGCTCTT
GAATGGATCAACTATGAGCGCTACTCAAAGCATAGGATCGAGCAATGGCAGATCCAGCTC
AAACACTGGACTTAAGCAGCATCAGCAGCAGCAGCAGCAGGGGAGGCCAACTGGTTCTGC
ATTTCCCTCCAGAAGATGAAGGAGAAGGTGTCGACCGGAGGAGAAAGGTGTTGTAAACCG
AAAGCGGGGAGAAAATCTTGGACCAGATTGGTGATTGAATGAAGCAATAGTGGACGATCA
CAAAAATTTCATTGCAACTCATACAATTGTCTGATTGAAATTGTGATGATTTTTTTTTTT
TTTTTTTTCAAATATGTTATTTATCTTTTGAGGAAAAGCTTAGTTTCTTGTGCGAATGGT
CTAAATGATATGAATCTGCAACTCTATTCTTATCTGCGCTGAAAGCAATGTTCATGGCTC
AACTGCTTGTTTGCGTTAGATATATAACTTTTGGTGAATTATTTTAACATTTTCAATTCT
CATCACAAAAAA
>contig_19 Average coverage: 2301.75
CGCCTCTTCCTATAAAAATCACCATTTCTGCAAGTCTTTGATGTCCCCTTCTCTCATATA
TATAAATATACATATAATAAATCTGTAAATTAGAGACTAATTTGAAGAGAGAGAAAGAGA
GAGGAGGGTTTACTAAGTTTCTAGAGAGAGAAAGGAAGCTCGTCTTTAGCTCTCTCTCTC
TATCTCTTTCCCTTTCTTTCCCCCCTTTGTGCCCTTCGTCTCTGTATTTTTGCTTGCTTC
ATCTGATTTAGTTTTCAAGATCTAGTCATATTTTTGGTAATATTCTTGGGTTATTAATCG
AAGACGGGGCGGTCAAGATGTCGTCGCTTAGTAGGGAACTTGTGTTCCTGATCTTACAGT
TTCTCGACGAAGAAAAGTTCAAAGAGACTGTTCACAAGCTAGAACAGGAATCTGGGTTTT
TCTTTAATATGAAGTATTTTGAGGATGAGGTTCACAGTGGCAATTGGGATGAGGTTGAAA
AGTACTTATCTGGGTTCACAAAAGTAGATGATAATCGGTATTCCATGAAAATATTTTTTG
AGATAAGAAAGCAGAAGTACCTTGAAGCCTTGGATAAGCATGATCGGTCTAAGGCCGTGG
ATATATTAGTGAAGGATTTGAAGGTCTTTGCTACATTTAATGAAGAACTATTCAAGGAAA
TCACTCAGCTTTTGACACTAGAGAATTTTAGAGAGAATGAACAACTGTCAAAGTATGGTG
ATACAAAGTCAGCCAGGGCAATCATGTTGGTTGAGCTCAAGAAGTTGATAGAAGCAAATC
CTTTGTTTCGTGACAAATTGCAGTTCCCACAGCTTAAAAATTCTAGGTTGAGGACCCTCA
TTAATCAAAGCTTAAATTGGCAGCACCAACTTTGTAAAAACCCTAGACCAAATCCAGATA
TAAAAACTCTTTTTGTGGATCACTCATGTGGACAACCAAACGGTGCGCGGGCTCCATCAC
CTGCAAATAATCCTCTTCTTGGATCATTGCCCAAAGCTGGAGGCTTTCCACCTCTAGGTG
CACATGGGCCATTTCAACCAGCACCGGCTGCAGTTCCAACACCTCTAGCAGGTTGGATGT
CCAATCCTACCGTAACTCATCCTGCTGTTTCTGGGGGAGCTATTAATCTTGGTGCTCCAT
CAATTCCAGCTGCATTGAAGCATCCAAGGACTCCTCCAACTAATCCTTCTGTCGACTATC
CATCTGGGGATTCTGATCATGTCTCAAAAAGAACTAGGCCAATGGGAATTTCTGATGAGG
TGAATCTACCTGTTAATGTGCTGACAACATTTCCGGGACATGGTCATAGTCAGGCTTTTA
ATGCTCCTGATGACTTGCCCAAAACTGTTACAAGGACTTTAAATCAGGGTTCATCTCCTA
TGAGCATGGACTTTCACCCTGTTCAGCAGACTCTACTTCTTGTTGGCACCAATGTGGGTG
ACATAGGGTTGTGGGAAGTTGGTTCAAGGGAACGATTGGTTTTGAGAAACTTCAAAGTTT
GGGATCTCGGTGCATGTTCAGTGCCTCTGCAGGCTGCCTTAGTGAAGGATCCTGGTGTTT
CAGTGAATCGGGTTATATGGAGCCCTGATGGTGCTTTATTTGGGGTTGCATATTCAAGGC
ACATTATTCAATTATATTCTTATCAAGGAGGTGATGATGTTCGTCAACACCTGGAGATTG
ATGCTCATGTTGGAGGAGTAAATGATCTTGCTTTCTCGCACCCCAATAAGCAACTCTGTG
TTATCACCTGTGGTGACGACAAGACGATCAAGGTGTGGGATGCTGCTACTGGTGCAAAAC
AATACACTTTTGAAGGTCACGAGGCACCTGTTTATTCTGTGTGCCCCCATTATAAGGAAA
ATATTCAGTTTATCTTTTCAACAGCCCTGGACGGAAAGATAAAAGCATGGTTGTATGACA
ATCTTGGATCTCGAGTTGACTATGA
>contig_20 Average coverage: 47.85
ATTAACTTTAAGTACCACAAGCATTCTCTTTATTTCGTTGAGAGAATACATGGTACTAAT
TTCGACTATTGTGATGGCTATGATTCTTATTGTAAGAACTCAGTGCTCAAAAAACAGCCA
GAATTCAATCGAAATACCAAATTATGTGGGTTTTGTTGTGTGGATTGCGGTTTCAAAGTC
CATTTACAATGTGGTATGTTACCTAGTATTGTTCAATACAAATATCACACACACCCTCTT
GTTCTTGTTGATTGGGCTATTGACAATGATGGATGTTATGAATGTTATTGTGATATTTGC
GAAACCGAAAGAGATCCAAGATTTTGTGCATACATTTGTGAAGATTGCAAGTATGTTGCT
CACGTACAATGTCTAGCTTCCGAGATCATAAATGTACTAAAGGGAGA
>contig_21 Average coverage: 95.31
CATATATGTGATATCAAAACCCAACCTGGCTAGCTGTTTTCCACTTCAATTTAATCACAT
TGTCAATTTTCCTCTTCATCAACTTTTTCTCTGAAGTAGTCTCACAAAATCTTTTCCTCA
TCTCGAGTTTGGATTCATACTCTTCCATCTTATTCTGCAATTCTCCATACACACCATTCA
ACTTCTCTTGTAGCTTTCCCATATTATTGTTGACTACATTTGGTATTTCATGGTCAAGTA
ATTTACTCACTTGGACATAAAAGAAATCTCTTGTAACAGCCTTAAAAGATTCCTCTATAA
AACCCACATCAAAATTCCCATACACTTTTGCAAATCTTATGTAACAATACCATTCTCGAA
GAAGATCTTTAGAGATGTCTATGACCAAAGTTGCATACATCTTTTTCATGACTCGACATA
TTAAGAAAAAACATATGCTCTTTAGTGATGAAGAAGATGTTGAATTATGTCCAATATCTC
CATAATTGTGAAGTATATGTTTCATAACACACACAAAATTTAGAGGGATTGAATAATTAC
CTTCAACATCAACAATCTTCAGCAATAGATCACTTGATTTTATGTCAAAATGATTTTTTT
CCCTAAAAAAGGATTTGAACTCATGGTAAATAAAGGAGATGTACTCATTCTCTGTAAAAC
TTGAAATTTGTAGAAGCTCATCAATGTTCTCATCATTAAGGACTAGAGGTGTAGTGTCTA
TACTTTGCATCTTATTTGTCAAATTCTTATTACGAACCTTTAGCCAAAAAAAATGATTTT
TGAAACATTTTTCCTCACGTTCAGTTAGAGTGTGAATTAAGTCTTGAAAAGTGAAAATAG
AGTCTTCTTTCTTTTTTATTTCCACCAGTTGATTTTGTATTTCTCCTGAGAATTTCCAAG
CATCGTCTCCCACTATCTTTAACTTCACATCTCTAAGATCTCCCTTTAGTACATTTATGA
TCT
>contig_22 Average coverage: 2046.07
AACAGATCTGTCCCAGCTTTTTTTTGTTTTTTTTTCCTTTTTATTTTGGTTTTCAATCCC
TTGGATTTCAGAGCTTTTTTTTTTTTTTTCAATTATTATTCTTTTCTTTTTACATATATA
TATATATATAAATTGTGTACTCGGTTTTTATTCAATTACCGGTATTTTCCTTATCTTCCA
TTAGTTTCTGCCACTTTCCTAATTTGGACATTGGAAGCTTTTAGCCTCAGAGGAGAGGTT
TCTGAATAAATAAGGTTGAAATCGTTTCTGGGTTTTTGTTATATTCCTCTGTTTTTGACT
TTATTCTCCTGCTATAGATGATAATAGATCTATAACTGTGGTACTACTCCTTGGGTTCCA
TCTTGGAGCTACTAGCTTTAAATTATTGAGTTTTATTTTTACTTTTGAATTTTATTTGGG
CACATTTCTTTTGAATTTTGGAAAGTTGGGTCTTTTATAGATTCCTCAGGCTATGCCTAT
ACATTAAAAAAAGAAAGTGTATTCTGATTCCTTTCAAAAAAAAAAAAATGCTTTCTTGAT
TTAACACTGATATTATTGCAGTGAAATCTCTGCCTCCTCCTCCATTTCCCACCAAAGGTT
CCTCTCTCCTTTCCCTCTTTCTTTTCATTGCTCATAATCCTTGATTGCCCAAGTTTCTTT
GAAGAATTGAAAGGTGTGAAAATCCAATAACTTGATGTTTTGAAGTGGGAAACCAATCCA
AAACAAGGGAAGGATAAAAAAAATAGTAATAATGGAAATTCTCTCTTCCCCTGCTTCTTA
TATTTCCAACTCGAATTGGCTTCTTCAAGATGGCAAAAGCACCAACTGGACTGCGGCTGA
GAACAAAGCTTTCGAAAATGCTCTGGCCGTGTTCGATAAGGAGACTCCCGAGAGGTGGCA
CAATGTGGCGGCCATGATCCCCGGAAAGTCAGTTGAAGATGTTATCAAGAAGTATAAAGA
GTTAGAGTTTGATGTTAGCAATATTGAAGCAGGGCTTATCCCAATTCCTGGGTATACAAG
CTCAACATTCACTTTGGATTGGGTTAACAATGGTCGTGCCTATGATGGGTTCAAACAATC
CTATGGTTTTGGTGGGAAGAGATCTTCATCAACTAGGCCTGCCGATCAGGAAAGGAAGAA
AGGGGTTCCATGGACTGAAGAAGAGCATAAGTTGTTTCTTATGGGGCTTAAGAAATATGG
GAAAGGTGATTGGAGGAACATATCTAGAAATTTTGTTGTTACTCGGACACCAACCCAAGT
GGCGAGTCATGCTCAGAAGTACTTCATTAGGCAGTTATCAGGAGGGAAGGATAAAAGAAG
AGCTAGCATCCATGACATAACAACAGTCAATCTCAATGACACAAGAACTCCCTCACCGGA
CGAGAAGAGGCGACCGCCCT
>contig_23 Average coverage: 20139.25
GTAAACGTGTTGCTGCTCCTGCCAAACCTGAAGCTTCAGGAAAGGCTAAAGTTAAGGTTG
TGGAGCCAAGCAAAGATGATGAAGAAGATGACAGTGATGATTCTGATTCTGATGATTCTG
ATGAAATTGATTCAGAAGGTGATTCTGATGAGGACATGCTTGATGGTGATGACAGCGACG
ACAGTGACAGCGATGAGGAAGATGATGAAGAGACCCCTGTGAAGCCTGAAGTGTCCAAGA
AAAGGCCAGCCGCCTCTCCTTCGAAGACTCCTGTTTCTTCAAAGAAATCTAAAGCAGCAG
CTTCTCCCAAATCTGATGGTAAGAAGGTAGCTCATGTTAGTACCCCACACCCTTCAAAGA
AGTCTGCAGCTAAGACTCCAGCCACACCTGCAACTGATAAATCGAAACAGACCCCAAAAT
CTGCTGGCAACGTTTCTTGCAAAACTTGCTCCAAGAGTTTTAATTCCGATAAAGCGCTCG
AGTCTCACACTAAGGCAAAACATGCTTGAGATCTGAAGATGGAGAGAGAGTCTAGGTTGC
TTTTGGATTTTAATTTTTGACATAAAGCTATAGGAAAGGGATGATGGTGTTTTTGGTGGT
GGAATGAATTGTTTGGGACAAGTATTATGAATTTTATGTTAAGTTGTTTTAGGTTTCAAT
GGATTGATATTTTTACTCAATCGTATTATATATTATCTTTACATTTTTGTTG
>contig_24 Average coverage: 2041.37
TACTATAATATGAATTACAAACCTAATTATTTATGTTTCTTCAAGTATAATTTCCTTATG
ATATCAAGGCTAAATCTGGAAGAGTTATGGCTGATGACTCATCTAATATATAAGTGTCAA
CTAATTCAACTTTCAACAAACAATTAGAAATAACAAATTAAAACAAATAAATAAATAGAA
AATTGTGTATATGAAATGTAACAGTCAAGTAAACAACTATTGAACAAAAAACAAATATAT
ATTAAGAGATTATTAAATAAGAAGGAAAAATAAAAAATAAAAAGTTGGTGACAGAAGGGA
GATAGTTTAGAAATTGAGAGTGAAGTTCTATTGTGGAAAGTAAATTATAATAGACGTTTC
TGTACTCTTAACTTTTTGATTTATTATATTATCAACCTGTCTATCTCTCACACCCTTCTT
CATTAGCTACCTCAAGAGTTTACAGGAAACGGTTCTGTAAACTTACTATTGATTGACTAC
ACTAAATGAGGGGAGCAATGGGTTCTTCCCCTCGTGGAGGCCATCGATTATCGGCATCAA
TTGAAGATACATATAGAAGAAGATCACAAAGAACTAAAGCTAAGGACTCAGAGAAAGCTC
CTTTCCACATATCTATTCATGAAAGGAATCCCAAATGCAAGTTTCCTCTGCTTAAGCTTG
TCCTACTAGTTGTCATTTTCGGCACTTTAGTAACACTTTTGTACTCTCCTGATATTTACC
ACAATAACAACCATCCATCTTCAAATTCTGTTTCTCAAGAGAGTTTTGTGAAGAGGTGGA
TATGGGGTGGATCAGATCCAAGATATATATCAAATATAAATACAAACTGGGATGACATTT
CTATAGTTGTCAAGAAGTTGAATCTGAAGAATGAATATCAGGGAATTGGACTATTGAACT
TCAACAACAGTGAACTTAATCAATGGAAGCAGCTCACACCAGATGCCATTCACATTGTTC
TGCAATTAGACTATGCTGAGAGAAATGTAACGTGGGATTCATTATATCCAGAGTGGATAG
ATGAGGAGGAAGAAGAAGATGTTCCCATTTGTCCATCTTTGCCAAAGCTAAAAAATCCAG
GAAAACGACTTGATCTCATCGCGGTTAAGCTTCCTTGTCGAAACGAGGGGAACTGGTCCA
GAGATGTTGCACGACTTCATTTACAACTTGCAGTTGCTGAACTTGCCGCCTTTTACAAAG
GATACAATCCAGTGCATGTTGTTTTAGTTACTGAGTGTTTTCCTATACCAAATCTTTTCA
AATGCAAGGAACTTGTGGCCCGAGAAGGCAATGTTTGGCTATACAAGCCAAACTTGAATG
TGCTGAGGGAAAAAGTCCAACTTCCTATTGGTTCTTGTGAGCTTTCTCTTCCTCTTGGGG
GAAAAGATGCAGTCACTTCTGGAAATGTACACCGAGAAGCATATGCAACCATCCTCCATT
CAGCTCATGTTTATGTTTGTGGAGCCATTGCAGCTGCTCAAAGCATCAGAATGTCTGGCT
CTACACGGGACCTTGTCATCTTGGTCGATGAGTCCATAAGTGGCTACCACAGGAGTGGCC
TTGAAGCAGCTGGCTGGAAAATCAAGACTATACAAAGAATTCGAAATCCGAAAGCTGAGA
AGGATGCTTACAATGAGTGGAACTACAGCAAGTTCAGGTTGTGGCAACTAACTGAGTATG
ACAAGATAATATTCATAGATGCTGACCTTCTAATCCTTAAAAACATAGATTTCTTATTCA
GAATGCCTGAGATTTCAGCCACAGGAAACAATGGCACCCTTTTTAATTCTGGTGTGATGG
TTATTGAACCTTCAAACTGCACATTCAACCTACTAATGGATCACATTAATGAGATTGAGT
CTTACAATGGTGGAGACCAAGGCTACTTGAATGAAATCTTCACATGGTGGCATCGAATTC
CGAAACATATGAACTTCTTGAAGAACTTTTGGATTGGAGATGATGAAGAGGTGAAGGCAA
AAAAGACTAGACTGTTTGGTGCTGATCCACCAATTCTCTATGTTCTCCACTACTTGGGAT
TGAAGCCCTGGCTATGTTTTAGGGATTATGATTGTAACTGGAACGTTGACATTTTACAAG
AGTTTGCTAGTGATGTTGCCCATGAGAAGTGGTGGAGAGTCCATGATGCCATGCCTGAGC
TGCTTCAACAGTTTTGTCTTTTGAAGTCTAAGCAGAAGGCACAGTTGGAGTGGGACAGAA
GGGAAGCTGAGAAGATGAACTTCACAGATGAACACTGGAAAGTCAAAGTCAAAGATCCCA
GGTTAAAGAAGTGTGTTGACAATTTGTGCAATTGGAAGAAGATGCTGAAGCATTGGGGCG
AGACCAATTGGACTGATAATGAGTTCTATAATCCTTCACCACCAGCTATTCCCAAAACTT
CTCTCTCATCATCATAAGTTGATTTGTTCTACGTTCTTTTTTCCATTTTTTTCTTAAAGA
ACCAAAAAGAAATTGAGGTTAGGTCAACACAAAAGAAATGAAGAAAAAAAATGTTGTTTG
TGACCATTGACCAACAACATTGCTCTCTTTGAGCACTGAGTTCACCGTTTTTGTTTTACT
ACCTGGTTCTTTTATACTAGAGTTAAAAATGCTGTTTTTTATAGAATTGTTGTACTTAAT
AATACACAGTGGTTTAGGTCAATGAATTTGGGTATAGTAGATGCTTTGGCCACCTTTTCA
TATGTTCATAGTTTTATTGAAATAGCTTATGATTATATGTATATATTTGAGTATAATGGA
CCAACAAATAGATGGAGAGAAAAATAGGGTGGCTAG
>contig_25 Average coverage: 6020.31
GCAAATGCAAATTGTAAGCTTAAAATATGTGATTTCGGGTTAGCAAGAGTTGCATTCAAT
GATACACCGACTACAATATTCTGGACGGACTATGTTGCAACAAGATGGTATAGAGCTCCA
GAGCTTTGTGGGTCGTTTTTCTCTAAGTACACACCTGCAATTGACATATGGAGTATAGGC
TGCATTTTCGCTGAAGTATTAACTGGGAAGCCACTTTTCCCTGGTAAAAATGTTGTACAT
CAGTTAGATTTGATGACAGATCTGCTTGGTACACCTTCACTAGATACTATATCTCGGGTC
CGAAATGAAAAAGCAAGGAGATACTTGACTACTATGAGGAAAAAATTGCCTGTTCATTTT
GCTCAGAAATTTCCTAATGCAGATCCTTTAGCATTGCGGCTATTAGAAAGGTTACTTGCT
TTTGATCCGAAGGACCGACCAACTGCTGAAGAGGCATTGGCTGATCCCTATTTCAAGGGA
CTTTCGAGGGTAGAGAGGGAACCTTCCTGCCAACCAATTACAAAAATGGAATTTGAGTTT
GAGAGGCGAAGGGTCACGAAAGAAGACATACGGGAGCTAATCTTTCGCGAGATATTAGAG
TATCATCCTCAGTTGCTGAAAGACTACATGAATGGAACTGAGAGGACAAATTTTCTCTAC
CCAAGTGCCGTTGATCAATTCAGAAAGCAGTTTGCACATCTTGAAGAAAATGGTGGTAAA
AGTGGTCCAGTTATCCCACTTGAGAGAAAGCACGTCTCTCTTCCAAGGTCTACAATTGTA
CACTCAAACACTGTCCCTGCCAAGGACCAACACAACTATACATCGTCGAGAGATCGTCAA
AATACAGAAGAGGCATACAAGAATTTAAAAGATACAGATACAGTTCATGTGAATGTAGCA
AGGAACATGCAGGGACCTCAAAGAATTCCATTGGCCAAACCAGGAAGAGTTGTTGGGCCA
GTTGGAGCATATGATAATGTAAACATTATGAAAGATTCTTATGATCCTAGAGCACTGAAT
AGAAGCTCGGTCCTTCCTCCTCAGGCTGTCCCTCCGACTGCCTACTATCGAAAACCTGTA
ATAGGCCATCAAGAGAGGTCTGCAACTGAAGCCTCCAGGGACATGTCATCACAGGTAAAA
CAATCCGTTCAATGTGGCATGGCAGCCAAATTAGCACCAGAGATTGCCATCAACATCGAC
ACCAACCCATTTTTTATGACACGGGCAGGAGTCAATAAGGTGCAACAACATAACGATAGA
GTCGCTATTGATTCCAACTTGTTACAGGGAAAAACTTCGTATGGTGGTATTAGTGCTGCT
GCCGCCACCACCACTACTACCACCACCGCAACTGGAGCTCCCCATCGGAAAGTTGCAACT
GTTCAGACTGTTCAGTATGGTATGACAAGAATGTATTAGAAAGAAAAAATGGATTACGGG
TATTTTTAGCTAAAGGAGCAGGTTATGATGAGGCATAGAGGCCCCCTATGAAAGAAAATA
TCCAGCCCCTTTGTCATTTTATGTTACAAAGAAACATTTCATGAAATATTATACGTTCTC
TCTCTCTCTCTCTCTCACACAGTACATCTATGAAAGGAATGAGTAAAAATTATTCCATAA
AAGATCTATCCACGTCATCCCATAAGGATATATCTTACTACATATGTATGTATAGGTGTA
TAAAAAAGTTGACATTAACTTTGCCTTCTCTTATTGGTTTCTACTTACTTGTGTCAGTTC
CAGTACTCTTTCACTACATTACAACAATGAAAGTGCATAGAGTACACTGCTTCTTCTTCT
TACATACATTATTACTTATCTGTTGTTCCTCAATAGTTGCATAATATTAGGTAGAAACTA
GACCAAGTGCAATGGTTTTTAAAACAAGTGAAAAAAAGAATAATATCAAAGATCAATCAT
GCTGA
>contig_26 Average coverage: 803.25
GTATTTATATATTTTCAGAAATATTACTAATAAATAAATTGTTTTAAAAATACATATAAC
TATAACTTTCGGCCGTCTCAGTTATTTTGCAAAAACCACTCTAAAACCCTCGAAACCTCT
GCGTCTAGATTTCTTCTTTCTAATCCAATGGCTCCAAGCTTCGTATTCGAACCCCCAAGC
GATGAAGAAAACGAGCTTTCGGAGGCTGAAGACGAAATAGATGAGGAAGAAGAAGAAGGA
GAAGTAGAAGAAGTTGAGAAACAAAAACCCTCAAAAAAATCTCAATCTCCGTGGGACTTC
GCTGCATTTTCTGAGTCAGTCGCCGAAGAACACGCCCGTAGAAGCACGACTTCGGTCGAT
TTCAAGATCTCAAAAGTCCTAGAGAGACAGTCTAACCCAGCCGCCGCTACCGCTACAGCC
GAAGAAGACGAAGATAGCGATAGCTCCGAATCGGAGGAGCCAGACAGACAAGAAGATTAC
AGACCGGAAGCTGATGAAGACGATGATTCCAACGCTGTTGTTAACAGTAAGTCATTTTTT
TCCTCTTCCGATGGAACATCGTTCCATGCTAATTCATTCTTGGAGCTCAATTTGTCACGC
CCTTTGCTTCGTGCTTGCGAGGCTTTGGGTTACGCCAAACCTACGCCCATTCAGGCGGCG
TGTATACCGTTGGCGTTGTCTGGTCGTGATATTTGTGGGAGTGCAATAACTGGTTCGGGA
AAGACTGCTGCTTTTGCTTTGCCCACTTTGGAGAGGTTACTGTATCGCCCAAAACGAATG
CCAGCAATTAGGGTTCTTATCCTCACCCCAACCAGAGAGTTGGCCCTCCAGGTAACCAGC
ATGATTGAGAAACTTGCCCAATTTACAGATATCAGATGTTGTCGGATTATTGGAGGAGTT
TCAGTAAGGGAACAAGAGGCATCCTTGAGATCAATGCCAGATATTGTTGTGGCTACTCCA
GGTCGTATGATAGATCATTTACGTAATTCTATGTCAGTGGATTTGGAAGATCTTGCTGTT
CTTATTCTTGATGAAGCTGATCGTCTTTTGGAGCTTGGATTTAGTGCTGAAATTCATGAG
CTGGTTCGGCTTTGTTCCAAGAAGAGACAGACCATGCTTTTTTCGGCAACAATGACCGAA
CAAGTTGATGAACTTGTTAAGCTTTCTCTGAATAAACCATTGCGACTCTCTGCTGATCCA
TCCAGCAAACGACCAGCAAAGCTTACAGAGGAGGTGGTTCGGCTACGACGAATGCGCGAA
GTAAACCAAGAAGCTGTTCTTCTTTCATTATGCTCGAGAACATTTACTTCTAAAGTGATC
ATTTTCAGTGGAACAAAACAGGCTGCACATAGGCTAAAGATTTTGTTTGGTTTAGCTGGC
TTGAAAGCTGCTGAGCTTCATGGTAATCTTACTCAAGTCCAGCGTCTTGATGCTTTGGAA
CTCTTCAGGAAGCAGGGAGTGGATTTTCTAATCGCAACTGATGTAGCAGCTCGTGGACTT
GACATCATTGGTGTTGAAACAGTCATAAATTATGCGTGCCCTCGTGATCTCACAAGCTAT
GTTCATCGAGTGGGTCGAACGGCCAGAGCTGGTAGAGAAGGATATGCTGTTACATTAGTC
ACGGATAATGATCGATCTCTTCTGAAAGCTATTGCAAAGAGGGCTGGTTCAAAGTTGAAA
AGCCGCACTGTTCCAGAGCAAACTATAGCTAAGTGGTCCAGGTTAATCGAGAAGATGGAA
GATCAAGTGGCTGCAGTTATTCAAGATGAGATTGAAGAGAGAGCACTTAGAAAAGCTGAA
ATGGAGGCCACAAAGGCAGAAAATTTGATTGCTCACAGAGATGAAATCTTTTCTCGCCCT
AAAAGGACGTGGTTTGTGACGGAAAAGGAGAAGCAGCTTACTGCGAATGCAGCTAAGTCA
TTTTCTGACAAAGGAAAGATCTCTGGAAATGAGATAACCAGTGCTCAACAAGCTGAAGAT
CTAAAGATGAAGGAAAAGAGGAAACGGGAGCGAGAGAAGAACTTACCAAGGAAGAAGCGC
CGAAAACTTGAAGCAGCTAGAGAAATGTTGGAGATGGAAAGTGAAAATTTAGAAGATAGT
GGTGATAAAAAAGAAATGTCACTAGTTGACCTGGCGTATCGGCGTGCTAAAGCTGTGAAG
GCAAAGAAAAAGGCCGTGGATGCTGGCAAGATTGTGATGAAGGTTGTCAAGAAATCTAAG
AATTCTTCGAAAAGAACTCCATCGAGGACAGAAGAGATGAAAGAGCTATTTGAAAGCGAC
ATGACTGACAGAAAACAGAAAAGAAACTTCAGTGGGGAAGGAATGAAAAAATCCAAGAGT
TCCTTTAAAAGCAAGTCAAGGTATAAGCGCAAATAGCAACTTCAAGTGCGCCTTGTTACA
GCAGCTGTGAAGTGAGTTGGCAACAAAACAATTTTACTTGTTTTTGCTCTTGTTATGAGT
ATTTGCAAAGCAATTTTGGCAGAGGGAAAAGAGTAGGGTTGATACTTATGGAATGGAGTT
GTATTTTTTATTTATTTAAATTCTAAAGTAACCTAGTTAATGATCTGTTTTTGAATTTGA
ACTCTTCATCTATGTTATAGGGAGAGAACTTTCCTTGCCCCTATTTCTCTTGTAACTGCG
GTTAAGAAATTTTTATTCTTCTTTATCATAACCAACAACAAAAAATGATAAGCAGGAAAT
AATTAACATGAAGCATGAAATGAAATGAAAAAAAAAAGAGAGACAATATATACTATTTAA
TTTCACAAGACATACACATAAGGAGTAGTGAAAGTGGTA
>contig_27 Average coverage: 497.79
AGGTTTGCGAGCCACTACGGGCACAAATAAATGGAGCTCCTTTGGAGGACGCTCGTCACT
TGACTCACCGTTATGATAAATTGCGTCAAGATGTGGAAGCCCAGGTGGCTGAAGTGTTAA
GGCGCCAGTCAAAGTCTAGGGGCCCTTCCGTATCTGAAGAGAGTGTAATTAAGCTTCAAA
ATGCAGAAGGTAGATTGGATGAGCTTAAATATTCTATTATGGCTCTTGGTCGGGAAGCAA
CTGCAGCTATGTCATCAGTTGAGGAGCAGCAGCAAAAGATGACATTCCATACACTTTTTA
CCATGGTTGATGCTGAGAGATCTTACCATCAGCATGCTCTTACAATTCTGGAAAAGCTAC
ATGCTGAGATGACATTGGAGAATCACCCACAAGAATTTTTATCATCACCGTCAGTGAATG
TGCAGAAAGATGTCTACGAATCGCTTGGACATCAGGACGATAAATCAAATGGATTTGATG
ATCATGGCCACCTAAATCAAGAGGATATTTTATTTATTGCTAAAGTTATACACCAATTTG
ATGCTCAAGCAGATGGGGAGTTGAGTCTATCCATTGATGATTATGTTGTGGTTCGCCAGG
TACTGTTTTTGCTGATTCGAACCATGGAATTTACTATCCTGGATCCTGGTTCACTATCTC
ATGCTATTTGTTCATTAACTGCAAAATGATAAAATTATTTCTTAGGTAGAAGTATTTGGA
GACAATAGTTACAACAACTTAATGATAGCAATGATCAAATAATATTTAGTTAGTTATTCA
GAGTTTTACGGTATGTATTTCTCTTCCTTGAATATTCATACTGTGGTGCCTACAGCCTTC
CAAAATTGTTACTTTAGGACTAGCGAAAATTGGACTATCTCTTAGCTACATTCTCTGACT
TTGGTGCATATTCTCAAATGTGAACAATTATATGAGCATATGCCAACTCCATTCATTCTT
TGCAGAGATGTTACTGTGGGATTTTTTTTTTTTATTTCAGGAAAAGTCTGCAGTTGAAAT
GAACTAGGGAAGCTAGGAATAAAGGGGAAAATAAAAGATAAGGAATAGATAGAAAGTGGA
TAATAACTTTATAAGTAAATTATACTGAAGATATTTGTTATTAGTGTAGTTTAGTAAGTT
GATTTGCAATTAGTAAAAAAAAAAAAAAAATCAGGTTAGTTCATAGAAT
>contig_28 Average coverage: 24772.81
CTTCACTTTTAAAGAGGTCTCTCAAAACCCTAGTTTCTCCCATTACTCACTCAGAAGCGC
CTCTGCTACATTCTCTTCGGCGAGATGGGTGAAGTCAAGGCTTTGGTTCCAGAGTCCGTC
TTGAAAAAGCAAAAGAGAGAAGAAGAGTGGGCTTTGGCTAAAACACAAGAACTTCAGACT
TTGAAGGTGAAGAATGCTGAGAACAGAAAGCTCATTTACAACAGAGCCAAACAGTACGCT
CATGAATATTCAGAGCAGGAGAAGGAGTTGATTCAACTTAAGCGTGAAGCCAAGTTGAAG
GGAGGTTTCTATGTTGAACCAGAGGCCAAGCTCTTGTTCATCATTCGTATCCGTGGTATT
AATGCCATGCACCCCAAGACAAGGACTATCTTGCAGCTCTTGCGATTGAGACAGATTTTC
AACGGTGTGTTCCTTAAAGTTAACAAAGCCACCATGAACATGCTTCACAGGGTTGAACCA
TATGTTACATACGGATACCCCAATTTGAAGAGTGTTAAGGAATTGATCTACAAGAGAGGA
CATGGCAAGCTCAACAAGCAAAGAGTTNNACTGTTGGACCTCACTTTAAGGAAGCCAACA
ACTTCTTATGGCCCTTCAAGCTGAAGGCACCATTGGGTGGCATGAAGAAGAAGAGGAATC
ACTACGTTGAAGGAGGAGATGCTGGAAACCGTGAGAACTTCATCAACGAACTCATCCGAA
GAATGAATTAGGTTTGGCAGTATTTTATTGCTCAAACAGATTTATGAGTCTTTTGGTTTA
TTATGTTAGAACAAATCTAAACTCAAATTTTGTTTTATCGTTTAAGTTGGACGAATTTGT
CACTTTTTTATTTTTGGTATTTAAAGGTTTGAATGTCAGAATATTTTGTAGGCTTGCGAG
TGTTAAATGCATTTGTTATAAATTTTATTATTCGATGATCGATCTATATCCCAATTTTAC
TTGACCATATAAATATATTTAGGCAAATTTAGTGGCTGCAAGGTGATTTCTT
>contig_29 Average coverage: 299285.59
AGATTTTTCTAAAGCGCCCCGCCTTTAGTTATTAAGAATTTACATTCGTCTATATTATCA
AGTCCTCGAAAAACCTCTGCTCTAATTTTAAGATGTCTTCCTCAACCATCACTTCCCGTC
TCGATGCCCTCAAAAGCAAGAACGTGATAATTGAATTCAAAGAAGCGAAAACTCCTGTCC
CCTCTGCTGACATTTTGCAACTCTTTGCTGACAACACCGCCGCCCGCTCTGACTCATCCA
ATGAATGGATTATTGATGTTTTCCCAAACTTCACTCCCATCCTGATGTACATTATGCTCA
ATGCGATTCGCCACGCGAACGCCACTGCTCAACGTGAACATTCCAAGTCATCTGTTGCCA
CCATTTGCATGTATCATCTGTCCATTGTCTATGGATTTTTCCTCATCAATGACCTCAATG
TCCGTCCTGCTCCGTCTGCTCATGCCCGTATCTGGGCCGAATCCAACTGGAGATCTGAAT
TTGTGAAATTTCTGTCCACCCTGCCTGTACCTGAGTTCCTTATTCCCATCCTATCCCAGT
TTCACGCCTTTGAAACCGCAAGAACAAAGAATGTTTTCTTTATTCCCTCTGCCGCCGGCT
ATGACCACGACCAATTCTTCGGACGTGTTTATCCTTTGAATATGTTCGCCGCAATTCATG
ACTGTACTGCCACACTGCCCGGAAACTCCTCCAAAATCGATGTCCTTAGAGACCTCTACT
CCAGAGTACTCTACTCAATTACTGACCCAGCCTACACCTGCGTCATTCCCGATCTTATTG
GAATCACCCTTAGCGCTGCTGACATTACCCAAGCTCAATACATGAATTCAAAACTTTACC
AAGTTTTCTCTTCTGTTATTAATCCTGTCCTGTTCCGCGACTTTCAGCGCCGATCCTCCC
TCGCCGCTCTATCATTCAAAGCTCCAACGTTTGCCTCTGCTAACGTTAACGCTTATGATC
TGATGTTTTCAGCCACTTCCGCTAATCTGCGTGAATTAAAGGTTGTCCTACAATCAGTCC
ATGCCGTTATCTCTGATGATGTATCATGTAAGACCAGCCTTGGTCAATTTATTGCTGATG
CTACCACCTCAACAATCATTAAACATGGATACTCCACATACGCTCTTCCCACCTGGTCCC
ACAGTGAAGTCACCAACAAAGCTCAAACCTTTCGTGCCATTACTGCCCAACAACTAATCT
CTGAAGATGCCCGTGCCCAAGACTTCTGTTTCCTTCAACGCCCTACAGCTGAAATTCCTC
ACACCCACAACCTCGAAGACGTACGTTACGTACGCACCGATGCCCCCACTGAACCAGTCG
CTCTGCCCCAGAATCACAGTATCATCCGTAACTTCCCTCTCTGCCTCAGAAACAATACGA
ATGCCGCCGTCTTTCCCCGCGTAGACAACAACACACTGATCAATTTTAGTGAAGAAATCC
ACACTGTTCCAAGCGTCTTAGTGCTCGACACCGATGGTGATCAAACCATCACTGCCCACT
TGCCACTACTTGCCGGAAAGATCATTGAATCTTTTGAACTCGATGGAACCACCATCGAAA
TGCCCAATGCCATGAAATCACTCGGCATGCAAAACTGCATGTTCGCTGACTCTGCCATTC
CGTACAAGTATGTTCGCCCTGGCTCCGCTTACCATCCCGTTAATGCTGGAACCATACTGC
CGCCCCGTTCTCGAGCTACTCCCAATTCCACTCCTCGCCTGCCTGCCTCGTCGTTCCTAT
ACAATCGACTGCGTGTTAATCTCCCCCGATTCAACCTCGCTATCAATGAAGAACGCATTG
GCAACATTCTCCCAGGAATGACTCTACTTGATGGAGTCACTGTCCTCCGGTATGTTCAGT
CCTTTCTAGGATTCAACACCGTCAGCCGTGCTGACAATGCCGACAATGGAGACAATGTCC
CGGCGATGCCCCGGAACCTGCTTCTGGTCTGGTCCCCGTACACGTACACTCCGTATGAAT
CTGATGACCTGCCTGAACCAGCACTTGGCGAATCAAGGCACTACTACTTGACAAACCTCC
GTACCATCTTCGGAACGGACTACAATCTTGTTCAAGCCAAGCATCCCTATGAATCGCTCC
CCGTCGTTTAAGCAATCTCTCTCATCCTCTTAATGTTTAAGTTTTATGATGTTTGATTGG
CCTCCTTTTCCGACAAACACGTGTATGCTACGTGTTTTGTTTTTTTTCGTTTTATTTCCT
GAACTTTTTATTTTCAGTCTTTTTTAACGTTATTTTCTACTTTAAGAAAAAAAAAAAAAA
AAAA
>contig_30 Average coverage: 9174.24
AATACACCTTTATTTTCTATATACGTACATTAGCATACCAAGCAACTTATTAATCATGTT
TTTATTAGCTTATAATTATCATATATATCCGTACATGGTCATGTTATTATTACAAAGTAT
ATTCCAAACTATGATATTTATTATACATCATTTTCTTGTATTTTCACCAAGAAGAAAAAT
TTAACAAGTTGAAATGACATAAAAGCCCTCCTCACACACACATGACACACATACATACAC
CTCTATATATATAGTCACGAGAGTCACTTACAAAACCCAACCAAACCACACATAACATAG
TGATATACATTAGAGTCCATCACACTCACTTTGTCTCTACCAGAGATTAATTTTAGCCAT
GATGAAAGGCTTCTTAATCTCCACACTAGCTGTGGTACTTCTATTACTACTAAGTACAGC
CCAAGCATCATCAAACAACAATAACTACTGTTGGAAGAAGAAAGAGCAAGGCTCAACCTT
AGAGGTGTTCCACGTGTACAGCACGTGCTCACCATTCNNGACCAAGCCAGGGTGCTTTAC
CTCTCCAGCCTTGTGGCTAGGAAATCTGTGGTGCCCATTGCTTCAGGAAGGCAGGTTGTC
CAGAGCCCAACATACATTGTCAGAGCCCAGATCGGTACACCTCCACAGACCATGCTCCTA
GCCATGGATACCAGCAACGACGCCGCCTGGATTCCATGCGACGGTTGTGTCGGCTGCTCT
TCCACCGTCTTCACCCCTCTCAAGTCCACCTCTTACAAACCTCTTCCTTGTTCCGCTCCT
CAGTGCAATCAGGTACCCAATCCTACTTGCAGTGGCAGCGCGTGTAGTTTCAACATGAGT
TACGGTAGCTCCACCATAGCAGCTTCCCTATCTCAAGAGACTCTCAAACTGGCCACCGAC
GCCATCCCAGCCTACACCTTCGGTTGCATCAATAAAGCCACTGGCAGTTCTGTACCACCA
CAAGGTCTTTTGGGCCTGGGCCGAGGCCCACTCTCTCTTCTTTCACAGACCCAAGATCTT
TACAAATCCACTTTCTCTTA
>contig_31 Average coverage: 512.10
TTTATGTTTGAATAGAGTTCACAGATACACACTCTCTCTCTCTCTCTCTCTCTCTCTGCA
TTTCTTGTTCTGCGTTTACAGATCTCTATCTCTCTCTCTCTCCATCCATCAAATCTTCGT
TTTCTGGATGTTCAAATGCACACCATCTCGGTCGCATCGTTGACTTTCGCCTTACTCGGT
TTCTCTACATACTATTATCGGAAGCTCAGTTCGTTACTAGCAGACCTTATCTATGGACAA
TGACAGAAGAATTAGTGGGCTTGGCGATAATATTCAGAAAAACCGAGCACTTAACGGGAG
GACTAGTGGGCCTACAAGGCGATCAACTAAAGGGCAATGGACCCCTGAAGAGGATGAGAC
TTTGCGGAGAGCAGTTCAGCGTTTCAAAGGAAAGAACTGGAAGAAAATTGCTGAATGTTT
CAAGGATCGGACTGATGTACAATGCCTTCATAGGTGGCAGAAGGTTTTGAATCCAGAACT
CGTCAAAGGTCCATGGTCTAAAGAGGAGGATGATGTTATAGTTGAATTGGTGAAACAATA
TGGGCCAAAGAAGTGGTCTACCATTGCTAATCATTTACCTGGACGTATTGGTAAGCAATG
TCGGGAAAGGTGGCACAATCATCTTAATCCTGCTATAAATAAAGAGGCATGGACACAAGA
AGAGGAGTTGGCTTTAATTCGTGCTCATCAGGTATATGGAAACAAATGGGCAGAGCTAAC
GAAGTTCCTTCCAGGGAGGACAGACAATTCTATAAAAAATCATTGGAACAGTTCTGTAAA
AAAGAAACTGGATTCTTACTTAAAATCAGGCTTGCTTACACAATTCCAGGGCTTACCTCA
AGTTGGACAACAAAGCCAACCCATAGGTTCATCTTCTTTGAAGATTAGCGGAGATGATAG
TAGTTGTAGAGGGACAGAAGCAGAGGAGGTTTCGGAATGCAGTCAAGATTCAACTGTCGC
CGGTCGCTTTCAGACTGCTGGAGAAATGGCCAATGTGGTATTAAATACAAGAGAGGAACT
TCAGACTACTGAAGTAACTGGTTCAGGCAACTTGCCCATCTCCAGCCCAGCATCTTGTTC
AGAACCCTATTATCCATCTCTGGAGGATTCTGCTTTTTCCAGAGCAGAGATATCTCATGA
CATAGATTGTGGTGCAAAATATCTCCGGCAAAATTTTTCAAATGATGCTGAAGTTTCAAT
GGGTGGGGATTACCATTTCGATTTGCATGACATGTCTAATATTTCTTCAAGACATTTGGA
ACGGGAATCATCAGAGATGCAAACTTATTGTTTAGGTGCCAGTGAGAGCAATGAAGTAGC
TAATGTTTCATTAGAAATTTCTGGTGGGTTAATCGTTTCTGCTTCCATGGGGAACATGCA
CACAGGTTCTGAAAAACCAGAGCACATGCTGATATCTGATGATGAGTGTTGTAGGGTTCT
ATTTTCAGAAGCAATGAATGATGAATGCTTTTCCTCAAGAAATCTTGAAGGTGGAGGCTC
TGGTTCAGCACTACACCAATCATCTAAAATTCAGATGTCTGATGCTGGTGGAAGTGTGCC
TTCACAAGTACCAGGTCATTCAAGCGCTGATGTAACAGGAATTTCATGCTCTCAAAACTT
CTTTTCTGATCCAGTGTCTGTTGATGATGGTCGACTTGTATTTGGCAGTGATTCAAATAG
TTTGCTTATAGTTCCAGAACAAGAGTATGCCACCTGTTCACGTGATGGATTTATCTATAC
CAATGATTCTGCCAATTCTCCTTGCAATGATAATATGGATATGTCGAGAATGCAAGAGCA
ACTGAATACATCGAAGGATCCTTCAAAATTGGTTCCTGTCAATAGTTTTGGCTCAAAATC
GGATACTCAAACTTGTCCCACGGTTTCAAGACCAAAAGTGGACAAGGGTGAACAGGATGC
AGGAGTACTATGTTACGAACCTCCTCGCTTTCCAAATTTTGATGGTCCATTTTTTAGTTG
TGATCTTATACAGTCCGGCAGTGAGATGCAGCAAGAATATAGTCCTCTTGGTATTCGCCA
GCTGATGATGCCTTCCAACTGCCTTACTCCATTTAGATTATGGGATTCACCAACACGTGA
TGGTAGTCCTGATGCGGTGCTTAAGAGTGCTGCTAAAACATTCACGGGTACACCATCTAT
TTTTAAGAAACGACACCGGGAGTTTATGTCACCATTGTCCGATAGGAAAAAGGACAAAAA
GCTGGAGAATGATATGACCTCTAGTTTGACCAAAAATTATTCCCGTTTAGATATTGCTGT
CCATGATAATAGGGGTAATAAAGCATCTTTGCAATCCCCGTCGCCTAACCAGAATGAGAA
CGTCAAAGAGCCAAGTGAATATACTGAAAGGCTGGCTCGTACCTCAGGACAGGATTCTGA
GAAAGTGGGTAACAATATGGCGTTTTCACACGACAGAAACACAGGAAACGTTTTCTGTGA
TAGTGAACTACATAAAAATACAGACCAAGAAGCATCGGAAATTGAAGATAAGACCAAGAT
TGATGCTGATTCCTCTTCCCAATTGCCCTCTGGGGTCCTTACTGAACATAATATGAATGA
TCTGTTGTTATTTTCTCCTAAACAAGTTGATTTCAAAGCTCGAACACCTAGAAATCAGCA
TCTCAAAAGCTTTGATCCTTCACCAAATCGAGGTCTTAGTTCGATATCTTCTGGAATTGT
TTCTGCACCGTTTTGCTCTCCTTCATTAAGTGGGAAGAAACTCAAAATTCAGGCTATAGC
AGGGACATGTGGGCAACATGATTCTTCGTCAACCCTCCCTGAGATGAATGTTTCTACTGC
TGGGAGCAATGTCACAGTTGAAACTTTCAGCATATTTGGTGATACCCCATTTAAAAGAAG
TATCGAATCCCCTTCGGCATGGAAGTCGCCCTGGTTTATAAATTCTTTTATAGCTGGGCC
CAGAGTTGATACTGACATCTCTATCGAGGATATGGGGTATTACGTGAGCCCTGTAGAGAG
GAGCTATGATGCGATTGGATTGATGAAACAAGTAAGTGAGCATACCGCAACTGCTTACGC
CAATGCTCAGGAGGTTTTAGGAAATGACACTCCTGAATCATTAATGAAAGGAAAACTCAA
CCGTGACACTTGGGGAAAGAGCAGTCAACTAGGAATTCGTTCCACATTGCCACAAAATAT
TTTGGCCGAGTGTCGTGTTCTCGACTTTAGTGAATGTGGAACTCCTGGGAAGAAAGCAGA
TCCTGGGAAGTCCTCGACTGGTATTGCCAACTTCTCGAGCCCCTCTTCTTATCTGCTGAA
AAATTGCAGATGACAATTTCCTCGAAGCCTCAACATGCTATATAATATCCCCCCCTTCAT
ACCCATACATATATAAAAACTGTAGAAGTGAGCTCATTTTTTTTCTTGTAAAAACTACAT
TGTAACCTATATTTATATATATTTCATAATTTTACGCCGATTTTTTATGAATGTAATTTT
TATTAAGTCAATAGAAGGACTCACGCGTCTATTAAACTTCCTTTTCGTCTTTTGTTAGAT
ATTCTTGACAAACTACGTTAAAATTTATAAAACATTTTTTTTTTCTTTACAGGG
>contig_32 Average coverage: 2816.45
GCTGAGCTGAGCTGAGCTGAGTTGAGATTCTTCTATGTGTGTCGACCTTAATTGGAATCA
TGGTTGCGTTGCTATACACTTTCTCTACTTTTGGGGAAGAACCGAAGCTGATTAGGCCTA
TTTAGTCCTTGATTTTTGTTGCACAGGCCTCTCTCAGCTCCGATCTGTGTTGTTCTTTAG
CTCTTCTAATATTCTTGAGTGGAATTTCAATTGTTGGATTTGGATCTTTTTGGTTTACTT
GTGGTTTTCATCCATGGAGGCTAGATTTGGGGGCGAGCCTCGTCATTTCTTCGGGATGAG
CTCTGCGGATTTGACTACTGTAAGGAAGAGGACCATGGAGTGGGATTTGAATCAATGGAA
ATGGGATGGGGACCTTTTTATTGCTAGTTCCGTCAATCCGGCGGTGCCGTCGGAGGGTAT
GGGTAGGCAGTTTTTCCCGGCCGGAGGTTCCTCCAACTCCAACACTTCTTCTTCTTGCTC
TGACGAGGGGAATCTGGTGATTGAGAAAGGGAAGAGGGAATTGGAGAAGCGGAGAAGGGA
TAATACGGTGGAAGACGAGAATTTGAACGATGGAACGGGTAATCTAACGCTAATGCTCGG
AGGACGTGGTCATCATCTTCATCAGCAGGCTTCTGAAAGGGAGATGGTGAATTGGGAAGG
AAACAGTGGTAAGAAGACCAAGTTCGTCGGTGGTACTTCAAGTCGTGCGATTTGTCAGGT
GGAGGATTGCGGAGCTGATCTGACTAATGCCAAGGACTACCATAGAAGACACAAGGTTTG
TGAAATGCATTCCAAGGCTGTTAAGGCGCTTGTGGGGAACGTTATGCAACGATTTTGTCA
ACAGTGTAGTCGGTTTCATGCCCTTCAAGAGTTCGATGAAGGGAAGAGAAGTTGTCGTAG
ACGATTAGCTGGTCATAACAAACGGAGAAGGAAGACAAATCCTGATACTGCTGCTAATGG
AAATTCACTAAGTGATGATCAAACTAGTGGCTATCTGTTAATAAGTCTACTGAGGATATT
GTCTAACATGCACTCCAATAAACCTGACCAAAGTACGGAGCAGGATCTGTTATCACATCT
TTTAAAGAGCCTTGCTAACCAAACAAGTGAGCAAGGGGGAAAAAGTGTAGCAGGCCTCTT
GCGTGACCCCCAAAATTTGCTGACTGATGGGACTTCAGTTGGCAACTCAGAAGTTGTTTC
TGCTTTTCTTTCAAATGGTTCTCAAGGCCCTCCAAGGCCTACCAAACAAAATCATGCTGT
ATCTATTTCGGAAATTCCACAACAAGACATTCATCTGCATAACACTAATGGTGGAAGTGT
ACAAGCCACTTCCGAAAAACCCAGCATTATAAACAGCCCTCCATCTTACTCAGAAGCAAG
AGACAGTACTGCAGGACATAGCAAGATGAACAATTTTGATTTGAATGACATATATATTGA
TTCAGATGATGGGGTTGAGGATCCAGAGAGATCATCCCCCCCTACGAATTTGGTCACTAG
CTCCCTTGATTGCCCTTCGTGGGTACAGCAAGACTCTCACCAGTCAAGTCCACCTCAAAC
AAATTCAGATTCAGCGTCTGCTCAGTCACCCTCTAGCTCAAACGGAGAAGCTCAGAGCCG
CACAGATAGAATTGTTTTTAAACTCTTCGGGAAAGAGCCTAATGACTTTCCTCTCGTCCT
GCGTGCACAGATTCTTGACTGGTTATCACACAGTCCGTCAGACATTGAAAGCTACATCAA
GCCTGGTTGTATCATTTTAACCATTTATCTACGTCAGTCTGATTCAGCATGGGAAGAACT
ATGTTATGACATTAGTTCCAAATTGAGTAGACTCCTGGATGTTTCAGACGACACTTTTTG
GAGCACTGGATGGACCTTTATAAGGGTCCAGCATCAAATAGCTTTTGTTTGCAATGGTCA
GGTCATAGTTGACACGTCCTTGCCTCTCAGAAGTAGCAACTGCAGCAAGATTGTAAGTAT
CAAGCCTATTGCCCTACCTGCATCTGAGAAAGCTCAGTTTCTAGTCAGAGGTACAAACTT
GGTGCGGCCTACCACAAGGTTATTCTGTGCTCTAGAAGGGAAATATCTCGTTCAGGAAGC
CACTCATGAGTTAATGGATGGTGTGGATAACTCGGAGCATGACGAGCATTGCATCAGTTT
TTCTTGTCCCATTGACGTTACAAATGGACGGGGATTTATAGAGATTGAAGATCAAGGTCT
TGGCAACAGCTTCTTTCCTTTTCTAGTTGCGGAGGAGGATGTTTGTTCAGAAATCCGTGT
GCTTGAGAGTGTACTGGAATATACTGAAAGCCATGCAGTTGTAGGCGGAATTGGAAAACC
AGAATCTTACAATCAAGCAATGGATTTTATTCACGAAATGGGCTGGCTTCTACATAGAAG
TCAGTTGAGATCTCGATTGGGTGAATTGGATCCTAATGCAGAACCCTTCTCTTTAAAGCG
TTTCAAGTGGATTATGGAATTTTCTGTGGACCATGATTGGTGTGCTGTGGTAAGAAAACT
ACTGGACATTCTAATTGATGGAAGTATAGGTGAAGGAGAGGATCGTTCCCTTGACCTTGC
ATTATCTGAAATAGGTCTTCTTCACAGGGCTGTGAGAAGAAATAGTAAGGCTTTAGTAGA
AGCCCTCTTGAAATATGCCCCTAAGGATTTATCAAAGTTAGAATCTGAAGAAAAATCAGC
TACTCATGGTCCCAGCTCCAACTTCTTATTTAGACCCGATGTCGCAGGCCCGGGAGGTTT
AACTCCGCTTCACATTGCAGCTGGAAAAGATGGTTCAGAGGATGTACTAGATGCATTAAC
CAATGATCCTGGAATGGTGGGAATTGAAGCCTGGAAGAGTGCTCGTGACAGCACAGGCTC
TACACCCGAAGATTATGCGCGCTTGCGAGGCCATTACACCTACATCCGCCTTATCCAAAG
GAAAATTAACAAGAATTCTGGAAGTGGGCACGTAGTGGTTGACATTCCTGGTGATCAAAA
GCACTGTGGCGCAAACCAGAAGCAAAATGAGTTGGCCAACACCACCACGGCCACCACCAC
C
>contig_33 Average coverage: 1981.10
TCACTCTCACTCTCTCTCTCTCTCGCTCTCTCACTCTCTCTCTCTCTCTCTATTTGCACA
GCCAAGTAGTGCACAAGACACAAGGAGAAAATAATAAAAATAAGAGGACTTATTATTTTC
AGTTATTGATCGTCAAAAGTAGGTCACATCATATACATATATATACAGTTTTATCATCAT
CGGTACTATTAGTACTACATCTTATCAAGATTTTGGCCTTTTTGTCCACAAATAATGGAT
TCAGCTTCAGGTGGTGGCGCCGGTACTATAACTACTACTTCTTCTACAACTGTTATTACT
GGATCATCCGATCCGAATAATAGCGGAGGAGCAGATGGCCCATCACCAACTGGGCCACTA
CCAGGCCCAAGTACGGACCAAAGCCCATTGGCCGCAGCCGCAGCAACCGGTGGGACAACA
GTACCGCCGAGCCGTTACGAGTCACAGAAACGGCGGGACTGGAACACGTTCTTGCAGTAC
CTTAGGAACCACAAGCCGCCATTGACGCTAGCCCGGTGTAGTGGCGCGCACGTGATCGAA
TTCTTGAAGTATCTAGACCAGTTCGGGAAGACTAAAGTCCACGTGATCGGGTGTCCTTAC
TTCGGGCACCCGAACCCGCCTGCCCCTTGTGCTTGCCCACTGAAGCAAGCCTGGGGCAGT
CTTGACGCTCTGATAGGACGGCTCAGAGCTGCCTACGAAGAAAACGGTGGGCGGCCCGAG
TCGAATCCTTTCGGAGCAAGAGCGGTTAGGATTTACCTGAGGGAAGTAAGAGAAGGGCAG
GCCAAAGCAAGAGGGATTCCGTACGAGAAAAAGAAGAGGAAGAGACCCACGGCAGCACTG
CCGCCGCCCGGGAATGTGTCGGCGGACTTGGCTGGCGGTAGTGGAAGCGGAGCCGCCTCT
TCTGCGGCTGGGGCCAGTAGTGGTAGTGGGAGTGGCCCTAGTGGGGTCAGTACTGGAGGT
GGTGATAGTAGTGGCGCTCCTACTTCTACAGCTCCTTCTACAACCACTACAGTATAGGTT
TTTTTTTTCTTTTTTTTTTTTTGGAGAGAAAGGAGTAGTTTATGAAAATTTCTGAGAAGG
GGTCCCTGTGGGCTTATGAAGTTGAATTTTCGATCTGTGATTTTGGGTTGTAGAAAAGGG
TTACTCTTGGAAGCTTCGTAATGTTTACTCCGCAGAAGGTGTGGTCGAGTTGGTCTCTCA
CGCCAAGAACTGGGAGCCGTAAGAGTGGAACTGGGTCAGGGTCGAACCCGAACTC
>contig_34 Average coverage: 9935.38
TAGACAATAAAGCTATAACATCTTCTAACAACGCTCCCAACTCAATATAATACTGAAGTT
CCACGAAAGAAATGCATTTGTTGGGTTTCCTCATATATTGACCAGTTTGCTTGAGAAAGA
CGTAGATGCAGTGGCTTGGAATCGCTTTTTCAAAACATTATTATTGTTGTTGTTGTTGTT
AGGACTGGAAAAGCTAAACACATCACCATGGCCCTTTGCTTCATCCCTTTCTTCTTTTGG
GTCCTTAAAGCCCACGCAACCTCATTCGACCCCAACCAACAATCCCCACAAAAGAACATA
TTTATTCTCGCTGGCCAGAGTAATATGGCCGGTCGCGGAGGCCTCATTATTAACGACGAC
CGCACCCGCACTCAGATCTGGGATGGCGTCGTTCCCTCCGCTTCTCGTCCAAATCCCTCC
GTGCTTCGCCTCAACGCCAAACTGAGCTGGGTCCAAGCTCACGAGCCTCTCCACGCCGAT
ATCGACGTAGCGAGCGTTGACGGGGTTGGGCCTGGCATGGCATTTGCCAACGCGGTTCTG
GCTGATGACCCCAGCAACGGGCCCATTGGGCTCGTGCCCTGCGCGATAGGAGGGACCAAT
ATCAGCCAATGGGAAAAGGGAACTCCTCTTTACCGGCACATGGTGAAGAGAGCTCGGGCT
TCAGTAGCTGCCGATGGTGGAATCATCAGAGCCCTCCTTTGGTATCAAGGTGAGAGTGAT
ACTATTCTTAAACAAGATGCAGAGGTTTATGGTCGGAGATTGGAGAGGTTGTTTCAAGAC
ATTCGGCTGGATTTAATGTCTCCTATGCTACCTATTATCCAGGTTGCTTTAGCATCAGGT
GTAGGACCTTATGTAGATACAGTAAGAGAAGCTCAATTCGGGACTGAACTTTTAAATGTA
AGAACTGTTGACCCAAAAGGATTGACCGTAGGACCCGATAAGTTACATCTAACGACGGAG
TCTCAGGTCCAACTTGGGGAGATGATGGCCGATGCTTTTCTTAAATTCCTACCTAAGCAA
CTCTCTATTGATTCAACTGGAACCCAAACCACTTCTTCTTCTTCTTCTTCAACAATGGCT
TCTTCTTCTCTTTCTTTCCTTTGTTCTCTCTGTCTCATTAGCTCACTAGTCTTAGCTTCT
TCTTCTACTACTACTGATAGGAAAACCTTCATAGTTCAAGTCCAAAGACAGGCCAAGCCT
TCTATTTTCCCAACCCACAAGAACTGGTACGAGTCTTCTCTGGCCACTCTTGCCTCTTCT
TCTAGTGAAAAGACCTCGACTTTTGACAATGCTGTCATACACACTTACGAGAACGTCTTT
CATGGCTTCTCTGCAAAGCTTTCACCTTCCGAGGCTTCTAAGCTTGAATCACTTCCCCAT
GTCCTTGCCGTTATTCCCGAACAGGTACGGTACGTGCAAACCACGCGCTCCCCTGAGTTT
CTTGGCTTGAAGACCACCGGCAGTGCTGGACTTCTGAAAGAGTCCGACTTTGGGTCTGAC
CTTGTGATTGGGGTTATAGACACAGGAATCTGGCCTGAGAGGAAGAGCTTCAACGACCGT
GACCTGGGTCCAGTTCCTTCCAAGTGGAAAGGCCAGTGCATCGCAGGGAAGGACTTTCCG
GCGACTTCTTGTAACCGCAAGCTCATCGGAGCGAGATACTTCTGCGACGGTTACGAGTCC
ACTAATGGTAAAATGAACGACACCACAGAGTTACGCTCACCTAGAGACTCCGATGGCCAT
GGAACCCACACCGCCTCAATCGCCGCCGGAAGGTATGTTTTCCCTGCCTCAACCCTTGGA
TATGCTCGTGGAGTCGCCGCCGGCATGGCTCCCAAAGCTCGCCTAGCAACCTACAAGGTC
TGCTGGAACGCCGGCTGCTACGACTCTGATATTCTGGCTGCATTCGATGCCGCCGTTGCA
GATGGTGTCGACGTCATCTCCCTCAGTGTCGGCGGTGTCGTCGTTCCTTACTACCTCGAC
TCCATTGCCATGGGGGCTTTCGGAGCCGCTGACGCTGGCGTCTTCGTCTCAGCTTCTGCC
GGTAATGGCGGCCCCGGTGGACTCACCGTCACAAATGTTGCCCCCTGGGTTACCACTGTC
GGTGCTGGTACGATGGACAGAGATTTTCCGGCGGACGTTAAGCTCGGTAATGGTAGAACG
ATTCCTGGTGTGAGTGTGTATGGTGGGCCGGGTCTTACACCGGGTAAAATGTACCCGTTA
TTGTATGCCGGAAACGTAGGTGGTGATGGGTACTCTTCTTCTTTATGCTTGGAAGGTTCT
TTGGACCCCAAATTGGTAAAGGGAAAGATAGTACTCTGCGATAGGGGAATCAATTCCAGA
GCTGCCAAAGGGGAAGTAGTTCAAAAATCAGGCGGAATCGGAATGATTCTTGCTAATGTT
GTATCCGATGGGGAAGGGTTAGTCGCAGATTGCCACGTGTTGCCTGCCACTTCAGTCGGT
GCTTCAGCCGGTGACGAGATTCGCAAGTACATTACCTCATCATCAAAGTCACAATCTCCA
CCCACTGCCACAATTATATTTAAAGGAACTAAGCTAGGAGTGAGGCCTGCGCCGGTGGTT
GCGTCATTCTCTGCTCGTGGGCCCAACCCTGAGTCGCCGGAGATTCTAAAACCAGATGTG
ATAGCACCTGGGGTTAACATTCTCGCGGCTTGGCCCGATCGAGTTGGTCCATCGGGTATT
ACTTCTGATAAGCGGAGAACAGAGTTCAACATACTTTCAGGGACTTCAATGGCGTGCCCA
CATGTCTCTGGCCTGGCCGCATTGCTTAAGGCTGCTCACCCTGATTGGAGCCCAGCGGCT
ATAAGGTCAGCTCTAATGACTACTGCTTATACAGTGGACAACAGGGGAGAGACCATGTTG
GATGAATCAACAGGGAATAGCTCAACGGTTTTAGAATTCGGGTCGGGCCACGTTCACCCG
GAAAAGGCAATGGATCCTGGATTGGTTTACGACATAACATCTTATGATTACATAGATTTC
TTATGCAATTCCAATTACACCACTAAGAACATTCAAGTAATCACTAGGAAAAATGCGGAT
TGTAGAGGGGCTAAGAAGGCAGGCCATGCTGGGAACCTCAATTACCCTTCCTTAGCTGTA
GTGTTTCAGCAATATGGGAAGCACAAGATGTCAACTCATTTCATTCGGACTGTGACCAAC
GTGGGCGAGCCTAACTCAGTCTACCGTGTCACGGTCAGACCGCCGAGTGGCACTCTGGTT
ACAGTGCAGCCAGATAAGCTTGTGTTTAGGAGGGTTGGTCAGAAGTTGAACTTCCTTGTT
AGAGTTGAAGCCACGGCAGTGAAGCTTTCAGCAGGAAGCTCAGATGTGAAGAGTGGCTCT
ATAGTTTGGTCTGATGGAATTCACAAAGTCACAAGTCCCTTAGTTGTGACTATGCAACAA
CCTTTCTAAGTCTTTGTGGTGTTGTTTTAGGATTTTGGTTGGAGGGGTTTTAGGAATTTT
GAGTCTCTACTCCTTAGTACTTGCTTTGTTGTAGAATGATAAGTTAATTTCTTTGCTCCT
TATAATGTATAATGAGAGGATGTTCTTTTTTATTTTTACAAGGTTCAGTTTTCAGCTCCA
GAAAACTAGTGGGGGTTTGTTTGTAATGCACAGTCAAGAAAGAAAAGGCAATATTTTCTG
ATATTATGTAAGATTTTAAGGAAGAAATAATATGTTTGT
>contig_35 Average coverage: 6369.85
TTGGAAGTTTTTGTCATAAGTTAACTACGTGTAAAACCCATTTCACAACAAAATATATAA
ATCCTTTTGGCCAAACAAAAATGTATAAACTAGAAGCAGTGTCAAAATTCACAAACATAT
ATTGGGGTGGCTATAGCATTTTTCTACAAGAGCCGAGTCGGAATTAACAGCATTTTCAGC
AAAAAAAACCAAATCCGTGAAACATCATTACATGGTTCTTAGGCTAACACTTTTTTTTTT
TACTTCCTTGATCATAGAAAAACATGAAAACAAAAAGTCAAATAATTAATACAAATTCTC
TTCCAAACTGTAGTGGAAATTTACTTTTTTCTTCAGATAACATTTCTTTCATTCTTCACT
TCAATGAAGAGTCAACTCGCATCTGGTCTTGCTTATTATTAACGAGACTAAGTGCAGAAA
GTTCAGAGCTCTTTAAAACTCGCAGCCTTTTTACTGTAGACACAAACATGTGCCATGGGA
CATCCCCAACAAGCATTCTGTCTCCTTCATTATCTTCATAAACAAGTGTATATTCTCCAC
TTCCATCCAGTAATCCAGTAATCGCTTTCCCTTCATCTTGATTGTTTTGAATTCCACCAG
CAGTAGAGGAATCTCTTTGAGCTGCAAGTAGTCCCCTGAAGAGTTCATCAACAGCAGCAG
AGAGCTTATTATAGCTGTCATAGGCTTTGAGGTCCACTTTCCTTCCAATAGGGACACCAT
CCATGTTGATCTTCACAAATAGACCTTTTCCCGGGGTCTCCACTGGTTTTGCACCATGAA
TCTTCTTGTTCTGGTCAGGATTTTGTGATTCTGTTGTGGGTTTTGAAGAAGAGCTATTAC
TAGCAAGATTCTTCCTGAATGAACGAATTGGGGGCCACCCAACAACTGGAGCAGGAGCAG
TTCTTTTCTGAGAGCTGTTGGTAACAGCTGTATTTGCAGGAATAGTAGCTGGTGAAAATG
CTTTTTTCTCTGCCTTCTGCAACTCTACTACTGTTTTAGGGCAACAGGGCTGTGAGGCTT
CCTTTGCTATAACAGGCAAGCTTGGAAGAAATGACGTTGGAGCTTTTCCTTGGTAACCTG
AAGAGGAAGGAGTAGAAGAAGGCCATGGGGAAGAGGATAGAACATTCCCAACTCCTCCGT
TCTCTGAGGAAGTAAACTTGTGGTTTTGGTTATGGTTCCCACTACTCTTGTTGTTGTTGT
TGATGATGGTATTAGTGTTTTGAATGAAATAACCAAGAGAAAGGAGAGACTCATCTCTTT
CTCTGTTATCTTTCAGTGGCCAGTCTTGACCTGGTGGACCAAGCCTAAGCTCTAACTTTT
TCTCATCTGATGTGCCATGGCTTCTCTTCTCTTTTTCTTTGTTCATGAACCACTCTCTGT
TTTGAGGAATCAAATCTAGTAACTGAGGACAATTTTCTTCTCTTCTTGAGTTTCCTTCCA
TGTCAATATAATCAATACAACGTCAATTTTCTGAAATAACCCAGATGATGAATCAGCACT
ACTTTCCTTTCTTCTTCAACCTTTTTCTCTTTGTACACTTAAAAAATCAAAGCAAGCAAA
TCGAGGAAGTTCACTTTATTTCAGATCCTCAACCAAGTGCAAAGCTNNCTCAACCCATGA
AAATCTGTAAAACCAACACACAAACACACTCACTCTCCAAAGACCATATAATTATTAATA
AGACTCCCCTAAAAGAAACCCCACCAAGAGGTATATTATGAAATATTAAGAAAAGCCAAA
ATATAATAAGCAAATAATGAAATCAAAAAAAGCAAAAGTGGGGGGCTGGTACTGGTATTG
ATGTCCTAAAAGCCCTTTTCTACAAAATATTTGAGCACGCTTAGTGAGTGGGCTTTGCTA
ACTTTCTTTCTTCTCCTTTTGGGATGTGAATGAATAATGAAATGAGAGGACGAGAGGAGG
AAGGAACAAGGTTAAAGAGTAAAGACCGAATGTTGTTTCTTTTTTCTTTTTTTATATGTA
ATATATAATTAATTAAGGGGCAAGAGAATAAAAAAATAAATAAAAATGACAAAACTAGAG
AGATTCCCTTCTACCCTAAGAAGCCCAAAACAGGAACGCACTTAAATCACAAAAACACGC
AACCATTGCCTCTTCTCTTCTATCTGTGAGCCTTTTAGAAAAACGTTTTTAGGTTTGCTC
AGCTCAGGAAGCAAAGCACGCTTTGCTGACCTCTCTAAAGATACTCACTCTCTCTCACAC
TCACCAAATTACACATAAGCCTTTTTTTTTTAAAGAGCACACTACCCCAAAACCAAACAT
CCCTTCCTCTCTTTATTAGGGTCTTGTCCAAGGAGAGAGAGACTACACAAGCTTACAAAA
CTCTCGTTCCCACATTATTATTATTATTATAATTAGTAATGTGAAAAGGAGATTATGTTA
TGTG
>contig_36 Average coverage: 894.63
GTATTACTCAATAATTTTTTTTTTGTAAATTACTTTACAAAGTATAATTAATAAATTAAT
TAATGTGTATGTGAAGTGAAGTCAGTAAAGTCGTTGAGGATAGAAAAGAAGGTAGGAAAT
AACATAACATGTCTTCTTGTTTTCTGTCTTTTGAGTTTTTTGTTTTAAATTATTTATTTA
ATTATTTTAAAAATAATAATATAAAATTATACAGTATATTGGAAGAGCGTGGCGGTGTGA
TGTGAAGAGGAGTTTTGAGTTGAGATGAGAGACAAGTGAATACCCCCAAAAATCAAAATC
AAAATCAAATCAAAACAGGTTTCCCAATTTCATCACCAAAACCCAGAAAAACATCTTAAA
ACCTTTTCTTCTTTTGTTGCGTTACGTTGCTCCTACGCTCCTTCATCATCATTACTCTCT
CTCTTAATCTCTTTGAGATCCGATACAACATTCATATTCATCTAATTCATTTCTCTTTTC
TCAGATCGATTATTACTTAATTCTTAAGAGAAAAGTAAGTGAGTGAGTGAGAGGGAGAGA
GATGGCAGATGATAAAGGCGTTGGAGAAGGTGAGAAGGTAGAATCGGGAACAACTCCAAC
TACTACAACAACCACGAGTGAGGTTGGGAAGAAGAAGAAGCGTAAGGGTATCTTTTCCAG
AATTTGGAATGGAATCTTTAGAATACATGGCGATGATTTTGAGAAGCGCCTTCAGTATAT
TTCTAAAGAAGAAGCCACTGTTCTTGCTAGAATGAAGAGGAGGTCCCAAACTTGGAGGCG
TATGATCAGACACCTTATTATATTTACTGTAATTTTTGAGGCTATTGCAATTGGTTATGC
TATTGTAACAACGCGAACATCAGATATGAATTGGAAAATGAGAGCATTTCGAGTTTTGCC
TATGTTTCTTTTGCCTGCTATCTCTTCTCTTACTTATTCGGCATTTGTAAGCTTCACAAA
GATGTGTGACCGCAAAGACCAAAAGACTTTGGAAAAGCTCCGGGCAGAAAGGCAGGCGAA
AATTGATGAGCTTAAAGAAAGAACTAATTATTACAGTACTCAACAACTGATTCAGAGATA
TGACCCTGACCCAGCAGCAAAAGCAGCTGCGGCAACTGTTTTAGCGTCGAAGTTGGGTGC
AGATTCAGGTCTGAAAATGTTTTTGGGAGATGAACCCAATGTTCAAGCTACAATGGGAAA
GAGCAAAGATGTAGAACTTGTTCAGTC
>contig_37 Average coverage: 2618.46
GAAGAAGAAGAAGAAGGTTCGTAAGGGTATCTTTTCCAGAATTTGGAATGGAATCTTTAG
AATAAATGGTGATGATTTTGAGAAGCGACTTCAGTATATTTCTAAAGAAGAAGCCACTGT
TCTTGCTAGAATCAAGAGGAGATCCCAAACTTGGAGGCCTATAATTAGATACCTTATTAT
ATTTTCTCTCATTTTTGAGGCTATTGCAATTGGTTACGCTATTGTAACAACCCGAACATC
GGATATGAATTGGAAAATGAGAGCATTTCGAGTTTTGCCTATATTTCTTTTGCCTGCTAT
CTCTTCTGTTACTTATTCAGCATTTGTAAGCTTCACAAAGATGTGTGACCGCAAAGACCA
AAACACTTTGGAAAAGCTTCGGGCAGAAAGGCAGGCGAAAATTGATGAGCTTAAAGAAAG
AACTAATTATTACACCACTCAACAACTAATTCAGAGATATGACCCTGACCCAGCAGCAAA
AGCAGCTGCGGCAACTGTTTTAGCATCGAAGTTGGGTGCAGATTCAGGTCTGAAAATGTT
TTTGGGAGATGAACATGAACCTAATGTTCAAGCTACAATGGGAAAGANNCCAACACTCAC
TCAATCTCCGGAGAAGGTACACATCAATCTCCAGGGAGTGAGGATCCCGCCCAGACTTCT
GAGCAGAGCCCGTTGGTTGTTAGTCATTACAATCCTACTCAAGGATCCTCTGCTCAGGAC
GGAGGATGGATTGCTCGAATTGCAGCATTACTTGTCGGTGAAGATCCAACACAATCGTAT
GCACTCATTTGTGGAAACTGCCATATGCACAATGGACTTGCTAGGAAGGAAGATTTCCCA
TTCAT
>contig_38 Average coverage: 2377.87
CTGTGATACAGAGCTTAACATTTTGTAATTTTCTTTGTTTTTTTTTTTTATTAACTAAAA
TAGAGAATAAATCTGCTTTTTGAGTTTTGTTTTCGAATTTGGTTTCAGATACTTTTTTTT
TTCTTTTTGTCCCGGGTTTTATATGAAGAGGATGAGGGTGTTTGAAAATGGGTGAAGTAG
CTGAGAGTATTGAAGAGCTTATGGCGGCGGAAGTTGAAGTTGAGAAACGAGAGCAGAATG
AAGAAGAAGAAGAAAAAGACGGATCCAAGGAGGTAGTTAGGTGGGAGAGTTATCTTCCCA
GAATGGTGCTTAGAGTTCTTTTGGTTGAGGCTGATGATTCCACGCGGCAGATTGTGACAG
CCCTTCTTCGAAAATGCGGTTATAAAGTTTCTGCAGTACCCGATGGACTGAAAGCATGGG
AGGTTTTAAAGGAGAGGGCTCGAAACATAGATCTCATACTGACTGAAATGGAGTTGCCAT
CAATATCAGGATTCACACTTCTTTCGTTAGTCATGGAGCATGAAGTTTGCAAAAACATAC
CTGTCATAATGATGTCCTCTCAAGATTCAGTTAGCATGGTTTTCAAGTGTATGTTAAAAG
GAGCTGCTGACTATCTAATCAAGCCTATTAGGAAGAATGAGCTAAAGAATCTTTGGCAGC
ATGTGTGGAGAAAGCGCACCTTTTCTAAGAACATGACAGCTGCTCAACATGGAGCGGAGC
TTGCTTCTGAAATTAATACAGCAAGCAATCAGTCAAGCGATTGTGTGGTTTCAATAAAGA
AAATTAAGGAATGCAGTGAGAAGGAGAGTGATTCCCAAAGCTCTTGTACAATGCCTCACT
TGGAAGCTAAGAGTGAGCACGTCCAAAATATGCAAGATCTTTCACAGATAAGGAGTGGGA
ATTCTTCTAAAGTTGACAGGAACAATGTAAAGAGTCACGAAGATTGCACTCCGTTAAATA
AAGAAGCAGTAATGCATGAAAACAAGACAGAAGGAGATAAATCAAACCTTTTTAAACCAG
AGGTTGTATCTTGCAATGAAGCTTTTAGGTCATCTCTCTTGGGATTAAAGGAAGAGTACA
TTGGCAATAAGAGAATGAAGCTAGTCGAAACTTCCCAGCCTGAAAATTGTGAAGTCAATG
CTAATGCCAATATTCAGAGTTGTTATGACGAACTGGTGAAACCCTCTTGTGGAGCTATTG
ACTTGATCGGTACATTTGATGATCACCCAAGGTGCACTGATAAGTCGGATGATCGGTGCA
TAAGCAGCTCTGAGTATCCTCCACAGCTGGAACTTTCTTTGAAAGGAATTTGTCCAAGGA
ACTCTAATAGCCAAGGTACTGGTGAAAGGCCAAAACTCAACCATTCTAATGCCTCTGCAT
TTTCATGGTATAGTAATAGCAATACACTGCAACCCCTTTTTCCCACTCTTCCCAACACTG
AAATTACCCCAAAGGAGGGTCCAAAGAAATCTCCTGAGTTAATTTTCACTCCATCGTTTA
GCTCCACCGGTTCTTCTCCACAGCATGCTGCCACAAGGAGCGGTAGTCACTACAATTTGC
CGGCTTCGGTTGCTGGGCAATCCGGGCATACCACTGTGTCCTTCCCCAGTCCTCAACTTG
GAATGAGTCCAGTTAAGGGTCTAAAGTATGAAAATTCTGGAGGCAACCAGTTATTACCAT
CCTTTTATACACAATCAAGTGTATCCTCTACGTGGGGTCCCATTTCGGAAAGCCAGCGAG
AGAAGTCTCCATTTGCAGCAAATACCTCAAGTCAACACTCGGAACAAGGTTACCAACTTT
CTGAAGAAGCAACTCATAAATCTTCTGATCAAACCAAGCAAGAGAAGAAAGAGTTTGATC
TTGTGGAGGAAGTGAAGCCTAGCTCTTTTGCTGCTGCTGATCAGAGCCATGGTGGTAGTT
TTTGCAATGGAGTGGGAGATCAAATTAGTAGTGCTGAACATGGCAGCTCTTGTGGTAGAA
ACGATGGAAACACCAATTCTTCTTCCGGGGCTGATGAGAAAACCACCACTTCTCGTGGTC
TAAACGACAATGGACATTTTGTTTATGAAAGTTTTAGAGGGATGGATTTGCATCGCATGA
GTCAGAGAGAAGCAGCTCTAACCAAATTTCGAATGAAACGTAAAGATCGTTGCTTTGAGA
AAAAGGTTCGATATCAGAGCAGGAAAAGACTGGCAGAACAGAGGCCCCGGGTGAAAGGAC
AATTTGTTCGTCAAGGACAAACTGACCCTCCAATTGGTAATAGTACGTGAAGATCAATTG
CTCTCGTTTGCTTTATGACACAATAGCGTTGAAGTTGACGTAGGGTTCTTGTGCTCTCAA
AGCAATCGGTAACTATAGGACTAGGAGTAGGATGTAGAGTGACGAGAATGACTATCAAAG
ATGGTTGTAACCTTGCAAATCACTTTCGGAATTGCTAGTTGGTTTGGCTGTGTTTTACGA
CGTGGTTTTTTTTTTTTTTTTTTTTAATATAGTTTGGCTTGAAAAGGTTTAAAGGTTGTG
TCATAACTACTTAGTAACTGAATTTAGATGACTGATCTTAGATTTATTTGATTGGTGGAT
TATTTGTATTTATAGGCCTTGTTTAGTACCAGATACTAGTAATTACTGTAATGCTACATA
TATAATGTATGATAATATATTATATATCAGTCCATAATTCATAGCTACATATTTAATGCT
ACGTGTACATGAGATGTACTCATATATGTACATGCTGTCATCAGATCATCGTGCTTAACT
TTATCATGGAAAGAAATATATACCG
>contig_39 Average coverage: 1635.27
TATATATAAATATATATATTATGGCTTGTGGATTCGTGTAGAGGACCAAGTGAACACAGT
ATTTATTTGGAGAAAAAGAAAACATATAACGGCAGTATCAACAACAACAACAATAATAAC
AGTGAGACATATTTGCAGAGTTTTCCAGAGAGAGAGAGCTCTGGCGTGTTCTCTCTTTCT
CAGCAATCTTTTAGTCCATTACCATTATTAATATCGAAGTTGCAGAGAATTTGAAGGAGA
AGAAGAATAAGTACGAAAGAGAAGAAAGGAAGGAAAACAAAGATGGGGGGAGGAAGAGGA
GCTTCTTCAAGGCTTAGAAAAGCAGCAAGGAATATAGCAGTTGCAGCTGCTAGTGCTTGT
GGTTCATTCTCTAGAAGGAAAGCTCTTGTAGATCCCATTGCCTTTGACAATACCAACTCT
GAATCTATCTCAGGTTCTTCCGTTGTGTCTCCTTCAAAATCAAAGAATATATCTTTAGAA
GAAGATGAATATATTACAGAGGAATTTGTGTCTTCAAATATCAACCCAAATTTGCCTCCT
GCTAAGAACTTGTGTGCAATATGTCTAGACCCTCTAAACTACAACAGCAAAGGAAGCAAC
AGCCCAAGCCAAGCAATTTTTACAGCACAATGCTCCCACGCCTTTCACTTTGCCTGCATT
TCTTCCAATGTCCGCCATGGCAGTGTCACCTGCCCCATTTGTCGCGCCCACTGGACACAG
CTCCCCCGCAATCTCAACGCTCCTTGTGCCTCTATCAACCACACCGACCCCATTCTTCGA
ATCCTTGATGACTCCATTGCCACATTCCGCATCCACCGCCGCTCATTCATCCGCTCTGCT
CGCTATGATGATGATGACCCAATTGAGCCTGAGGAACTGTCTAACTGCCCACGTCTTCAA
CTTTCTCTAGTCCCCATCCCTACGACCTCACCAACAAACTACCAACCGCCCTTGGCAATG
CCTCTCAGTCGCCATTTACAATCCTCAACTTGCTCTTCTTCCTCCTCATTTCTACAAACA
AACAGAGCCTATCTGTCTGTGAAACTTGCTAACCAACGAGCCACAGACTTGGTCTTGGTG
GCCAGCCCCAACGGGCCACACCTTAGACTCCTCAAGCAATGCATGGCCTTATTGGTGTTC
TCTCTTAGACCAACAGATCGTTTGGCCATTGTTACATACTCATCAGCTGCAGCTCGAGTC
TTTCCCCTCAGACGCATGACATCTTGTGGTAGAAGAGCAGCTTTACAAGTCATTGATCGC
CTTTTCTACATGGGCCAAGCTGATCCAGTAGAAGGACTCAAGAAAGGGATCAAGATTCTT
CAAGATCGAGCACACAAGAACCCTGAATCAGGAATCCTACACCTATCTGATAGTCCTACA
CAATCTTACCATGCTTCGATGATGAACATGGAAGTTCCAATCCCCGTTCATCGTTTTCAC
GTGGGGTTCGGGTATGGAACATCGAGCGGGTACATCATGCATGGTTTCGAAGAGTTTTTA
GCGGGACTACTCGGGGGAGTAATAAGAGAGATTCAGTTGAGAGTTAGAACAGGGAATGAG
TCAGCAAATGGGATGGTTGTACGAATTGGGGAGCTAAGAGGAGATGAAGAGAGGAGAGTT
TTGTTAGATTTAGGCGAGAGTGAACATGCTTGTGTTGAGTATAGTTACAGTGAAGACGTG
GGAGAAGTTGATGAACGGTTCATAACAGGGGAAACTTTGGTGAGTATTGGAGATAGTAAG
AGTGATGCAGAGGAATCTGGCTTGGCCGAGGAGGCGGAGGAGGTAGCGGGCGGTGGTAGC
GGCGGAGGAGGGAGGAAGGATGCTATTGGTGGTGGGAGACCAAGTAGTGTAGAGAGTTGG
GATTACCATGATCCTTATATGGCAAGAAGATGGGCTAAGCATTTGCATGGTGGATATAGG
TTTTGAAGTAATCTTTACAATTACTTATATGCGTGCATATTGCCATATATTTGAAGCAAA
TTATTATTCTCTTTGGTATGGATTTGTACATTTTCATTGAAAAACATTTTACTTTTTACA
TGGCTGTTGCTTGAAAAGCTTTTCAATAGGGATATTATAAACATATTTGTTTAATATAGA
ATCCCCAATTAATTTTATGGAACTAATTTACAAGTGAAGAAGAAG
>contig_40 Average coverage: 1472.43
GAGAGTAGGAATTCCGTTTCAATCACTGGCCGGGTAACAATTACTTCACTCACAGCAGAT
CTTGATGCTGAGATGAGTTCTTTTTCCATTACACGGAAAAAGACACCTTTTCAAAAGCAT
AGGGAGGAGGAAGAAGCAAAGAAGAAGAGGGCTGAGGATGAAACAGCTCGATTGTATGCG
GAGTTTGTGGAGTCGTTTCAAGGGGACACCACTCCTGGGTCGAAAGCTTTTGTTCGTGGA
GGATTGATCAATCCTAATGACAAAGTAAAGGCTGATAATGAAGGTCAGGTATGTTCCATC
TTTCATACCACCTCCTATGGCATCCAAGGGAAAAGAATCTGAGAAGAAAAAGGAGGAGGA
GAAACCAAGGGAGAGAGAAAAAGGGAAGTCTCGAAACATAGATCATTTTATGGAGGAACT
GAAGCATGAGCAAGAGTTGAGGGAGAGGCGAAATCAAGATCGTGATCAATGGCGTCATAA
TGATAATTCTGCTCTATCTAGTCGCTTCGATGAACTGCCTGATGAGTTTGATCCAAGTGG
CAAATTGGCTGGATCATTTGATGATGGAGATCCACAGACTACAAATCTATATGTTGGAAA
TCTCTCACCGCAGGTTGATGAAAATTTTCTCTTGCGAACATTTGGAAGATTTGGACCTAT
TGCTAGTGTAAAGATAATGTGGCCTAGAACAGAAGAGGAGAGGAGGCGCCAAAGAAATTG
TGGTTTTGTTGCTTTCATGAACAGAACCGATGGGCAGGCTGCAAAGGATGAAATGCAAGG
TGTGGTAGTTTATGAGTATGAG
>contig_41 Average coverage: 6921.27
AATTAAAAAATTTTAAAAAAATATTACTAAACGTTCCCTTCAAAATTTAGAGAAAAAAAT
CAATTATTAGAGTTGAATCATAAAATCAACTGTTTAATAATTCAGGACAACAAAGCTTGA
TTAGCAAATAAACTAATAAACATTGATAAAAAAAAAAATCATCTTAATTTAATCCTTTAC
AAAAAGAATAATTAAATCTCAATTCAGTTTCTTTTACAAGAAATCTAATTTCAGTTTTAA
TCTTTTATTAAAGGCCTAAATTAAGTCTTTCAAACATTAATTAAGTCAAATTAATTGTAG
CCAGAGAGATCAGTTAATTCAAATATTAAATTATCACGTTAAAATGACAATCTAGCCCTT
ACAGCAGTAACCACTAACTCCCACAACGAACGGCTTTTAACGGACCACTGTTCCAACTAA
AAACGTCGTCGTATAAAGATCAACCGTCGTTATCTAAACCCAATAGCGTATTCCCATGTA
TCGTTTCGAACAAGTAAACGATAAAAAAATACGATCCACCAATGAAAACAAAACACGTGT
CCCACACAGTTGACACCGAAAAGACAATCCTATCCCTCCTGGACTCCTTTCTCCCACAAC
TAACGGCTTTTAACAGACCCCACCGTTCAAACCAAAAAAACGTCGTCGTATAGAGATCAA
CCGTCGTTGTCTAATCCAATAGCGTATATACACGTGTATCGTTTCCAACGGGCTAAAAAA
GAAAATAAAACAAATCAACGAATAAAAATAAAACACGTGTCTCAAAATAATGAAAAGACA
ATAATGTCCTCGTCCTCGTCCTCAGTCTCACTCTTTTGCCAGCACAGAAAGACATCTGAT
CTGCCAAAACTCCATTGAAAAGCTTTCTCTCTCTACAAAAACTCCCTCTTTCTCTCTCTA
GAATGGTGGCGAGTTCATATCCCATAATTTAACTCTGCAACCTCTCTTTCTCTTTCATTC
TTTCTTATTTAGTAATCTTAAGCTTAAACCCATTTTCAATTTCACTCAAAGTTTCAGTCT
TTAACTTGTTAAGATGCCGGGATTAGTATCGATCAAAACCCCACCGGACGCGCCGCCGTT
ACGGATCTCAGTCTCCGAATCCAATAATACCACCCAAAGATCCGAACCCGGAATACCCAA
AACCCCATCTCCATTACCCAAGAGGCTTCCATCTCCATCACCTTCAGCTTCCCGATCCAA
ACCCTCACCGGACCGGAGACTGAAGAAGCCCCAGCCGGACAGTCCAAACCAGATCTTGTC
AGAAACCTCGCTTGATAATCCGGATCTCGGCCCGTTTCTACTGAAATTAGCTAGAGACAC
GATCGCTTCAGGGGAAGGACCGATTAAGGCTCTGGATTACGCTGTTAGGGCTTCGAAATC
GTTTGAGAGATGCGCTGTTGATGGTGAGCCTAGTTTAGATTTGGTTATGAGTCTCCATGT
TCTTGCTGCTATTTACTGTAGCTTGGGGAGGTTTGAAGAAGCTGTACCGGTTTTGGAGAG
GGCGATTCAGGTGCCTGAGGTTTCGAGAGGTGCAGATCACGCGCTTGCTGCTTTCTCTGG
GCATATGCAGTTGGGTGATACTTACTCAATGTTGGGACAGGTGGATCGTTCCATTTCGTG
CTATGAGGAAGGATTGAAGATCCAGATCGAATCATTGGGTGATACTGATCCCAGAGTTGG
GGAAACTTCAAGGTATTTGGCTGAGGCTCATGTTCAAGCAATGCAGTTTGATAGAGCAGA
AGAATTGTGTAAGAAAACTCTTGAAATTCACCGAGTTCATAGTGAACCGGCGTCTCTTGA
AGAGGCAGCTGATCGTAGGTTAATGGCCCTTGTATGTGAAGCAAAGGGGGATTATGAAGC
AGCCCTTGAGCATCTTGTTCTTGCAAGCATGGCAATGATTGCTAATGGACAAGATACTGA
AGTTGCAGCTATTGATGTAAGCATAGGCAACATTTACATGTCTCTATGTCGGTTTGATGA
GGCTATCTTCTCCTACCAAAAAGCGCTTACTGTTTTCAAGTCATCAAAGGGTGACAGCCA
TCCTTCGGTTGCTTCTGTCTTTGTTCGTCTTGCTGACCTATACCATCGAACAGGAAAGCT
TAGAGAGTCCAAATCTTACTGTGAAAATGCGTTGAGGATATATTCAAAACCTGTGCCTGG
AACTACAGCAGAAGAGATTGCTGGTGGGCTGACCGAAATCTCAGCTATATATGAGTCTGT
TGATGAACCTGAAGAAGCACTGAAGCTGTTGCAAAAGGCGATGAAGTTGTTGGAGGACAA
GCCGGGACAGCAAAGCACAATTGCTGGAATAGNNGAAAGTGCTGTAGTGAAACTTAGAGC
TAGTGGAGAAAGAAAATCTGCTTTCTTTGGGGTTGTGTTGAACCAGATGGGATTGGCTTG
TGTTCAGCTGTTTAAGATAGATGAAGCCGCCGAGTTGTTTGAAGAAGCAAGGGGGATACT
AGAACAAGAATGTGGCTCATGTCATCAAGATACTATTGGAGTATACAGCAATCTTGCAGC
AACCTATGATGCAATGGGGAGAGTTCAAGATGCAATTGAGATTCTAGAGTATGTTCTTAA
ATTGCGCGAAGAAAAGCTTGGAATAGCAAATCCTGATTTCGAAGACGAGAAGAGAAGGCT
AGCAGAGCTTCTAAAAGAAGCAGGAAAAACTCGAGACAGAAAAGCAAAATCACTCGAAAA
CCTCATCGATCCCACCTCGAAAAAGACTAAGAAAGAGGTCACAAAGAGGTGGCCCGGCTT
GGGGTTTAGAATTTAAGAAAGAAAAAAGAAAGAGGGAAAGGTTCACTTCACATTGATTTC
TTCTTACAAAGTGCACATTATGTAACATAGATCATCATCATCAACATCATCATCATGTAT
AGGGTTGAAGAAGTTTTTATTATTATTATTTTTTTTTTATTAAATTTCGGCTTGAGGTTT
TTCTTCCATTTCATGAGCTTTGGAATTCTCTCTCTCATTTATATTATTTTTCATTTTTCC
TTGTTAATTATTTCATTGAAATTTCTGCTGTTGTGAGCTTGAAGTTGTTCACTGAATTAA
AAAAAAGGTTATGAATCCGAGTGAATAATAAAATTCTTGTATGCCTTCTTAATCTTCTTC
TTCATGTCATTTAGTGAAATTGGTTCTGTTTTTTTCTTTCAATTAAAGCATTTTCTTGAT
AATACAGCTGAGAAAATCAC
>contig_42 Average coverage: 183.54
CTTCTCACTGCTCTTGGCCTGGTATCACCTGCACCTCGAACTCTGTCACCGCTCTGCATC
TTTATGATGCAAACATCACCACTCCAGTTCCTTCTTTTGTCTGTGACCTTAAAAACCTCA
CAGATATTAATCTTGGGCTCAACTACATTCCTGGGGAGTTTCCAAAATCTCTGTTCAACT
GTTCAAAGCTTCAATATTTAGACCTCTCCGACAATTTCTTCGTGGGAACCATTCCAAGCG
ACATCAACCGAATGATTCAGCTCCGGAATCTTTCTCTCGCCGGTAATAGCTTCTCCGGCA
ACATCCCCGCAGTCATCGGACAGCTTCAAGAATTGAGAAAACTCGAACTAGGAGCCAACC
AATTCAATGGCTCTTTACCGCCAGAATTAGGTGAATTGTCTAATCTTGAAATACTGACGC
TATCCAATAATAAAAAACTTTCGCCGTCAACTCTCCCTTCTAACTATACCCAATTGAAGA
AGTTAGTAAATTTGTTTATTACTAATGCGAATTTGATCGGAGAAATACCTGAAAGTATTG
GGGATTTGACAGCATTGGAGTTTTTGGATTTATCTAATAATAGCATGAGTGGGAAAATCC
CAGATGGGTTGTTTAAGTTGAAGAATTTAAGTGTGGTTTATCTTCACAAGAACAGTTTTT
CTGGGGAGCTTCCTCAGGTGATTGAATCTCTGAAATTGACTGTAATTGATGTCTCAGAGA
ACAAGTTAACAGGGAGGATACCAGAAGATTTTGTTAAGCTAAACGAGTTAACGGGTTTGG
CTTTGTTCATGAATCAATTATCAGGAAATATTCCAGAGGGGTTAGGCAAACTACCAGGTT
TAATGGATTTCAGTCTTTTCATGAACAATTTGTCAGGCGTTTTGCCTCCAGATTTGGGCA
AGTATTCAAGCCTCAGAACATTCGAGGTCTCTTCCAATAAGCTTGAAGGAAAACTACCAG
AACAACTTTGTTCTGGAGGTATATTGACCGATGTCGTGACTTATGACAACAATTTCATTG
GCGGACTACCCAAAGGACTCGGAAATTGCAGCTCTTTGAACATAGTCAAAATTTATAACA
ACAAATTTTCTGGTAATGTTCCTATTGGTCTGTGGACATCGCTGAGATTGAGTAACTTAA
TGATTGGCAACAATGAGTTCACTGGTGTGCTTCCTGAGATGTTGGCTGAGAATCTTTCTC
GGCTGGAAATCAATGACAATAAGTTTTCAGGTAACATTCCAATTGGTTCATCTTCCTGGA
AAAATTTGGTGGTTTTTAAGGCCAGTAATAACAACTTGACAGGATCGATTCCAAATGAAT
TGACCAATCTTCAACTTTTGACAACTCTTTTGCTTGATCAAAACCATCTCACGGGGGATC
TTCCATCACATATTCAATCATGGAGGTCCCTTAGCACTCTTGATTTTAGTCGAAACCAAA
TCTCAGGACAAATTCCTGAAAGCCTTTGTTTCTTGCCTACTCTTAACTATTTATACCTAT
CAGAAAACCAACTTTCTGGAGAAATTCCATCTCGACTCGGTCAATTGAGGCTCACTGATC
TCAATCTCTCTTCCAATAATCTCATTGGAACAATCCCGCCTGAGTATGAGAACGGTGCAT
TTGCTGACAGCTTCTTGAACAATCCCGGTCTCTGTACAAGCTCCAAGCATTTAAAACTTA
AGAATTGTAGTTTCCAATCCAGAAAACGTGACAAACTTTCAACCCCTTATCTTGTGTTGA
TCATAGCACTAGGTGCAGTGGTCTTCTTGTTATTTGTGTCCTTCATATTCTTCATAATGA
GAGGTCATGGGAGCAAAAAAGGACTTGAATCAAAATGGAAGCTAACCTCATTCCAGAGAT
TATCTTTCACAGAATCAAAGATCGTGTCGGGACTGAAGAACCATAATCTTATTGGAAGTG
GAGGCTCTGGTAAAGTCTACCGTGTCCCTGTGAATCGTGAAGGCAATGTTGTCGCCGTAA
AAAAACTATGGAGCAACAACATGAATGTAGACCACAAGCTTGAGAAAGAATTCCTTGCGG
AAGTGGAGATATTGAGCTTAATTAGACATTCCAACATAGTGAAACTCATGTGCTGCATCT
CAAGTGAGAGTTCAAAACTCTTAGTCTATGAGTACATGGATAATCGGAGCTTAGACCGTT
GGCTACATGGCAAAAACAATCAGCACATCAATACTTCACCCTCCGGTTTGGTCCATGATA
TCTTCCTAGATTGGCCCAAGAGGCTACATATAGCAATTGGAGCTGCACAAGGCCTCTGTT
ATATGCACCATGATTGTGTGCCACCAGTTATCCATAGAGACATTAAATCAAGCAACATCT
TGCTAGACTCAGAGTTCAACCCGAAAATCGCAGACTTTGGCCTCGCCAAGTTGTTGGTCA
GGCAAGGAGAGCTTGCCACAATGTCTACAGTGGCTGGTTCTTTTGGCTACATGGCTCCAG
AGTATGCTCATACAGTAAGAATCAATGAAAAGATCGATGTTTATAGTTTCGGTGTGGTTC
TCTTAGAGTTGGCAACAGGGAGAGAAGCGGGTGACGGCGGTGGAGACGAGCATAGCTCTC
TCTCTGACTGGGCTTGGCGTCACATCCAAGAAGACAAGCCGATTGAGGATGCTTTGGACC
CAAAAGTAAAGGATTCTCACTTGAAAGAAATGTGTTGGGTATTCAATGTGGGGATCATAT
GTACGGCAACTCTGCCTATGAGGAGGCCTTCCATGAAAGAAGTTGTACAACTCTTGCTCC
AATGTAGTCGTCCTGTGATGGGTTATGGCGAAAAGTTCGCCGCAACCGAATATGATGCTG
CTCCACTTTTGAAGAACTCAAAGCGTGAGAATGTTTTAGATGTAGAAGATGAAGAAGACC
CTACTTTTGCTAGCAATGTATGATGTAGAGTTTTCCTGCCTTGTTAGATAAATAAAAGTT
AATCACAATAGATTAAAGGTTCCAAAGCAGTTTGTTAATATAGTTGAATAATTTTGTCCT
AAGTAGATAAAATTAGGAAACTAACCTCTATGTATACTATTTTTTTAAGGAGCAAGAACA
AGCAAATTAGTGTACCTTATTGTTACAGTTGTGTT
>contig_43 Average coverage: 16620.55
GAACAATTTATTTTGAGGAATAATTATTAAAATAAAAATTAAGAGTAAGCAATCGAGAAA
ATTCCGCGAGTGAGGATAGTGGAGGTGCATCTAATAAATCTCCCTTAACTCTCACTCAGT
TTCTCTTGCAATCAACTCAAACTCCCATCATTTTCGTCTCTTTCCCTCTCTCTCTCTTCA
CATAATGCGGAGAGTATAGCTCTCATCAGCTGGTTTTTCAGATCTCATTCATTTTCTCAC
TCCACAACCAGTTGTTTGGGATTAGGAGTGTCATTTTGAAGTATGGCGTTAGGAAAGTAT
ACTAGAGTAGACAACAGGAGGTCGTCTTCGGGCTATTGCTCGACGGTGACGATTGTGGTG
TTCGTGGCATTATGTTTGGTTGGAGTTTGGATGATGACATCTTCGTCGGTGGTTCCTGTT
CAGAATGCGGATGTTTCTGAGGAGAATAGGAATGATGTTAAGGAACAGAGTAGGGTTGAA
GTGCCGGAGCAAGTGAGTGAGAGCAACGTGAGCAATGATGGCAATACTAAGCAGTTTGAA
GATAACCCAGGTGATTTGACGGAGGATGCGACAAAGGGAGATGGCAATGGAAGTGGTAAT
AATAATAGTAATCAGGAAGAGGAAAAGCCTGAAGGGAAACCCGAAGAGAATTCTGAGGAG
AAACCTGAAGAGAAGCAAGAGGAGAAAATTGAAGAAAAGCCTGAAGATGGAGGTAATCAG
ACGGAAGAAGGTGATTCCAAGAGGGAAAATACAGAGTCCAATTCAGAAGATGGAGAGAAT
GATAATAAGTCTAATTCAGATGAGAACCAGAAGAAATCCGATTCAGATGATGAGGAAAAG
AAACAAGAGAATACAGAGGAAACAAAGGATGAAGAGAAGATAGAGGAGAAAGTGGATCAA
AATGATAACAAGGATACCGACGGTAAATCTGGTGAGAATAAAGAAAATGATCAGTCCAAA
AACCAGGGTTCAAATGAGGTGTTCCCTTCTGGGGCTCAATCTGAACTTTTGAATGAAACT
TCTACTGAAAACAGTGCTTGGAAAACTCAGGCTGCAGAGTCAAAGAATGAAAAGGAGACT
CAACTTACTTCAAATCAGAAAACTGTTTATAGTTGGAAACTGTGTAATTCAACGGCTGGA
TCTGATTTTATTCCATGCCTTGATAATTTGCAAGCTATTAGGAGTCTTCCAAGTACCAAG
CATTACGAACATCGGGAGAGACACTGTCCTGAAGAGGCCCCCACATGCCTTGTTCCTCTT
CCAGAAGGATATAAACGCACAATTCAGTGGCCTAAGAGCAGGGAAAAGATATGGTACTCC
AATGTTCCCCATACTAAGCTTGCACAAATTAAAGGACATCAGAATTGGGTGAAAGTTACT
GGTGAATATCTTACTTTTCCTGGTGGTGGAACACAGTTCAAGCATGGTGCTCTTCATTAC
ATTGATTTTATACAGGAGACTGTGCCCGACATTGCTTGGGGAAAACGTTCCCGTGTTGTT
TTGGATGTTGGATGTGGTGTTGCAAGTTTTGGGGGCTTTCTCTTTGACAGAGATGTACTC
ACCATGTCACTTGCCCCAAAAGACGAACATGAAGCTCAAGTTCAGTTTGCACTTGAAAGG
GGAATTCCTGCAATATCTGCTGTGATGGGTACAAAGAGGCTTCCCTTTCCAGGACGAGTC
TTTGATATTGTACACTGTGCCCGCTGCAGGGTTCCATGGCACATAGAAGGTGGTAAGCTT
CTTTTAGAGTTGAATCGTTTATTGCGACCTGGTGGTTTCTTCGTGTGGTCTGCAACCCCA
ATTTATCAGAAGCTGCCTGAAGATGTTGAAATATGGGAAGCCATGAAGAAATTGACAAAA
GCGATGTGCTGGGAAGTGGTTTCAATTAACAAAGACACAGTGAATGGTGTGGGTGTAGCT
ATATACAAGAAGCCTACTTCCAATGAATGTTATGAGCAACGAATGAAAAATGAGCCTCCA
ACCTGTCCTGTCACTGATGATCCAAATGCAGCTTGGTATGTCCCACTGGAAGCATGCATG
CACAAAGTGCCAACTGATTCATCTGAGCGTGGAGCTAAGTGGCCTGAGCAATGGCCTGCA
AGGTTGGACAAACCACCTTACTGGTTGTCGAGCTCCCAGGTTGGAGTTTATGGAAAAGCT
GCTCCTGAAGATTTCTCTGCAGACTATAAGCACTGGACACGTGTAGTCAGCAAGTCATAT
CTCAACGGAATGGGAATTGATTGGTCAACTGTTAGAAATGTCATGGACATGAGAGCTGTC
TATGGAGGATTTGCTGCTGCTTTGAAGGATTTGAACATTTGGGTTATGAATGTGGTCACA
ATAGACTCTCCAGATACGCTACCTATAATTTATGAGAGAGGTCTATTTGGTATGTACCAT
GATTGGTGCGAGTCATTCAGTACTTATCCCAGGACCTATGATCTTCTCCATGCTGACCAT
CTATTCTCTAAGCTTAAATCGAGGTGCAGTATAGTAGGTGTACTTGCAGAAGTTGATCGG
ATCCTGAGACCTGAAGGAAAGTTTATTGTACGCGACACTGTTGAGATCATTAACGAGTTG
GAGAGCATGGCAAAGTCCATGCAGTGGGAGGTTCGATTGACNNATTGCTTAACCTTGTCC
TAGGAAGTTCCCTTCCATTCTTGAGGGTGTAACACCCCAATGAGTTTTAGGTATTCTTTT
GCTTTGGTAGCTAAATGTTTAAGTAATGGTGACTGCCCCAAACTTCACATATTATATCTT
TAGCTTATGTATCACATATTAGTTAGGCTTTTTTTCCATTGCCCGCTATTAATTCATTGT
TTCGTTGGATATATAATTTTGATGTCATTACGAATATGAGTGTCGAGTGCTCGTGGCTGT
GAATTTCATTGTAGTACATGTTTACTAATAGCTTTGATGGAAAGAAATGAATACATTCTT
GCAAATGTAAAGTCCATTGATGAGATACTTGATTTATAATGAAAATGTATTGCTATCAAT
TTTTTTGTTTGTTCTATTTGAGGTGATCATATAAGCAAACTAGCAACAATGGAGTTGCAA
ACACTATTTTAAGA
>contig_44 Average coverage: 1717.04
AAACCCAAACCAAACCAAACCAAACCAACTTCACTCCGATCATATTCCAGTAATCCTCAC
TTTCCTCTTCTTCTCCTCTCAATTCTAATCATGGCGGAATCTGTTGAGCTTCCTACTCGG
CTTGGGATCCTTCCTTTTAGGAATAAGGTGCTTTTACCTGGCGCCATAATTCGAATTCGT
TGTACTTCGCCTAGCAGTGTGAAATTGGTGGAGCAAGAGTTATGGCAGCGAGAAGAGAAG
GGATTAATTGGCATTCTTCCTGTTCGAGATGCTGCTGAGGCGGCAGCAGTGGGGACTGTA
ATATCTCAAGGTGTTGGAGGTGATTCAGGAGAGAGAAGCTCAAGAATTCAAGTTGGTGCA
TCAGAGCCTCACAAGCTTGATGGGAAAAATCATCAGGAAGTTATTCATTGGCATACAAGG
GGAGTTGCTGCTCGTGCATTGCATTTGTCAAGAGGAGTGGAGAAGCCAAGTGGAAGGGTT
ACCTATACAGTTGTCCTTGAAGGCTTGTGCAGATTCAGCGTACAGGAACTTAGCACAAGG
GGTACATACTATACTGCAAGGATATCTCCTCTTGAAATGACAAAGACTGAGATGGAGCAA
GTGGAGCAAGATCCAGAGTTTGTAACATTGTCTCGTCAGTTCAAAGCAACTGCTATGGAG
CTGATATCTGTTCTTGAGCAGAAACAAAAAACTGGTGGAAGAACGAAAGTTCTTCTAGAG
ACTGTTCCAGTTCACAAATTGGCAGATATATTTGTTGCTAGCTTTGAGATAAGTTTTGAG
GAGCAACTCTCCATGTTGGATTCAGTAGACCTGAAAGTGAGACTTTCAAAAGCTACTGAA
TTAGTTGATCGGCATTTACAGTCCATACGAGTAGCAGAGAAAATTACACAAAAAGTTGAG
GGTCAGCTGTCGAAATCACAGAAGGAGTTTCTTTTGCGACAGCAGATGAGAGCTATCAAG
GAAGAGCTTGGGGACAATGATGACGATGAAGATGATGTAGTCACACTAGAAAGAAAAATG
CAAAGTGCAGGAATGCCTTCGAATATATGGAAGCATGCACAGAGGGAGTTAAGGAGGCTA
AAAAAAATGCAACCCCAGCAACCTGGATATAATAGTTCACGTGTTTATCTGGAACTCCTT
GCCGATCTTCCTTGGCAAAAGGCGTCTGAGGAGCTTGAACTAGACTTGAGAGCTGCCAAA
GAACGTCTTGATATTGACCACTATGGTTTAGTCAAAGTCAAGCAACGTATTATAGAATAT
TTGGCTGTTCGCAAGCTCAAACCCGATGCTAGAGGCCCAGTTCTGTGTTTTGTTGGTCCA
CCAGGTGTAGGGAAAACATCTTTGGCTTCATCTATTGCAGCAGCCTTGGGAAGGAAATTC
ATACGCATATCTCTTGGTGGTGTTAAGGACGAGGCTGATATTAGAGGACATAGGAGAACA
TATATCGGAAGTATGCCGGGAAGACTCATTGATGGACTAAAGAGAGTATCTGTATGTAAT
CCTGTCATGCTGCTAGATGAAATTGACAAGACAGGGTCTGATGTACGTGGCGATCCAGCC
TCAGCACTACTGGAGGTTCTTGACCCTGAGCAAAATAAGACATTCAATGATCACTATTTG
AATGTTCCATTTGACCTTTCGAAGGTAATTTTTGTCGCAACTGCAAATAGGGCGCAACCT
ATTCCTCCTGCACTCTTAGACAGGATGGAAGTCATTGAGTTGCCTGGATATACACCAGAA
GAAAAGCTGAGGATAGCTATGGGCCATTTAATTCCACGAGTTCTTGATCAGCACGGGTTG
AGTTCTGAGTTTCTCCAAATACCTGAGGCCATGGTGAAACTAGTCATTCAGAGATACACG
AGAGAGGCTGGTGTTCGGAATCTGGAAAGAAGCTTGGCTTCTTTGGCTCGCGCTGCAGCA
GTAAGAGTTGCAGAGCAAGGACAAACTACTCCGCTGCACAAAAATGTACACCAGCTCACT
TCACCAATTTTGGAAAATAGACTTGCTGATGGAGCTGACGTAGAAATGGAAGTTATTCCA
ATGACTGAAAATAATCATGATATAGCAACCACATTTAAGGTTGTTTCACCACTAATTGTG
GATGAGACTATGTTGGAGAAAGTTCTAGGGCCTCCAAGGTTTGATGACAGAGAAGCTGCA
GAGCGAGTTGCATCACCGGGTATATCTGTTGGGCTTGTTTGGACTTCTTTTGGTGGTGAG
GTCCAGTTTGTGGAGGCCACGGCAATGGCAGGGAAGGGTGAATTACATCTAACCGGTCAA
CTTGGAGATGTTATTAAAGAATCAGCACAAATAGCATTGACATGGGTAAGAGCGAGATCA
ACTGATCTTAATTTGGCTGCTGCTGAGGGAATCAGTCTACTGGAGGGTAGAGATATTCAC
ATACATTTTCCGGCCGGTGCTGTACCCAAGGATGGGCCATCGGCAGGTGTAACTTTGGTG
ACTGCACTAGTGTCATTGTTCAGCAAAAGACGAGTCAGAGCAGATACAGCGATGACAGGA
GAAATGACGTTGAGGGGTCTCGTACTTCCTGTTGGTGGAATCAAGGATAAGATATTGGCA
GCACATCGATACGGCATCAAAAGAGTTATCCTACCGGAGAGAAATCTGAAAGACTTGGTT
GAAGTACCACCAGCAGTGCTAGCCAGCCTAGAGATTCTACTCGCAAAGCGAATGGAAGAC
GTGTTAGAGCAAGCGTTCGAAGGGGGATGCCCTTGGAGACACCATTCAAAATTATGACAA
CACCTATAATTATATAGGCAAGGCATCTTTACATTGGGAAAATGGTGAGTAAATTGCTTT
AACTGATTGGCCACACATACATGAGAGACATATATATATATA
>contig_45 Average coverage: 301.56
CTACGTGGGCCGCTTTTGTTGGAAGTTGCAGAGGTAACAGCAACTACTTGATTGCACTTA
ATCCAAAACTCGAAGATCATCACGCATATCCTTGAAACAAAAAATACAACATTTGTGCAA
AATTGTGGATACGACAAAATCATTTACCAGCTTAACATCTCTTCTCCTGGAATATCAATT
TTTCTTTTTTGAGTAATTTATCTGCTTAATTTGGGAGAATTTTCGAAGAATTTTGGTAGA
CGTAGTAAAAGTTTGTTTTTGGTTGGAACGAGAACGAAGAAGATGTGGGGATTTGGAGGA
AGGTATTACTGGGGGAGAAAAGAGCGATGTGAGAAAGTTGAAGGAATTGTTGTAGTGTTC
GCATGGATGTCCAGCCATGAAAGACACTTGAAGAGTTATGTTCAGCTCTACACCTCTTTG
GGATGGAATTCTCTCGTTTGCCACTCTCAATTTCTCAATATGTTCTTCCCCGAGAAAGCA
ACACCGCCTGCCATTGATATTTTAAAAGAGCTTGTAGTGGAACTAAAAAGTAAGCCACGC
CCAGTAGTATTTGCTTCTTTCTCTGGTGGTCCTAAAGCCTGTATGGTCAAGGTTCTTCAG
ATAATTGAGGGAATTTGTGAAACACAATTGGATCTGGATGATTACCGGCTAGTTAAAGAC
TGCATTTGCGGCTACATCTATGATTCAAGTCCAGTGGATTTTACCAGTGATCTAGGAACC
AAATTCATTCTTCACCCAACTGTGATGAAAATGTCCAAACCACCAAGAGTAGTATCTTGG
TTAGCTCATGGTATTGCTTCTAGTCTTGATGCTCTTTTTCTCAGTAGGTTTGAACAACAG
CGTGCAGATTATTGGCAGACTCTGTATTCTACTGCTAACATGAAGGTTCCATATCTTATA
TTATGTTCAAAAAATGATGATCTTGCTCCATTCCAAATTATCCACAATTTTGCTCAACGA
CTGCAAGAACTTGGGGCCGATGTAAATCTTGTAAAGTGGAATGACTCACCTCATGTGGGC
CACTATAGGAATTACAAAATTCAGTACGAGGCTGCAGTGACAGAGCTCCTCCGTAAATCA
GCAGGAATCTATTCTCAAAGAATAAAACGGCTTGAAGGAGAAAAATTAGGCAATGTAGAG
GTAACGCATGACGAGACAGTAGAGCCAATTCCTACTTTAACAAAAACAGCAGCGAGCTCA
AATAGTTTCCAGGGGATTTCTCTGGCTGCAGGTGACAATCTCTACTTGCCTAGCTCAGTG
GAGTACTACGAAGGCAGAGATGTCGGGTCCATGCAAGATGAACATAGACAAGAAGGTCTG
ATCCACCTTCCTAATCCACCAACAAGCATTAACGTTCATGGCGTCCTTGGCCAAATCTTG
TTTGACGTTTGTGTCCCCAACAACATTGAAGGTTGGGATATCCGTTCATCAGATTCCATT
AGCCGACGGAGGCATAATCAGTTTAACCCAATCAAATGCATACGTCGCTCCAGATTGTGA
ACTATATGTAGCTGGAGGATTCGTGCTACTAGAGGGAATGTGATTTGGAGACCTCCGTGT
TGAAGGCTCACTAAGGTCAGGAATGCTAGACTTCCCTACCGACTCCCTAACACCTCTTGG
ATCCTCATTCTCATAATAAGCTCCCAAAGTTTCCTCATTCAACTCATCCTCTTAGGGCTC
GTTTGGTACGCCGTATAAGGATCATATTGTATTAAAT
>contig_46 Average coverage: 30451.41
TTTCCTTTTCCATTTTTTGAAATGTATTTCTTTTTTTTTTTTTTTTTTTAAATAAAGCGT
AAATACTTAAATCCATTTTGTAATATTACTCAAGAAAAAAAAATCATATTATGTTGTATT
ACTCAACACACCACCCAAAAAAAAATCCACTATGTTATATTTTTCTTTTTGTGTACTTTC
GCTTTAAATTGCATAAAATAGTATAGACTCTAGAATGTTATAAATTGCAATTATGGGTAC
ATTTACTAAACTACCATCTAGAAAAATAGTATAGACTCTAGAATGTTTATATTTGTGTAA
GAATAAACAAATAGAAAGATAATCCCTTAGTCCAAAAAGAAAAAAATCCAAAAACGACAA
CTAAATGGAAGAAAAAAAAAATATAAAAGATTAGGATGATAATTTAAAACTATATAATTA
ATTTCAAATTTAAAAAATACATTAAACAATATCATTATGTTTTTTTATTAATAATTAGTG
TACAAATATTAAATTTAAAAAACCATTAAAATATTATATATTAAAAAAATCATTAAAATA
TTATATATTTTCCTTTGATGTTGTATTTATTATCTCCACTTTTGTCAAAAAGAAAAAAGA
TAAAAGAAATTTCTCTTGTGCTTTTTGGCTCTATAAATGTCCCCAGAAACCAAGCCTTTG
CAAACCACTTCTACGTATTACTTCCTTTTACTCTCGTCTGTTCTTTGCGTTTTTATTAAG
TTTTAAGGTTTGTCTGATCTTACTGAGCTAGCTAGCTTAAGCCATGCCTGAGCGTGCTCT
GACCCGTGTCCACAGCCTCCGAGAGAGGTTGGATGAGACTCTCTCTGCTCACAGAAACGA
AATTGTAGCTCTTCTTTCCAGGATCGAGGCCAAAGGAAAGGGATTCCTTCAGCCCCACCA
GATCATTGCTGAGTTTGAAGCCATCCCAGAAGTGAACAGGAAGAAACTTTTGGATGGAGC
TTTTGGTGAAGTTCTGAGAGCCACTCAGGAAGCCATATGCTTACCTCCATGGGTTGCTCT
TGCTGTGCGCCCAAGGCCTGGTGTGTGGGAATACATTAGAGTGAACGTCCATGCTCTTGT
TATTGAAGAGTTGCAGGTTTCTGAGTACTTGCATTTCAAGGAAGAGCTTGTTGATGGAAG
CGCCAATGGCAACTTTGTGCTTGAATTGGACTTTGAGCCATTCAATGCCTCTTTCCCTCG
TCCAACTCTTTCCAAGTCCATTGGAAATGGTGTGGAGTTTCTCAATCGCCACCTTTCTGC
AAAACTTTTCCATGACAAGGAGAGCATGCATNNCTTCAACATGTTCTAAGGAAGGCAGAG
GAGTACCTGACCAGTCTTGCCCCCGAAACACCATACGCTGAATTCGAACACAAGTTCCAG
GAGATTGGTTTGGAGAGAGGGTGGGGTGACACCGCCGAGCGCGTGTTGGAGATGATTCAG
CTTCTCTTGGATCTTCTTGAGGCACCTGACCCTTGCACACTTGAGAAGTTCCTTGGCAGA
ATTCCAATGGTGTTTAACGTTGTCATTCTTTCTCCTCATGGATACTTTGCTCAAGACAAT
GTTTTGGGGTACCCTGATACTGGAGGCCAGGTTGTTTACATCTTGGACCAAGTTCGTGCC
TTGGAGAATGAGATGCTTCTTAGAATTAAGCAACAAGGACTTGACATTAAACCTCGTATT
CTCATTATCACTAGGCTCCTCCCTGATGCTGTAGGAACCACTTGTGGTCAGCGATTGGAG
AAAGTTTACGATACAGAACACACACACATTCTCCGAGTTCCATTCAGGGACGAGAAAGGA
ATGGTCCGCAAGTGGATCTCAAGATTTGAAGTCTGGCCATACCTAGAGACCTACACAGAG
GATGTTGCACACGAGCTTGCCAAGGAGTTGCAGGGCAAGCCTGATCTTATCATTGGAAAC
TACAGTGATGGAAACATCGTTGCCTCCCTTCTTGCCCACAAACTAGGGGTCACACAGTGT
ACCATAGCCCATGCCCTTGAGAAAACTAAGTACCCTGATTCAGATATTTACTGGAAAAAG
TTGGAAGAGAAGTACCATTTCTCTTGCCAGTTTACTGCTGATCTCATTGCCATGAACCAC
ACTGATTTCATCATCACCAGTACCTTCCAAGAGATTGCTGGAAGTAAGGACACTGTGGGA
CAGTACGAGAGCCACACCGCTTTCACTCTTCCCGGACTCTACAGAGTTGTTCACGGTATT
GATGTTTTCGACCCCAAGTTCAACATTGTCTCTCCTGGAGCTGACATGAGCATCTACTTC
CCTTACACCGAGACGGAAAAGAGACTCACCTACTTCCACCCCGAAATTGAAGAGCTTCTC
TACAGTGATGTCGAGAATGAGGAGCACATATGTGTGTTGAAGGACCGCAACAAGCCCATT
ATCTTCACAATGGCGAGGTTGGACCGT
>contig_47 Average coverage: 3431.72
TCTCTCTCTCTCCATTTTCTTTTGTAATAAATATTAATTTTTTTATTAATATTTATTTTT
TCTTCTAATAAGTAGCTGTAAAGATATTCCATTTCTTTCTTGATTCATCGTCTTATTGTT
TTTAGATCAACACCCTTTTCTTCTTCTTCGGTTCTTTCTCTGTTCATCACTATCATCTTC
CACTTTTTTTCTGCAAATTGAGTGTATTAATGGTAATAACTCATTGGATGAGTAGGAAAA
GACAGTGAAAAAGGTTTGTTTTTTTGTTTCATGGGCAATACATGCCGTGGATCTTTTAGG
GGGAAATACTTTCAGGGGAGCGAGCCTGAGGACCAATCTGCTTCCATCTCCAAACGCAAC
ACTCCTTCTAATCGTTCTGTTTCAGACCATTCATCAACAAGTTTGAACTCCCAACAACAA
CAACAAACATCTCAAGAATTAGCCAAAGCCAAAGAAAACAGTAATAATAACAACAGTAAC
TGTAACAGTAACAATCCAGCTTTTGTTACTTCCAACAAGAAAGATACAATCATGAGGAAA
GGTCTTGATAACCAAACTTACTATGTTTTGGGTCATAAAACTGCTAATATTCGTGACCTT
TACACTTTGGGTCGTAAATTAGGACAAGGTCAATTTGGGACTACTTATTTATGTACTGAG
AATTCTACTAAGAATGAGTATGCTTGTAAATCTATCTCCAAGAGGAAATTGATTTCAAAG
GAGGATGTTGAGGATGTTAGGAGAGAGATTCAGATAATGCACCATTTGGCTGGTCACAAG
AATATTGTCACCATCAAAGGTGCTTATGAGGATTCTCTTTATGTCCATATTGTTATGGAA
CTTTGTGCTGGTGGTGAATTGTTTGATAGGATTATTCAAAGGGGACATTATAGTGAGAGG
AAGGCTGCTGAATTGACTAAGATTATTGTTGGGGTTGTTGAGGCATGCCATTCTCTTGGA
GTTATGCATAGAGATTTGAAGCCTGAAAATTTCTTGTTGGTTAATAAGGATGATGATTTT
TCTCTCAAAGCTATTGATTTTGGTCTTTCTGTATTCTTCAAACCAGGTCAAATTTTCACT
GATGTGGTTGGTAGCCCTTACTATGTTGCTCCTGAGGTACTCCTTAAGCACTATGGACCA
GAAGCAGATGTGTGGACTGCAGGGGTCATATTGTACATATTGTTAAGTGGAGTGCCACCA
TTTTGGGCTGAAACACAGCAGGGCATTTTCGATGCTGTTTTGAAGGGACAGATTGATTTT
GATTCAGACCCGTGGCCTGTCATATCTGATAGTGCAAAAGATCTAATTAGGAAAATGCTG
TGCTCTAGACCTTCAGAACGCTTGACTGCTCATGAAGTATTATGTCACCCTTGGATTTGC
GAAAATGGAGTTGCTCCTGATAGAGCACTCGATCCAGCTGTCATGTCTCGGCTCAAACAG
TTCTCAGCAATGAATAAGTTGAAGAAAATGGCTTTGAGGGTTATAGCTGAGAGCCTTTCT
GAGGAGGAGATTGCTGGTCTGAGAGAAATGTTTACAGCAATGGACACTGATAACAGTGGT
GCTATCACATTTGATGAACTGAAAGCTGGACTGCGTAGATATGGTTCCACCATGAAAGAT
ACAGAGATACGTGATCTTATGGAGGCGGCTGATGTGGACAACAGCGGGACTATTGACTAT
GGAGAATTCATAGCTGCTACAGTTCATCTTAACAAACTAGAACGNNCAAGCTTGTGCAGA
ACATAATATGACTGATGTTTTCCTTGAAGATGTAATCAGAGAAGTTGACCAAGATAATGA
TGGAAGAATCGATTATGGTGAATTTGTCGCCATGATGCAGAAGGGCAATGCAGGAATTGG
AAGACGAACTATGAGGAACAGTGTGAATATAAGCATGAGAGATGCACCACCAAGTGCTCA
TTAGCATCCAATTTCATGTCTTGTACAGGTTGTACAGCAAAGCTAAAGGAGGTGATTTGG
CAGTAGGATTTTGAGAACCAATTTTAATTATCTTCAGCTCTCCCAAGACTTTGGATCATC
ATATCATGATGTCACTGAAAGATTTTGGTGGGGTGTGAAGGGAGTTTATGTAGAATTTTA
TTCACTAAGATGCCTATATTGCTGTATGACCAATAATGAAATATGTTGTAAGCTTTTCTG
AATTATGGAGTGTTGTAGTAGTGTCATAGCTATTCAAGCATCTAAATTATTTTGCAGTGT
TTCATTTTTGAGGCTTTTCTGTTTATATATAAATATATATAATGTGGAAAGAAAGCAATT
TCACCTGCAGATATTTTGCCAATCTTATTCACTTTGTAGTTTTCAGATTTTTTTTGGTGA
CAAATGAGATGACTGCTATGAAATGATTATGTTTCAAATCAGAACTTTGAGGTTGTTCAC
GGGCTTACAATGGTTCCAACTTTTGGGGTCTAGTTCTTTTTGTCATATTCTAACATGGGA
TGGTACGATTTATGTTGGTTTGGTTGTGTCACGTGTTTTTGACTCATTAATGATTCAAAG
CCTGACATTGTCAGCCACATAATCTGGAGACTGCAGAGTTTGGATTCTACTGAAAAGACC
GTTATGCTAAATGAGGAGATAAGATATACACCAAAACTGGT
>contig_48 Average coverage: 58400.75
GCTGGTGACAGGAGAAAGGAGTCTAAGGACATTGAAGAGAAGGCTGAGATGGCAAAGATG
TATGGACTCATTGAGACATACAAGCTGAATGGACAGTTCAGATGGATTTCTTCTCAGATG
AACAGAGTGAGGAATGGTGAGCTGTACAGGTACATCTGTGATACCAAGGGAGCTTTTGTA
CAACCTGCTGTGTATGAAGCTTTTGGATTGACTGTTGTTGAGGCCATGACTTGTGGTTTG
CCTACTTTCGCTACCTGCAAAGGTGGCCCTGCTGAGATCATTGTACATGGCAAATCAGGC
TACCATATTGATCCTTATCATGGTGATAGAGCAGCTGAGACTCTTGTTGAGTTTTTCGAG
AAGTGCAAGGTTGACCCTTCTCACTGGGACAAAATTTCAGAGGGAGGGTTGCAACGTATT
TATGAGAAGTACACATGGAAGATTTACTCTGAGAGGCTACTGACTTTGACTGGAGTTTAT
GGCTTCTGGAAACATGTTTCTAACCTTGACCATCAAGAGAGCCGTCGTTACCTTGAAATG
TTCTATGCTCTTAAGTACCGTAAGTTGGCTGAGTCTGTTCCCCTTGCTGTGGACGAGTAA
GCGAAGGGTGAGGTTGATTGATATGATGATGAGTAAATAAGAGGCGGAAGCAAATTTGGT
TGGCAAAGTGGAGTTTTTTTACCTTGAGGAATAATTGTTTTCTCGATTGTGATTACATCA
AGGCTTTACTTTTACCTTTCTTTTTTTGTTTTTGTTTTTGTTTTTTTTTCTTTTTCGATC
TTGTCGAGTTTTATATTTGTTTGTAATATTTCATTTCCGGGTTTGCAAATGTTTGAACTT
GGGTGTTTAACCCATTCATTCAAATTGAATGTCAGCTTTGCTTTGCCTTACATCAGTTT
>contig_49 Average coverage: 1040.89
TTGGAAGAAGATGCCATGTATAAGCGGTGGAGGAGCAATTTAAACGAGATTTTGATGCCA
GTGTTCCCTGGACAACTTCGTTACATAAGGAAGAACCTTTTCCATGCGGTTGCTATTATT
GATCCAGCTACCATATGTGGCCTTGAGTCAATTGACATGATATCATCTTTGTATGAGAAT
AGTTTTCCAATGAGATTTGGGGTTATACTGTATTCATCAAAGTTGGTCAAGCAGTTTGAA
AATGGCGGTGGTGAAATGCATTCTTCAACAGAGAAAGACAATCAGAATGAAGATTTGTCG
AGTTTGATTATACGTCTCTTCAATTATGTGAAGGAAAACCACGGGATTCAAACAGCTTTT
CAGTTTCTGAGCAATATAAATAAACTGCGGACTGAATCAGATGGCCTTGCTGATGATGCT
CTAGAAATGCACCATGTGGAAGGAGCATTCGTTGAAACTGTGTTACCAAAGGCAAAATCT
CCTCCTCAAGATTTATTACTGAAGCTAGAGAAGGAACAAACTTTCAAGGAACTGTCTGAG
GAAACTTCTCTCTTTGTCTTTAAGCTGGGTTTGGCTAAGCTGCAATGTTCCTTGTTAATG
AATGGACTTGTTATCGATTCAAAAGAGGAGGCTCTTATTAATGCGATGAATGATGAGCTC
CCCAGATTACAGGAGCAAGTTTACTATGGGCATATAAACTCACACACAGATGTGCTTGAC
AAATATCTTTCAGAAAGTGGTATCAGTCGCTATAATCCCCAGATTATTGCTGATGGAAAA
CCACGTTTCGTTTCTATGTCTGCATCCATCCTTGGAGAGGAAAATGTTTTAAGCAATATT
AATTACTTGCATTCTCCTGAAACTGTTGACGATTTGAAGCCTGTGACTCATCTTCTCGCT
GTTGACGTTACATCAAAAAATGGGTTGAAGTTGCTTCATGAAGGCTTACGCTATCTGATG
GAAGGATCTAAACTTGCTCGATTGGGTGTGTTGTTTAGTTGCAATCATGAAACTGATGTT
TATAGTCTCCTTCTCATGAAGGTGTATGAAATCACTGCTTCCTCATATAGTCATAAGTTA
AAAGTACTAAACTTCTTGGATCAATTATGCTCATTCTATGAGCATAAATACCTCTCTATG
GCTTCTGGAGCTTTGGGGACCACTCAAGCCTTTATTGATAAAGTCTGTGAGCTTGCTGAG
CATAATGGATTATCGCCCAAAATATACCGTGCTGCTCTGTCTGATTTTTCTGATGAAGAT
TTGAAAAAGGGTTCGAGTAAGGTGGCAAGATTTTTGTACACACAACTTGGGCTTGAAATG
GGTGTCAGTGCTATCATTACTAATGGAAGGGTAACATTATCTGTAGATGGGAGTATGTTT
TTGAGCCATGATATGCATCTTTTGGAGGCTCTGGAGTTCAAGCAAAGAATAAAGCACATT
GTGGAAATTATTGAAGAAATAAAGTGGCATGATGTGGATCCTGACACACTTACAAGCAAA
TTTATTAGTGATATTGCTATGGTGGTTTCATCTTCAATGGCTACACGAGATCGTAGTTCT
GAAGGTGCAAGATTTGAGGTTTTACTCGCAGAACATAGTGCCGTTCTTTTAGGCAATGAA
AATGCAAGTATTCATATTGATGCAGTCATCGATCCTTTGAGTCAATCTGCCCAGAAGGTT
TCTTCAATTCTTCGTGTTTTATGGAAATACGTACAGCCAAGCATGAGAATTGTACTAAAC
CCTTTGAGTTCCGTAGTGGATCTTCCCCTGAAGAATTACTACAGATATGTAGTACCATCT
ATTGACGACTTTAGTAGCACTGATTACACGATAGATGGCCCTAAAGCATTTTTTGCAAAC
ATGCCCTTATCTAAAACCCTGACAATGAATCTTGATGTTCCTGAGCCATGGCTGGTTGAG
CCTGTAATCGCTGTCCATGATATGGATAATATTTTACTTGAGAATGTTGGAGACACAAGA
ACACTGCAAGCTGTATTTGAACTTGAAGCTCTTGTTCTCACTGGTCATTGTTCTGAGAAA
GATCAAGATCCACCCAGAGGCCTTCAGCTGATTCTTGGCACCAAGACTACGCCTCACTTG
GTTGATACACTTGTAATGGCCAATCTAGGGTATTGGCAAATGAAAGTCTCTCCTGGTGTT
TGGTATTTGCAACTTGCTCCAGGTAGAAGTTCTGAGCTTTATGTTCTCAAGGATGATGGT
GATGGAAATCAGAACAAACAATTATCAAAGCGTATCACCATAAATGATTTGCGGGGTAAG
GTTGTTCATATGGAAGTCATGAAGAAGAAGGGCAAGGAACATGAGAAATTGCTGGTCTCT
GATGATGATGACAGCACAGACGTTGATGATAAAGGAAACAGCTGGAACTCTAACTTTTTG
AAATGGGCTTCTGGTATTATTGGTGGAGCTGAACAATCAAAGAAGAGTAAAAGCACATCA
GTGGAGCAAGGAAAGGGTGGGCGACATGGAACGACAATAAATATCTTTTCTATAGCTTCT
GGACACTTATATGAACGTTTTCTGAAAATCATGATTTTGAGCGTCTTGAAGAACACCAAT
CGTCCAGTTAAATTCTGGTTTATAAAGAACTACCTCTCTCCTCAATTCAAGGATTTGATA
CCTCATATGGCTGAAGAGTATGGTTTTGAGTATGAACTAGTCACTTACAAGTGGCCTACA
TGGTTACATAAGCAGAAAGAAAAGCAGCGAATCATTTGGGCCTACAAAATATTGTTCCTG
GATGTTATTTTCCCTCTTTCTTTGGAAAAGGTCATCTTTGTCGATGCAGATCAAATTGTC
AGAACAGACATGGGAGAACTCTATGACATGGATATAAAAGGAAGGCCTCTAGCATATACT
CCTTTCTGTGACAACAACAGGGATATGGATGGATATCGCTTTTGGAGACAGGGTTTCTGG
AAAGAACATCTGCGCGGAAGGCCATATCATATTAGTGCTTTGTATGTAGTTGATTTAAAG
AAATTCCGGCAAACTGCGGCAGGAGATAATCTGAGAGTTTTCTATGAATCTCTTAGCAAG
GATCCAAACAGTTTAGCTAATCTGGATCAGGATCTTCCAAACTATGCTCAACATGCTGTA
CCCATCTTTTCACTCCCACAAGAATGGCTGTGGTGTGAGTCATGGTGTGGTAATTCCACA
AAATCAAAGGCCAAAACAATTGATCTTTGCAACAATCCTATGACAAAGGAACCAAAGCTT
CAGGGTGCTAGAAGAATAGTTTCAGAGTGGCCAGATCTCGATTTAGAAGCAAGACAGTTC
ACTGCAAAGATCTTAGGTGATCAATTGGATGAACTCACAGGGGCCACACCGTCTCCGAAT
GAGTCACAGACTTCAGTAGCGGATCATTCATCAGAGGACGTTGAATCTAAGGCAGAATTG
TGAGAATATATATGGTAACGAAGAATATTTGCTTCATTTACTATAACCCATTGCAGCTCT
GGTAGTTCTCACCAATACATAATTATACCTCAAGGTAGTGGCCTTTGAAAACCATAAATC
TCTACTAAATATTAGATATTTTCCCCAAAGCCTAGTTATACAGAGAAGAGAAGAAAGGCC
TTAGTGTCCAATTTTTGTTAAACATTTTCCTACTGGCTTAAGAAAAATGGCCCAAATGAA
AGGAATTTTGAAGTCAATTTATTATGGATAGATTTTTACTAATAACACATAGGCATTTTG
GTTAACTTGCTCTATTTGAGCTTGAAGGCAATGTAATTTAAAACTTTAATTTTGGTGTAC
CATTCAGTGATTGAAATTTACATATACTCTTTTACCTACTATTCAGAGATCGTACAAGTA
CT
>contig_50 Average coverage: 1173.24
ATAAAAAGAAAAAGAAAATGTATTATGAAGCCACTACATGCGCAGTTTGTCTGTGTGACA
GCTCGATTCCATATCATTCATTCAATACACACCACTCTCACACCTCTTTCCATTAATTCT
CTCTCTAATTTATTCCCTTTTCTTCAACTTCGATTCCAACTTTCTTTTCTCTTTACGTTT
TCTCATTAAAATTCTGCTTGGTTACTAAGAAAATAATAACACAGGAAAAAGAAAAGAAAG
CTAAAAGTTGAAGTAGAGAAAAACGCGCGAGTAAAGCGAAGTACCTTCATCGAAAAACGA
CATGTCGTCGTCGGACGATGAGTCGGGAGAGGAGTACCTTTTCAAGATCGTGATCATCGG
CGACTCGGCGGTGGGGAAATCGAACCTTCTCTCTCGTTACGCTAGGAATGAGTTCAATAT
GCACTCCAAGGCCACCATTGGAGTCGAGTTCCAGACTCAAAGTATGGACATTGACGGCAA
AGAGGTCAAGGCTCAGATTTGGGACACCGCCGGCCAAGAGCGCTTCCGTGCCGTCACCTC
TGCCTACTACCGCGGCGCCGTCGGAGCTCTTGTTGTCTACGACATCACTCGCCGAACCAC
ATTCGATAGCATCGGTCGCTGGCTTGATGAGCTTAAAACTCATTCA
>contig_51 Average coverage: 1170.73
GACCTCTTTATATAAGTCACTCAATCAGTGTGGTTCTAATTATCTCTTATTAACACACTA
CTACTTGCTTAATTATCTTAATAATTAATACACATTACACAAACGGCCATGAAAGCCATT
TTGCTCTTTCTACTATTATTTGTGCCCTTCATTTTCTCACTGTTGAGAGAAACTAAAGCA
GCTCAAGCTGGTGGGAGCAATAACCATGGACTTTATATCGTATACATGGGAGCCTCACCC
TCAACCGACGGTTCCTTAAGAGATGACCATGCTAAACTTATCAACTCTTTGTTCAGACGT
AAAGCAAATGCTTTAGTGCATACCTATAAGCATGGATTCTCTGGTTTTGCGGCTCGTTTA
TCAGAAGCAGAAGCAGAGTTAGTGGCTAAGAAACCCGGTGTGGTATCGGTTTTTCCTGAT
CCCATGCTAAAGCTACACACAACTCATTCATGGGATTTTCTCAAGTACCAAACAGCTCTT
AAAATCGACTCTTTTCCCAATAAAAATTCCAACACATCTTCCTCAGCTTCTAATGCTGCT
GCTGCTTCATCCAACGGTGGAGGAGACACCATCATTGGAATACTGGATACGGGTATTTGG
CCCGAATCGAAAAGTTTCAGCGATGAAGGAATGGCTCCCATTCCAACTGGATGGAAAGGA
AAGTGCATGGCTGGTCGTAACTTCAACTCCTCCAATTGTAACAAGAAGCTGATCGGGGCA
AGATTTTACGACGACGAAGACGATGATACTCCGGAGGAGTACCAAACGGCAAGGGATTTA
GTTGGACACGGTACACACGTTGCATCGACTGCAGCAGGGTGCACCGTCTCAGGTGCCTCC
TACTACGGCCTAGCCACGGGGACAGCCAAGGGTGGATCACCTAGTTCGAGAATCGCAGTC
TACAGGGTCTGCAGCCCACAAGGCTGCCTTGGCTCTACTATATTGAAGGCTTATGACGAC
GCCATTGAAGACGGGGTCGACGTGCTCTCCCTCTCGCTTGGTGCTTCTGCTGCATATCAA
CCTGACTTGTACACTGACCCTATTGCTATAGGGGCTTTCCATGCTGTGGAGAAGGGGATT
ACCGTAGTGTGCTCTGCTGGGAATGATGGACCCTCACCATCAACGGTTACGAATGCTGTG
CCTTGGATTTTGACCGTTGCAGCTACTACAATTGACCGGGATTTCGAATCCAATCTCTTG
TTGGGTGGAAACAAAGTGATTAAGGGAGAAGGCATAAACTTCTCAGCTCTTAAAAAAACT
CCTGAGTACCCATTGATATACGCCAAGTCTGCCAAGAAAAGTGAGGGGGATGACAGTAGA
GCCAGTAATTGCCAAGATGATTCATTGGAAGCAACAACGATTAAGGGGAAAATCGTTGTC
TGTGAGAGGAAAGATGGCTATTCAACCTATGAGAAGATTGATACAGTGAAGAGTCTCGGA
GGAATAGGTGTTGTTGTCATCGACGACGAATCAAGGGCTGTCGCTGATAATTATAAAGCT
TTTCCAGCTACTGTCATCAGTTCTAAAGATGCTACCGATATCCTCTCCTACATCAACTCA
ACCAAGAATCCAGTTGCTACAATTTTACCAACTGAGACAGTAACAGAGTATAAACCAGCT
CCTGCTGTGGCATATTTCTCATCCAGAGGGCCTTCATACATTACCTCTAACATGATCAAG
CCTGATATAGCAGCACCTGGTGTGAACATTCTTGCGGCGTGGATTGCTAACGACACAGAT
GACACCCCTGCTGGCAAAGACCCTCCACTGTACAACGTTATTTCAGGTACTTCCATGTCG
TGTCCACATGTTTCTGGTGTAGCCGCTACAGTAAAGTCCCAGCACCCTGATTGGAGTCCC
TCTGCAATCAAATCTGCTATCATGACAACGGCGACTCAATTGAACAATCTTAAAGCTCCA
ATAACAACAGACTCAGGTTCTGTGGCCACACCCTTTGATTATGGAGCAGGTGAAGTAACA
ACAGAAGGACCATTACAGCCAGGGTTGGTTTATGAAACCACTATTGTTGATTACCTCAAC
TTTCTATGCTATTTTGGGTATAACGAATCGAAGATTAAACTCATCTCGAAAACTATGCCT
AACAACTTTACTTGCCCTGAAGACTCAAGCTCTGAGAAGATATCAAATATCAACTATCCC
TCAATAGCAATCTCCAACTTCAATGGGAGTGCAAGCAAGACAATAAGCAGGGTCGTCAAA
TATGTTGGGGATAGTGAAGCAGTTTTCACTGCTACCATTGAAGCACCAAGTGGCTTAAAC
GTCACAGTGAAACCAGATGAATTGCGATTTAAAGGCTACAATCAGACATTGACTTATCAG
GTGACTTTCACCTTTCATGGGGTTATGAAAAAGAATTCAATGGGGGTAATTTCTTGGACA
AATGAAATGTATAATGTTCGTTCCCCTTTCGTGCTACTCCCCTGAAACTAGATTAGAAAA
CACACAGCGACAAATCATTGTATGATGATCTCTCCACCAAGTCAATTATTGAAATGTAGT
AGTAACTCCGATGCTTAACTTCCATCTTAAATAAAAATTAGAAAGAAAAAAAAAATAGAC
TTTCACCATTTGCTGTGATCAGTACATAATCAAACAATGAAAGTGGGGACCCTTGTAAAG
AATATTAGGAAAAACCCAT
>contig_52 Average coverage: 5191.40
TATCCGAAAAGGTAACAAACACTCTAGTTAACCACGGTTAGAATCTAACCTCACCATGGT
TCTTCCCAAGAACACAAATATAAGAGAATAAAATAAAAACTGTACAACACACAAAAAAAT
ATATAATTGTAAAAAACAAAGGAGAGAGAGGAAAAGTTGCTGGGACTGCCTCCCCCTTCT
TCTTCTCTTCTTCTTCTTCACCTTCTTCTTCTCTTTTCTTTTTCTTCTTTTTCTCTATCT
AAACGTTTTGATTCTCTTCTCTCTCTCTGTGTGTCCATTTTTTCCTTCAAAAAGAAGGAC
AGAGGTGAAAAAAAAATAAGTAAAAAAGAGATATTGGAGAGCTTGCACTAGGCTCCTAAT
TAATCCCAAACATCATCATCGTCAGATTACAGTAGATCAGATTCAAGCAGTGATTCAGAG
CTGAGTATTTTGAGCAAGGAAACTGTAAAAATAAGGGATATCATTACAATTTCGATTGTG
AGAAGATACGTGTGTATATATATAGAGGGGGAACTGTTTAGATTTGTGATTTGTTGAATA
ACTGGTTTGCATAAGTTTGGTCTTTCCTTCTTGAGGGTCTGTGCGAAATGGGAATTTTTG
AAGAGATGGGATTCTGTGGTAATTTTGACTTTATTTCATGCCCTTCTCGGGATGGAGAGG
AGGTTCAAGAGTGCGAACCAGAGGCAACTGTGGAAGAGGATTATAGCGATGAAGAGATGG
ATGTGGATGAGCTTGAGAGGAGGATGTGGCGGGACAGGATGTTATTGAGGCGGCTGAAAG
AGCAAAGCAAGGGGAAGCAAGGAGTTGACAATGCAACTCAGCGTCAATCCCAGGAGCAAG
CGCGGAGGAA
>contig_53 Average coverage: 2174.69
ACGGAACCCACACAGCCCCTCCCTCTCCGACGAAGACACAGCTCCTCTCTCTCCAACGAA
GACACATTTCTTCCTCGCAAACGGCAGCAACTCAGCTTTGTAGGACTATTTGATTGAGTC
AGTACTGAGTTCAGGAAGTCATTTTTATTGGCATGGACGAGAAAATGGGAGAGAAGAAAA
AGCATAAAAGTGAGAAGCACAAGGAGAAAACAAATGGGCATGAAAAGGATGACAAGGAAT
TTCCGGAAGATGAAGAGGATACCAAAAAGATTACTGATGAAGTTGCGGAAACTATAAAGA
CAACTTGCTTAGAAGGCGAAGACAGTACAAATGAAAAAGCAATTGAGCAAAAGGAACTAA
AAGAGAAGAAGAAAAAGCACAAGAAGGATAAGAAAAAGAAAGAGGGAATTGCTGGAATAT
CATCTTCGGGTGAGAACTGTGAGGATGATGAAATGGATGGGCATGAGCTTAACAAGAATT
TCCAAGACACTTCTGCAGTGAGTAGCCAGGTACAGCAGGTTGAAAAGGAAAAAAAGAAGA
AGAAGAAGAAGAAGGAAGGAGTTGATGGAATATCTTCGTCGAGGGAGAATGTTGAGGATG
AGGTAGTCAAGGTGCAGGAATGCAATGTAGTGAATGACGAGATGGACTGTGCTGAAAAGA
AAAAGAACAAGAAAGACAGAGCTGATGGAATATCCTCTTCGGGTGAAAATGCTGCGAATT
GTGAAATGGAAGAATTAGTTAAAGGGCAAGGATACAACAAGAATGGCCAAGACACTTCTG
TAGTGGATATGAATGTAGAACATGCTGAAAGGAAAAAGAAAAGAAAGAGGGAAAAAGATG
ATGGTGATAATGCAGTAAAGAACAGCGAGACAGATGTACAAAACCTCCCAAAAAAGAAAA
GAAAGAGGGANNTGCTAGTGATGAGGGCAAGAAGAAGGTCAAGTCAACCAAACGTGGTGA
AGGAGATAGTAAGGAAGATGATTCCAAGAAAGACAAGAAGAAGAAAGCCAAAGCAGGAAA
GCAAGTTTCAGATGGAAAAGGTAACAAGCAAAAGGTAAGAACAAAAAAAGATAGCAAGAC
TACCGAGACATCTGAGAATCTTTCACCACAAGGTAAATCTAAGAGAGTTACTTTTTCTGA
TCATGTGGAGGTTTTTTCACCATCTGATAGTCCAAGTGTCCAGAGTAAGCAAGTGGGAGG
CCTAGTACAAGGTAAGCGCTTCACACCAGAAGAAGATGAGTTGGTCAAAGCGGCAGTTTT
GGGATACATAGAAGAGCGCGGTTTAGGTGATGCGGGTTTAGACATGGTTCTCAATTGCAA
ATCACATCGTGAAGTGAAAAATTGCTGGAAGACAATAGCCTTAGCTCTACCTTGGAGGCC
ACGCTATAGCGTGTATTATCGAGCCCACATGATCTTTGAAAGGAGTGATATTCACAAATG
GACTCCCGAAGAGTACGAGTGTGTTTTAAATTTTCACAAAGAACATGGAGCAGATTGGAA
GAAGCTGTCGAAACAGTTAAACAAACATAGACTACACGTCAAAGATACATTTCGAAGAAT
CAAATTCACTGGAGTGAACAAAGGGCGTTGGAGCCAAGACGAGTACTCAAAACTATTTGA
TTTAGTCAACATGGACCTACGTTTGAGGGCGTCTGAACAAAAGAGAGTCAAGCATGGCAT
GTTGAGGGATAATATTTGTTGGGAAATAATTAGTAAGAAGTTGTCCACCAGGCACCATGT
TGGATGCTGCTCAAAATGGTACAAACAATTAACATCACCAATGGTTGTTGAAGGGTTGTG
GGATGACACCGATGACCACCGCCTGGTTGATAGTCTCAGCGACTTGGATGCTGCCTGCAT
CGAAGATGTGGACTGGGATAATTTGCTTGAGCATAGGACAGGGGATATTTGTCGAAAGCG
ATGGCATCAAATGGTGAAACATATTGGTGACCATGTGAACAAGCCATTCTCTGAACAAGT
TGAAGTTCTATCAAAGCGATATTCTTTTGATGTCCTTGAAGCAAGGGAGGAATATAACAG
CAAGGAACCAGTAGACTGTTAATTGAGGTTTCTGTGAACAAATCTGTATGTATCGGCTTG
CTGAATGGGTGCAATTACAAGGATCAGATTGTTGTATTCTCACTTTCTCTTTTTTCCTAT
TTATATCTTATATAGAGAGAGAGATGGACAAAAAAATATACTAAGTTACAATTATCACTT
CGTTATTGTTTAGAATTAATATCTCTATGAAACACACGGTGTTGTAGCCACACTAAAATA
ATTGGGTTTTAAATTTGATGA
>contig_54 Average coverage: 2359.95
CACCTCCAATGCGCGGGGCTCCACCACCACCACCACCTCCATTTAGTGGAGGCCCACCTC
CTCCGCCACCTCCAATGCGTGGAGCACCACCTCCACCTCCTCCACCAGGAGGTCGGGCTC
CAGGGCCTCCACCTCCACCGAGACCTCCAGGTGGGGCACCTCCTCCACCTCCTCCTGGCA
CCAAAGGAGCAATTCCCGATGCAAGAGGCCTATCTTTAGGGAGGGGGCGTGGGCTTCCAC
GTCCTATGGGGATGGGGGCTACTGCCACTGCACCTCGAAGATCTTCATTAAAGCCACTGC
ACTGGAGCAAGGTGACAAGAGCATTGCAAGGAAGCTTGTGGGAAGAGTTGCAAAGATATG
GGGATCCTCAAATTGCTCCAGAATTTGATGTATCAGAGATAGAGACTCTTTTCTCTGCAA
CAGTCCCCAAACCTGCTGATTCAGGGGGAAAAGCTGGAGGGCGTCGTAAGTCTACAGGAT
CCAAAACTGACAAAGTGCACCTGATTGACCTGAGGAGGGCAAACAACACTGAAATTATGC
TCACAAAAGTTAAGATGCCACTTCCTGATATGATGGCTGCAGTGCTAGCGATGGATGAAT
CAGTATTAGATGTTGATCAAGTGGAAAATTTAATAAAATTTTGTCCTACTAAAGAAGAGA
TGGAACTTCTCAAGGGTTACACAGGTGATAAAGAGACCCTGGGAAAGTGTGAACAGTATT
TTATGGAGTTGATGAAAGTTCCTAGAGTGGAATCAAAATTGCGAGTGTTCTCTTTCAAGA
TTCAGTTCAACTCTCAGATTTCAGAATTTAAAAAGAGTTTGAACACTGTGAACTCTGCAT
GTGAAGAGGTCCGGAATTCCTTCAAATTAAAAGATATTATGAAGAAAATTCTTTTTCTGG
GTAATACTTTAAACCAGGGGACTGCGAGAGGTTCTGCAATTGGATTCAAGTTGGACAGTC
TTTTAAAACTTAGTGATACACGTGCTTCTAACAGCAAGATGACACTCATGCATTATCTTT
GCAAGGGTCTCGCTTCTAGGTCTACAGGACTTCTTGATTTTCACAAAGACCTTGTCAGCC
TGGAACCTGCAACAAAGATACAATTGAAGTCTTTAGCTGAAGAAATGCAAGCTATAATAA
AGGGGCTAGAAAAGGTCAAGCAGGAGCTGGGTGCATCGGAAAATGATGGTCCCGTGTCTG
AGGTTTTTCGTAAGACACTGAAAGGATTCATTACTGTTGCTGAGACGGAGGTGGTTTCTG
TGACTAACCTATACTCTGTGGTGGGTAGGAATGCTGATGCACTTGCCTTGTATTTTGGCG
AGGATCCTGCACGCTGTCCATTCGAACAAGTGACAGCAACTTTATTAAATTTTATAAGAT
TGTTTCGGAAAGCACATGAAGAAAATTGCAAACAAGCTGAATTGGAGAAAAAGAAAGCAG
AGAAGGAAGCCGAAATGGAAAAAGCTAAAGGCGTTAACCTCACGAAAAAAGCAGCTAAAT
AGGCGGTAATTGATTTTCTGTTTCCTACCCCTACATGAGAAATTGAGCTCTTGCCTCCTT
AGGAGGTCTGCCTGCCGTCGCGATGGTTACTAGGTTGATGCCAAAGGAATCAACAAAACA
GGGTTGATGGTAGAGTAGACATTGCACTAGGGCCATATTAGATTGTGTCCCTTTCCCCTG
ATGTTGGTGCAAAGTTAAGCTCAACAAAAGGTGATTTGATTTGAGCCAAGCAAAAGGGAG
ACTGTCAGAGCCAGTAAGCCCAATACAAGAAGCTTAGCATTGCATGCTCGACAAATGATT
GTACAATCGGGTGATCCTGTTCAACTTATCACATTTAGATATCTCAGGTGGACCGAAACT
CAGAACAGATTTGGCGATGATCACCCTACGGATTGGCTGAGATTTGAAAGGTTTTTGACA
TGGGGATGATTGCCATCCTGATGTTTTATCTGCCCCGTCAAAGCCATCACGGTGAGAGCA
AGTAGGTGATGCAGTTTTCTCAGCTTTCACCGTTGATTTGACATAATATTTTCCAGCTCC
AGATATAAGATTGTAAAGCACTCCTTTCAACTGTACCATCAAAACCGTGTACAAAGCTCT
AACCACTTAGTATAGAAGTTGATTCATATTTCTTGTAACATATCAGTTAGATCCTCTTTT
ATCTTCACTTAAATTGAAATTTTGGATAGGAAACCCCGTCAAAATGTAGATCTTTTGTAT
AGATTTATTCAGGTTAGAAGAGAAATTAGAAAGAAAAAAGAAGCGAAAATGAAAGAGAAA
AAGTGGGGTTGTAATTATAAGTGTAACATAACATAACTGATAAGTACAGGTTTGTGAGGT
AGAAACTGCTTGTTTCTTTCAAAAAAAAAAAAAAATGGTGA
>contig_55 Average coverage: 6371.37
AAATATGTTGTTTAATTGGAATTGGGATGATTTAAATTGAAATAAAAACGATATAAAATA
ATAATACAAACGACAGAGTAACCTTATAGCAAAGAGAGGAACGACATCGTTTCGTTATCT
ATATAAAGGGCGAGAGTAAGCAATGCAGAAGTAAAATAAGCTACTTTCCTCACATAGTTT
TCTTTAGTAAGAAGAAAAGGCAAGTGAACCAGATATTCGATGGCGCCTGAACCAGAAGAC
GACTTCAAGGACGAGAAGAACCCTAGGCCTCTCGATGAGGATGATATCGCTCTCCTCAAG
ACCTATGGTTTAGGACCTTACTCTACACTTATCAAGAAAGCAGAAAAGGAGATAAAAGAT
ATGGCTAAGAAGGTCAATGATTTATGTGGGATTAAAGAATCTGATACTGGCTTAGCTGCA
CCTAGCCAGTGGGATCTTGTTTCTGATAAGCAAATGATGCAGGAGGAGCAACCCCTTCAG
GTAGCAAGATGTACAAAGATAATTAATCCAAACACCGAAGATGCAAAATATGTCATTAAT
GTTAAGCAAATTGCAAAGTTTGTTGTTGGTCTTGGTGACAAAGTCTCCCCAACTGATATA
GAAGAAGGCATGCGTGTTGGAGTTGATCGAAACAAATATCAGATTCAGATTCCCTTGCCT
CCAAAAATTGATCCCAGTGTGACCATGATGACTGTTGAAGAGAAGCCAGATGTGACTTAC
AATGATGTTGGTGGATGTAAGGAGCAAATTGAAAAAATGAGAGAAGTTGTTGAACTCCCT
ATGCTTCATCCAGAGAAATTTGTGAAGCTTGGAATTGATCCTCCTAAAGGTGTTCTCTGT
TATGGTCCACCAGGGACGGGTAAAACACTTCTAGCTAGAGCTGTGGCTAATAGAACTGAT
GCTTGTTTCATTCGTGTCATTGGGAGTGAACTAGTTCAGAAGTACGTCGGAGAAGGAGCT
CGAATGGTTCGTGAGTTATTTCAGATGGCACGTTCAAAGAAGGCATGCATTGTTTTCTTT
GATGAAGTTGATGCCATTGGAGGTGCACGTTTTGATGATGGTGTGGGTGGAGACAATGAG
GTTCAACGTACTATGCTTGAGATTGTGAATCAACTTGATGGATTTGATGCTCGTGGAAAC
ATCAAAGTTCTTATGGCAACAAACAGGCCTGATACATTAGATCCAGCATTGCTTCGTCCT
GGACGATTGGATAGAAAAGTTGAGTTTGGTCTCCCCGATCTGGAGAGCAGAACACAAATA
TTCAAAATCCATACAAGAACAATGAACTGTGAAAGAGATATCCGATTTGAACTTCTGGCC
CGGCTCTGCCCAAATTCTACTGGAGCCGATATTAGGAGTGTTTGCACGGAAGCTGGAATG
TACGCCATTCGAGCACGAAGGAAGACAGTAACAGAGAAAGATTTTCTTGATGCCGTGAAC
AAAGTCATTAAGGGATATCAAAAGTTCAGCGCTACACCTAAGTACATGGTCTACAACTAA
GTTAGCATCTGGTTGATATTGGGGGCCACATGGTCGTTTGGAGGCTTTATATGCATTTCT
TTGAAATTTTTATTTGCTTTTTTTGTTGTACATTTTTCTTAATGCGCCAGGATTATCTTT
ATATATTTTATTTTTACGCTCAGCCTCTACTAGTGATTGTTTTGTAGTTTGGATCTTCAT
GGTTTAATATATTACTGTCAAACTACAAGAGATTACTTTTACAGTACATCATTGTTGGGG
TTCTGGGGGACCCAAATAGAGGATGCAAAATCGTTAGCACTCTATGTTTTCTGCTTACTT
TGAGCTTTATTTTTGTTTTAATTCGGGTTGATAGCTTTGATGAGTGC
>contig_56 Average coverage: 23465.24
AATGCTCATCAACACTCCCTCACTTGTTCTCATTCTCCTCCTCATTTTCATCACAAAATC
TTCAGCTCAAACCGCGGCCCCGGCTCTCCCACCCGGTCCCCCGCCCTCAACAGACATCTA
CAAAATCCTAACAAAAGCCGGGCAATTCACCGTCCTAATTCGCCTACTCAAGAGCACACA
AGTTGGTAACCAAATCAATAACCAACTCGGAAGCACAAACAGTGAACTAACCATGTTTGC
CCCGTCCGATAGCGCCTTTTCGAACCTCAAAACCGGAACCCTAAACGGCCTAACCGACCA
ACAAAAAGTCCAACTCNNNNNNNNNNGTTCAAACTCAAGCCAGTGACACTTATGAGTACC
CTCTTAACATAACAACCTCAGGAAGCCAAGTCAACATAACAACTGGAATAGTCAACACAA
CAATTTCAGGAACAGTTTATTCTGATAACCAATTGGCTGTTTACCAAGTTGATAAGGTTC
TTCAACCACTTGGGATTTTTGCTCCAAGGCCTCTCCCACCAGCTCCTGCCCCAGCTCCAC
CTAAGGCTAGTAAGAAAAAAGCTACTGATGCTGATACCACTGGGCCTGCCACGTCGGATG
ACAGCTCGGATGCCATTGGTGGTAGTAATGGAGGTTTGGGCAAGGTGGTATTGTCTTTGT
CTATGTCTATGTTTGTTGCTGCCATTTTTAAGTTGTGACAATGAAGAGTTTGATCATCTG
TACTCTGCTTTTTTTTTTTTTGGTGATGAAGTGAGTTGGATCGGACGGTCATGATTGAGT
TGGTTTGTGATCGATGATCATGGTGAATGTACCTTTTTCTTGATTTTTTTTTTTTTTGTT
ATGCTCGTATCTCTCTCTCTCTCTGGTGCTTCTTTCGTATAATGACAGATTTTGTTGTAT
GATTTTTGAAAGAAATTAAATGTGTCGATTCTCAACAAAGCTGTGATTTTATTAAATTAT
TTTAATATTGATTTGATTAAATTATGAACAAAAGTTATCTTATATTGTAAGCAATGTTAT
TTTGCACCAGTATCACTTTCTAAATGGATAGTTTTG
>contig_57 Average coverage: 565.96
TACAACGGAGAGAGGTTTCTCTCTCCTTCTCTCTTAGCGATTTCATTCTTTCTGGTTTCG
AATTCTGAGAATTTGGGGGCGCATCGAAACCCTAGATTCGCTCCCATTGTTAACCGGGAG
GACTGCGGAATTGTTTGTAACTAACGTTTGTAAAATGGATTTAGAAGATAAATTGCTTGC
TAAAGTTTCTGGTGTTCAAAGCCTGTCTTCCAGTGTGCAAAGCACTCCTGAGAAGAATGG
TAATTCTGATGATGCTTCAAGAAGTCCAGAGCTACTTCAAGAATTTTTGAGATCTGGTCC
CAAGAAGGAACTGTTAAGGACTTGTTTTGATAAGGAAAAAAAGAACTTAGTTACATCAAA
AAACAAAACCATGGAGATAGCAAAGGTGACGAGCAAGACTAATAAGAAGGTGGATTCAAG
AAAAGCTTCTTCTAGTCCTAGCAATCAGCCTTCTAGAAAGCAAAACAGGAAGGGAGAAAA
TCCAGTGCGACTCCCTCCATCTCTTGAACAATCTTCCGAATTTGGATTGTCAAACTCGTG
GATATGTAAAAATTCTGCATGTAGAGCTGTCCTGTCAATAGATGACACATTTTGCAGGCG
GTGCTCTTGCTGTATCTGCCACTTGTTTGATGACAACAAGGACCCTAGTCTTTGGCTGGT
TTGCTCATCGGAATCTGGGGAGGGAGACTCTTGTGGATTGTCTTGCCACATTGAGTGTGC
CCTTCAACGTGAAAAGGTTGGGGTGGTTGATCTTGGGCAGTTGATGCAGCTAGATGGAAG
TTATTGTTGTGCTTCTTGTGGTAAAGTGTCTGGGATACTTGGATGCTGGAAAAAGCAACT
ACTTGTAGCAAAAGATGCACGTCGTGTTGATGTCCTTTGTTACAGAATATACTTGAGTTA
CAGACTCTTAGATGGGACTTCAAGGTTTCGAGAGGTGCATGATATAGTTAAAGAAGCCAA
AGCTAAATTGGAAACAGAAGTTGGCCCGGTGAATGGTGTTTCTTCTAAAATGGCACGTGG
AATCGTCAGCAGACTCTCTATTGCTGGTGACGTGCAGAAGCTCTGCTCCCTTGCAATTGG
GAAAGCAGATGAATGGCTGGCCAATGTTTCTAGTCTCAATCCAAATAGCAGAGAGGATTC
ACTTCCTTCTGCTTGCAAGTTTCTTTTTGAAGAAGTAACACCATCATCTGTTGTGATTAT
TTTAATTGAGCTGTCTAAAGCATCTTCGAATGAGATTAAGGGCTACAAGCTTTGGTATTA
CAATAGTAGAGAAGATGGATATTCAAAAGAGCCCAATTGTGTCTTTCCAAGAAATCAGAG
AAGGATTTTGATATCCAATTTAAAGCCTTGCACTGAGTATACTTTTCGGATCATATCATA
TACAGAAACTGGTGATTTGGGTCACTCTGAGGCAAAGTGTTTCACCAAGAGCATTGAGAT
ACTTCACAAGAATCCTAATTTACAAGCTGTGAAAATCGATAAGAAAGAGAATACCTCCAC
TGAGGAAAGTCCTAGTGGGAAGGGGGAATCAAAAAATGCAGTGGCAGCTGGTTCTGAATT
CAAGGTTCGAGACCTGGGAAAGATACTACATCTAGCATGGGCTCAAGAGAAAGGCTACCT
AGAAGGGTTTTGCAGTGCGGATGTAGAAAAGTGTTGTGCAGCTGACAAAGTAGTAAAAAC
AGAAATCATACAAGAACGGGTGCCTTCTGTCTCACGTGGGCTTGACTTGAATGTTGTTTC
TGTCCCTGATCTAAATGAAGAACTAACTCCACCATTTGAGTCTTCCAGAGATGAAGACAA
TGGCTGCAGCTTGCAGCTAACTGTTGAAGCAGATGACGCTGCTTCTCATGACATATTGAA
GAACGGTTTAGCAAGATCGCATGGTAGTGGTGACTCCCAGACCTGGACTCATGGAGTGAC
AGGAGATGTGCCAGCCGTTGATTCAAGGACCGATTTTTGTCGGAAAAGGGCATTGGTGAA
CACAATTGAGGAGGCACATGAGTGTGACAGTACACTGATTAATGGTTCTCCATTCCGAAT
ATCCAATGGATCTAGTTCCTTGGATGAAAACTTTGAGTACTGTGTGAAAATAATCCGGTG
GCTTGAATGTGAAAGTCATATAACACAGGAATTTAGGTTGAAATTGCTAACTTGGTTTAG
CCTTAGATCAACTGAGCAGGAGCGGAGAGTTGTGAATACGTTCATTCAAACCATGATTGA
TGATCCAAGTAGCTTGGCTGGCCAGCTGGTAGACTCTTTCTCAGATATTATCTCCAGCAA
GAGGTCAAAGAACGGTTTCTGTAGTAAGCTGTGGCATTAAAATGAGAGGAGGGTCATCAT
ACTTATGATGAGGATTGCTATTTGCTCTCCTCCCTCAACAGTTTTAGTTTACGCTCTTCT
TTGATAAACGACCTTTGACCTGATCAATTTCGCCACCATCTTTGTACAGGCAAATATTTT
TTGTTAATCACTGTCTGTATCTGTAGTGTTTCTCATTAGTATCACGGGCAAGATTTGTTG
CGGCTAAATGATTTGGTTGCTGATCAAGGAGACAAAATATCTGAATTTTCTCTGGAGGGA
GGATTTGGATGAAAGGATATATTTCACATCTACTTCTACTTAGAGAGGAAGCATTTCTTA
TATTTCTTAATTGTTCTAATTACAATGAAGCAGTAGTAGCATTCATGGAGGAAATTTATG
ACCATAATTTTACCATTTGCCTTCTTAAATTCAAAGAAGGGTACATGATTAGATCATGAA
TTTTACGTGGTCTTATGATATATTTCTTCTTATTGATCTATTCTTTTATGGAAGAATGTT
CTTTTTTAATTTAAAAACTTTATAATTTCATTTATAAAGGAGGTCATTCATTGTTGACTG
TTGTAATGCCTCATCAACTGCCTTATATAAATCAAGGGAGATTGGCCATCTCCATTCCAA
GTGGTAGAAGGTTAGATAGTCAAGAATTCAGATGAAGATGCGTGTTGAATTATAGCTCTG
GAACCTGTCTGTTTCACTTTTTGCAAAAATCATCTCATTAACACACCGCGTATACATTTC
AATGGATTATATCAGTCACTCACTTGAATTTTAGACACTTTTGTATAGACAAGATGTGTA
TTTAAGTTTAGACATAAATAGTT
>contig_58 Average coverage: 1979.37
TCAACTTTCAAAAAAGAAAAGGGGGAGCATCATGGCACTCGTTTCGCAGGCAGGTTCATC
ATACGGCATCCAGACAGAAATGGTTCGGAGTAAAGCTGGGCAGATTTTTAATTTGTCAAG
CAATTTGGAGGCATTGCGAATGAAGGAAAATCTTGCTGGTTTTTCTTCCTTATCATGTAC
TTCTGCTAAAAAGACAAATATTTTGCATATGGATTCTGCAAGGTTAGAAAGGAAGAGGGG
GAATCATGTGGTTGTTGCTGCGAGTCCTCCAACAGATGATGCTGTAATTGCAGCAGAGCC
ACTAACAAAAGAGGATCTTGTTGCGTACTTAGCCTCTGGATGCAAGACTAAGGAGAATTG
GAGAATAGGGACTGAACATGAGAAGTTTGGCTTTGAGTTTGGCTCTTTGAGACCTATGAA
ATATGAGCAAATATCAGAGCTGCTTAATGGGATAGCTGAGAGATTTGACTGGGATAAAGT
AATGGAAGGTGACTACATTATTGGGCTTAAACAGGGCAAGCAAAGCATTTCCCTGGAGCC
AGGAGGTCAATTTGAGCTTAGTGGTGCACCTCTTGAAACTTTGCATCAAACTTGTGCTGA
AGTCAATTCACACCTTTATCAGGTCAAAGCTGTTGCTGAGGAAATGGGGATTGGATTCCT
AGGAATTGGGTTCCAACCGAAATGGGAACGTAAAGACATACCTGTTATGCCAAAGGGAAG
ATACGAGATTATGAAAAATTACATGCCCAAAGTGGGTACACTAGGACTTGATATGATGTT
CAGGACGTGCACTGTACAGGTTAACCTAGACTTCAGCTCAGAAGCTGACATGATCAGAAA
ATTTCGTGCTGGTCTTGCGCTGCAGCCTATAGCAACGGCCCTTTTTGCAAATTCACCATT
CACAGAAGGGAAGCCAAATGGTTTTCTCAGCATGAGAAGCCATATTTGGACAGATACTGA
CAATAATCGAGCTGGCATGCTTCCCTTTGTCTTTGATGACTCCTTTGGGTTTGAGCAGTA
TGTTGATTATGCACTTGATGTCCCAATGTATTTCGTTTATCGGAAAAAGAAGTATATTGA
TTGTACTGGGATGACCTTCCGGGACTTTCTGGCAGGAAAGCTTCCATGCCTTCCTGGAGA
ACTGCCAACACTTAATGACTGGGAGAATCATTTGACAACAATATTTCCTGAGGTCAGGCT
GAAGAGATACTTAGAGATGAGGGGAGCTGATGGAGGACCTTGGAGGAGATTGTGTGCTCT
GCCTGCATTATGGGTAGGTTTGTTGTATGATGAGGTTTCACTACAAAACATATTGGACAT
GGTAGCTGATTGGACCCCGGAAGAAAGACAAATGTTGAGAAATAAGGTCCCAAAGACTGG
TCTAAAAACACCATTTCGGGATGGATTGCTCCGTCATGTTGCAGAAGATGTTTTAAAGTT
GGCGAAGGATGGCTTGGAGAGGAGAGGGTATAAGGAGGTAGGGTTCTTGAATGAGGTAGC
TGAGGTGGTTAGAACAGGTGTAACACCTGCCGAGAAGCTACTGGAGCTGTATCATGGGAA
ATGGGGACAGTCCATTGATCCCGTTTATGAGGAGCTACTCTACTGAGTACTGAGGTGAAT
CAGATTCTTGTGGACTTTAGAATCTTCTTCGTGTAGGCCTCATTGATCTAGATTTAAGCT
GTTTTCCTTTTGTGGTTGCTGACACATTGTCTCGGATGAATAAAGTTGTGTTGTAAAATC
TTCACCCCTCAGGGCACCTATTGTAGTTGTCAGCCAGAACAAACATGGTTCAGGTTATGT
AACAACAAGTGATTATCTGAATAATCAAACCTCTTGACATTTTTAGTCCGAACTTACTGT
AGTGGACAACTGATCATGTAAGTTTTCTTGCTGAACAAAAAAGTACCAGTTCGAATATAA
CACCTTGTGGTGCAATATTCATACAATAATAAATGTTTTTTTTTCTCTTTCCAAGAGTTA
CTCATTAA
>contig_59 Average coverage: 1802.85
CTCGAACCCACCACTCTCTCCCTAATGCGTTTCAAAACGGGAGGAAAAAGAAAAGAAATC
CATTCTTCGGAACAAGTCGATCTAAATCTTGAGTCCTCCCAGTCCGTTCTGTGACTCTCC
CTCGAACCCACCACTCTCTCCCTAATGCGTTTCAAAACGGGGCAACCAGCCGCTGAGTCA
ACTCGCTCCGATCAACCCCGAGTTAGAAACTCTATTTCCTCCAAGGAAGTCGCTCACCGA
GTATTGGACCTTTTGAATTCTGAGTTCTAGATCCGAGTTACTGAATCGCGACTCGTAAGG
ATTTAGGGAATGGCTTCTTCGGAAGTCGATTCCCGTCTGAGCCAGGTGGTGTCCCCAGCC
CTAGACCGCATCATCAAGAACGCATCATGGCGCAAGCATGCCAAGCTTGCTCACGAGTGC
AAATCCGTTGTCGAGAAGCTCAGTTCCAAACAGCAGTCTAGTCCAGGTGCGGATTCCGAG
GGAGATACATCTGGCCCAGGCCCCTTACACGATGGAGGCTCGACGGAGTACTCACTCGCT
GATTCCGAGTCCATTCTCAGTCCTCTGATTAACGCCGCCTCCTCCGGCGTTCTTAAGATC
GCCGATCCAGCCGTTGATTGTGTTCAGAAGCTTATTGCCCATGGCTACTTGAGAGGCGAG
GCTGATCCTAGTGGGGAAGCGGAGGGAAAGCTGTTGTCGAAGTTGATTGAATCAGTGTGC
AAATGCCACGATTTGGGCGATGACCAGATGGAGCTTGCGGTGTTGAAGACACTCTTATCG
GCAGTCACTTCGATATCTTTGCGAATTCATGGGGATTGTTTGCTTCAGATTGTGAGAACT
TGCTATGATATATATTTAGGGAGTAAGAATGTGGTCAACCAGACCACTGCAAAGGCATCA
TTGATCCAAATGTTGGTGATTGTGTTTAGGAGAATGGAAGCCGACTCGTCCACGGTTCCA
ATTCAGCCAATTGTTGTGGCAGAACTCATGGAACCAATTGAAAAGTCGGATGTGGATGGT
TCGATGACGATGTTTGTTCAAGGATTTATAACGAAGATTATGCAGGACATTGATGGAGTT
TTGAACCCTGTCACGCCTAGTACACTTGGTGGGCACGACGGTGCTTTCGAAACGACGACG
GTGGAGACAACGAACCCAACAGATTTGTTAGATTCAACGGATAAGGATATGTTGGATGCC
AAGTATTGGGAAATTAGTATGTATAAGACTGCTTTGGAAGGTAGGAAGGGGGAATTGGCA
GACGGGGAGGGTGAGAGAGACGATGATTTGGAAGTTCAGATTGGGAACAAGTTGCGGCGA
GATGCATTTCTGGTGTTCCGAGCTCTCTGTAAACTTTCCATGAAGACGCCTCCTAAGGAG
GCATTGGCGGATCCTCAGTTGATGAAGGGAAAGATCGTCGCCTTGGAGTTGTTAAAGATT
TTGCTAGAGAATGCAGGGGCTGTGTTTCGGACCAGTGAGAGGTTTTTAGGTGCAATTAAG
CAATACTTGTGTCTCTCACTGTTGAAGAACAGCGCTTCAACTCTTATGATAGTTTTTCAG
TTATCATGCTCTATCTTTATCAGTCTTGTGTCAAGATTTAGAGCTGGATTGAAAGCCGAA
ATTGGAGTGTTCTTCCCTATGATTGTTCTCAGAGTTCTGGAAAATGTTGCACAACCTAAT
TTTCAGCAGAAGATGATAGTGCTCCGATTTCTTGAGAAGCTCTGTTTTGATTCACAAATT
TTGGTAGACATATTTATCAATTATGATTGTGATGTCAATTCATCGAACATATTTGAGAGG
ATGGTTAATGGACTTCTTAAAACTGCACAAGGTGTCCCTCCTGGTGGAGTCACCACGTTA
TTGCCTCCTCAGGATGCAACTATGAAGCTTGAAGCCATGAAGTGCTTGGTAGCTGTTTTG
AAGTCTATGGGAGATTGGATGAACAAACAGTTGCGTATTCCAGATCCTCATTCTACCAAG
AAAATTGAGTACGCTGAAAATAGTACTGAACTGGGGAGTCCTACCCTTGCGAATGGAAAT
GGTGACGAGCCCGTTGAAGGATCAGATTCTCATTCTGAAGCATCCAGTGAGACCTCTGAT
GCTTTGACAATTGAGCAACGTCGGGCATACAAGCTGGAACTTCAGGAAGGTATATCTCTT
TTTAACCGGAAACCTAAGAAAGGGATTGAGTTCCTTATTAATGCAAATAAGGTGGGGAAT
TCACCAGAGGAGATTGCAGCTTTTCTTAAAAATGCTTCTGATTTGAACAAGACTTTGATT
GGTGACTACCTTGGTGAAAGAGAAGAGTTGTCGTTAAAAGTGATGCATGCGTATGTGGAT
TCCTTTGATTTTCAAGGAATGGAGTTTGATGAGGCAATCAGGACCTTTCTTCAAGGCTTT
AGGCTGCCTGGTGAGGCACAGAAGATTGATCGTATCATGGAAAAGTTTGCTGAGCGGTAT
TGTAAGTGTAATCCAAAGGTTTTTACAAGTGCTGACACGGCCTATGTCCTTGCTTACTCT
GTAATAATGCTCAACACAGATGCTCATAATCCTATGGTAAAGAACAAGATGTCAGCAGAT
GATTTTATAAGAAACAATCGTGGCATTGATGATGGGAAGGATTTACCTGAGGAGTACCTG
AGGTCATTATTTGATAGAATTTCAAGAAATGAGATAAAAATGAAAGGAGATGATTTGGCT
CCCCAACAGATACAATCAGTTAATCCAAATAGACTTTTGGGATTGGATTCTATTTTGAAT
ATTGTGATCCGTAAGCGGGATGACAAGCATATGGAGACAAGTGATGATCTCTACAGGCAC
ATGCAAGAGCAATTCAAAGAAAAGGCACGCAAATCTGAGTCAGTTTATTATGCTGCAACA
GACGTGGTGATTCTGAGATTCATGACTGAGGTCTGCTGGGCTCCTATGCTTGCTGCCTTT
AGTGTTCCACTTGACCAAAGTGATGATGAAGTAATAATAGCTCTATGTCTAGAAGGCTTT
CGTTATGCTATTCATGTAACCGCTGTTATGTCCATGAAGACCCATAGAGATGCCTTTGTC
ACATCTCTAGCGAAGTTTACTTCTCTCCACTCCCCTGCGGATATCAAGCAGAAAAACATT
GATGCAATTAAGTCAATAGTGACAATAGCAGATGAGGATGGGAACTACTTACAGGAAGCT
TGGGAGCATATTTTGACTTGTGTCTCCAGGTTTGAACATCTACATCTATTGGGAGAAGGT
GCTCCTCCAGATGCCACGTTTTTTGCATTTCAACAGAATGAGTCAGATAAATCAAAACAA
ACTAAGTCAACCATCCTTCCTGTTTTAAAGAAAAAGGGGCCTGGGCGGATGCAGTATGCA
GCTGCTACTGTGATGAGAGGTTCTTATGATAGTGCTGGCATTGGCAGCAATGCTTCTGTC
ACTTCTGAACAGATGACGAGTTTAGTTTCTAACTTGAACATGTTGGAACAAGTTGGAAGC
TCTGAAATGAATCGGATTTACACACGGAGTCAAAAGTTGAACAGTGAGGCGATTGTTGAC
TTTGTCAAAGCTCTCTGCAAGGTCTCCATGGAAGAGTTGCGGTCTGCTTCCGATCCTCGG
GTTTTTAGCCTTACAAAGATTGTCGAGATTGCGCACTATAATATGAACCGTATCAGGCTT
GTGTGGTCTAGTATCTGGCATGTGCTCTCTGATTTCTTTGTAACGATTGGGTGCTCTGAA
AACCTTTCTATTGCAATCTTTGCAATGGATTCATTGCGCCAGCTATCAATGAAATTCTTA
GATAGAGAAGAGTTGGCCAATTATAATTTCCAGAATGAATTCATGAAGCCTTTTGTAATT
GTAATGCGCAAAAGTAGTGCGGTTGAGATAAGAGAATTAATCATCAGATGTGTTTCACAA
ATGGTTCTGTCTCGTGTGAATAATGTCAAATCTGGATGGAAGAGCATGTTTATGGTATTC
ACAACTGCTGCTTATGATGATCACAAAAACATTGTACTCTTAGCCTTTGAAATAACTGAG
AAAATTATCAGAGATTACTTCCCATATATTACTGAGACTGAAACAACCACCTTTACAGAT
TGTGTGAATTGTCTCGTTGCATTCACAAATAGTAGATTTAACAAAGACATTAGCCTCAAT
GCTATTTCTTTTCTTCAGTTCTGTGCAACAAAACTGGCTCAGGGAGATCTTGGGTCTTGT
GCAAGGAACAATGTCAAAGATGGCTCTTTACTAAATTCTCCACATTCACCTCAAGCTGGT
AAAGATGGAAAAGAAGATAACAGGGAAATAAATGATAAGGATGACAATCTCTATTTCTGG
TTTCCTTTATTGGCTGGTTTGTCAGAACTTAGTTTTGACCCTAGGCCCGAAATCAGAAAG
AGTGCCTTGCAAGTGCTTTTTGAAACTTTACGCAATCACGGTCACCTGTTCTCCCTACCA
TTGTGGGAACGTGTGTTCGAATCTGTTCTTTTCCCAATATTTGACTATGTTCGGCATGCT
ATTGATCCTTCTGGTGAGAACTCACCAGATGGAGAGGATGGTGATACTGGTGAGCTTGAT
CAAGATGCCTGGCTCTACGAGACATGCACATTGGCTCTCCAATTGGTGGTAGATCTTTTT
GTGAAATTTTATAGCACGGTCAATCCACTTCTGAAGAAAGTTTTGACGCTTTTAGTAAGC
TTTATTAAGCGTCCTCACCAAAGCCTTGCTGGTATTGGCATTGCTGCCTTTGTTCGGTTG
ATGAGCAATGCGGGTGTTCTATTTTCTGATGAGAAGTGGCTAGAAGTTGTTTTATCATTG
AAAGATGCTGCAAATTCAACACTACCTGATTTCTCTTTCATAAGTGGTGAGGATGCCATT
GTTAGAAACATCGAAGTATCTTCCAGCAGGGAGAATAATGGAGAGGCTGCTGTGTCTGGT
ATTCCTGACGAAGATTCAGAGAGATCTAGGACCCAACATCTTTATGCTTGTATATCTGAC
GTTAAGTGCAGGGCTGCTGTTCAGCTTTTATTGATTCAGGCGGTAATGGAGATTTATAAC
ATGTATCGATCTCACTTCTCAGCAAAAAACATCTTAGTTCTCTTTAGTGCATTGCAAGAT
GTAGCATCACATGCTCACAAGATAAACAGCAACACCACACTGCGTTCAAAGCTACAAGAG
TTTGGCTCCATGACCCAAATGCAAGACCCTCCACTTTTACGGCTAGAAAATGAGTCTTAT
CAGATGTGCCTCACATTGCTACAAAATCTCATTGAGGACAAATCTCCAAGTTATGAGGAG
TCTGAGGTAGAGTCCCACCTTGTTGGTCTCTGCCAGGAGGTTTTACAGTTCTACATCGAA
AGCTCACAGTTTGGTCAGATATCAGAATCATCTGCTAGTGGCCAGCCCCATTGGAAGATT
CCGTTAGGTTCTGGGAGACGCAGAGAATTGGCAGCACGAGCGCCTCTTATAGTGGCAACT
CTTCATGCAATATGTGGTTTGGGAGAGACTTCATTTGAAAACAACTTGGCTCATTTCTTT
CCGCTACTTTCAAACTTAATAAGCTGCGAACATGGATCAAATGAGGTGCAAGCTGCCCTC
AGCGACATGCTCAGTTCATCAGTGGGTCCTATTTTGCTTCGGTCATGTTGATTTTGGTGA
GGTTGGATCGACCCAAATGTTGAGGTGTATGATATTTTTTTCCTGCCATCTAAACTTACC
CCATTGTCTTTCTCATGCTTTACAATAATTATGATCGGAAATATAGTCTTAAATAGTGCT
TGAAGAGTTAGGGATGGATTTGATTGCAAGCTAGTGGTTCTAAACCTTCATTCAATAGTT
TTATTCAGGAGTATAGCTCCATTTAGCATTCATAGATGTCTTCAGGAGTTCTCTGTTGTA
TGGTAGTCTATTTTCATATTTCCTATTTTTTTCTTCACATATATATATTTTTCTTCAAGA
GCGAGTTTCATACAAGTTTTTTTTTTTTTTTTTACTGTACAACATTTCCTTATTCAACAT
CCTTTTTTTTTGGGGTCATTTCTAAATGATCCTTTCTGTATGAACTGTGAGTGAATGCTC
ATAAAACTGTAAGCAGAGAGTTAATTTCCTTCCCCAAAAAGGCTTGTCAAAAAGAAAAAA
AAAATCATGAGAAGAATATCTTTGGCAATGATGCTTTTGTCT
>contig_60 Average coverage: 25417.09
GAGAGCTCTCAGGTTGGATACCGGTAACTTCTCATGAGGAGTGGCTTTAAGGTTTTAGCC
GAAGCGGAGCAGAAGAAGAAGAAGAAGCTCAACAGGAACAAGCTCCGTCTGCAGCCATGG
GTATTTCTCGTGATTCTATGCACAAAAGGCGTGCCACTGGAGGCAAGAAGAAGGCCTGGA
GGAAGAAGAGGAAGTATGAGCTCGGTCGTCAGCCAGCTAACACTAAGCTTTCGAGCAACA
AGACTGTGAGGCGTATTCGTGTTAGAGGTGGAAATGTTAAGTGGAGAGCTCTCAGGTTGG
ATACCGGTAACTTCTCATGGGGAAGTGAAGCTGTTACTCGCAAAACTCGTCTCCTTGATG
TTGTCTACAATTCCTCAAACAATGAGCTTGTGAGAACTCAAACCCTTGTGAAAGGTGCTA
TCATCCAGGTTGATGCTGCCCCATTCAAGCAATGGTACCTTCAGCACTATGGTGTAGACA
TCGGTAGGAAGAAGAAGACACCTGCTGCTGCTGCTGCTGCTGCCAAGAAGGATACCCCCG
AGGAGGGTGAAGCCGCTGCACCAGCTGCAGAGGAAGCAAAGAAAAGCAACCATGTTCAGA
GGAAGATTGAGAAGCGTCAAGAAGCTCGTACCCTCGACGCCCATATTGAAGAACAATTCA
GTAGCGGAAGGTTGTATGCTTGCATCTCTTCTCGCCCTGGACAATGTGGCAGAGCTGATG
GATACATCTTGGAAGGAAAGGAACTCGAGTTCTACGTGAAGAAACTTCAGAGGAAGAAGG
GAAAGGCTGCTGGTGCTGCTGCTTAAAGAGTGTGTTACTTGCTTTTTACACCTTCTCCTT
ATATGAGTTAATTTGTTTTAGTTATCGCCAGTCGGTACTACTACTGTCTAGGACATGTTA
TGAGCCACTGATAGAAACAACTTTTGAAAAGATTTTGTTTGGCTAGTCTGTGAACTGAGA
AGTAATTTTTGCTCTAAAATAGTACTACTTTGTTTT
>contig_61 Average coverage: 795.23
TTCTTTTCCTTTCTCAGGAAATTTTGGGCTTTCCCGACAACGTTTGGGCTGAACCGATCA
CCATCTTCAAAATCATTTAATCTGCTTTAATTTATTAAAAAAAGCAAATACGGAAGAAGA
AACTTAAGGAAAACAGTTATGGCAGAAAACTGAACTTAAAAAGCGACCTTTGTTTCTCTG
TCCTACGATGAAAAACGACGACAGCGGGAACCTGAGAAGCAATGTTCCCATCCGCGAATC
CCAATATCCACATTGGCTATCTACTTCCTTGTGCGGCCATGGTACCTTCTGATGGAGCTC
CCGATGCGTAATTCTTTGGATAATTCTCAGTTTGGAGGGACTGCCAGTTATTCAAATATT
TTCTTGCATTGCTTTGTTCTTTGATTTGTCCTTAGGTCTCCATGGAAGCTTTGATCGAGC
TTTGCGACCTGATTGCGCAGAACCCAATCCAATTATCTGAGAAGCTGTCTTGGATTTGTA
GCCGATGTCCCTCGCCCGAGGCTCTCGTCGCTGGATCTCCTAGGGTTTCGCGCCCTCAGC
TCAATGCCGTCCTTGCCGTGGCTCGGTTCCTTTCTAAATGCCCAAATTCCGCCGATCTCC
GTCCTAAAGCAGTGGTCTTGGAGTTCTTTCGTTCTATTTTGGCTTCATTCAATCAATCAT
TTTGGCCGCAAGCGTTCGGCACAGATGCGATTGCTTCGTTCTTTGTTGATTTTCTGGGAT
ATGTATGCAAAGCTGCCGAATCGTCGCCGGATTTCACAGCTGAGATAGCCGAGTTCACAG
GCGAGGTTGTGGTTTCGGCAATCAGTAATGGAGGAGATTTGGGAATTTCTAGGGCTTTTC
TAATGGCCCTGTCCCAGAGCTTCCCTCCAATTTCGGCTTCGGACGCAGAAAAATTGATTA
ACCTTCTCCTTGATCAGCTGGCAGCGTCTGGTCCTCTGGTTCAGTCTCCAGCCACTCCGA
GGGAACGAATTCGAGTGACCTCCGAGACTTCTTCATCACAAAGCTCACCTTTGAGTGTGA
AGCATTACCAGCCGAATGAAAGTTCAAGCCCAGGAAATGAAACGAGCCAAATTTCGTGTT
CGTCTGGCAGTGCAGCTTCTCGGGTCACAGATGAGGCAACTAGTGCTTCGTCAAGAGGTT
CAATGGCGGCTGGCATTTTGTGGAAGAGTGGTATTGATCAAATGAGTGGGAATTTTGGGT
TCAATGAGGGAGGTGGAGCTACGTTGCTTAGGCAGCAAGTGTCTTCCTTTGAGGAAGAGC
CTGTGGAGAGTTTGGAGAAGCAAGAGATTGCTTTCAAATTGATTGCTCACATTTTAGATA
AAGTCCGTATCGACGCTGGGCTATTGGAGCACGTTAGGCTAATAGCAAAGAGGCAGCTCC
AGTCGATGACAGTCTTTTTGAAGATAAGGAAGCGCGATTGGAATGAACATGGCTCACTTC
TGAAGGCTAGAATCAATACAAAACTGTTAGTTTATAAAGCTGCTGCTACATTGACTCTCA
GGAGCCTTGCTTGCTTTGATTCTGATGGGAAAGTGGCTAAGAAGTTGGCACATGAGACTC
TAACATTATTTATGGATGCTGCTGAAGCATGTTTACTTTCAGTGTGGCGTAAGTTGAGAA
TCTGTGAAGAACTCTTTGGTTCCTTGCTTGCTGGGCTTTCACAAATTGCAATAACTCGAG
GGGGCCAATCACTTCGGATTTTGCTCATCCGGCTCAAGCCTGTTGTACTAACTGTATGTG
CTCAG
>contig_62 Average coverage: 24831.92
TGGAACCCAATAATATTCATCTATGCCGCTTACGCACGCTCACACGTATCTCTCCTCCCT
TGAACGTGTTAGGGTTTTAGACTCGACTATTACCATTCATATATAAATAGCCGACACGCC
ATTTTCCTACTCTCCTCATTTCTAAGATTAGGGTTTCGGCCAGAACTTCACAGAGGAATT
TCGCCATGGGCAGGAGACCAGCCAGATGTTATCGTCAGATTAAGAATAAGCCATACCCAA
AATCACGGTTTTGCCGTGGTGTGCCTGATCCCAAGATCAGGATTTATGATGTTGGAATGA
AGAAGAAAGGAGTGGATGAGTTCCCATTCTGTGTTCACTTGGTTTCATGGGAGAAGGAGA
ATGTTTCCAGTGAAGCTCTTGAGGCAGCTCGTATTGCTTGCAACAAGTACATGTCCAAGT
TTGCTGGGAAAGATGCTTTCCATCTACGTGTCCGTGTTCACCCATTCCATGTCCTCCGTA
TCAACAAGATGCTTTCATGTGCTGGAGCTGATAGGCTTCAGACCGGTATGAGGGGTGCTT
TCGGAAAGCCACAGGGAGTTTGTGCCAGAGTTAGCATTGGCCAAGTCCTTTTGTCTGTTC
GTTGCAAGGACAACAACAGTCAACATGCTCAGGAGGCTCTTCGTCGTGCTAAGTTCAAAT
TCCCTGGTCGTCAAAAGATCATTGTCAGCAGGAAGTGGGGATTCACCAAGTTTAGCCGCA
GTGACTACGTCAAGTTGAAGGCAGAGAACCGTATTCAACCCGATGGTGTCAATGCTAAGC
TTCTCGGATGCCATGGACCTTTGGCCAACCGTCAACCTGGGAGAGCATTCATTGATGCTG
CTGTTCAAGCTTGATTTCTTCTAATCTTTAGTCTGGACGAGCTTTTTTCCTTTTATCTAG
TCTGAACTTTGCATACCAGTTGTCGTTTATGTACTTCTTTTGGGATTATTTATTCTGCTT
TTCATCTAATGGAAATTTTGTATTTCATACAATTTTGTTATCATTGGATTTTGGCAAAAT
TTTATATTTGGTGAGTTAGTAAAAATATCATTAGTCCTTTTGCACTCTTTGTTGATATGT
TTGATGTCTTGGAATTGTTTATAACCGTTGTTAATCTTTCTCGAGGGAATGATAATACAT
AGCTTTTATCAATTGGTATCATAAAATTACTAAGAGCATTGCTATTTGACGGTGCCCAAC
ATCCCACACCAACACCAATGTTGCAGCCACTG
>contig_63 Average coverage: 5013.96
TATTTTTCCACGCAAATTAGAATAATAATATATTATCTTCTTAACCATTCTAATAATACC
AATATTGATAATTCTTTTTTTCTCTTGTGAAAATAAAATATAAAAGTTGGCATGTGCTTA
TCCAGAATCTCTCAGTTTCCTCACTCGTCAGATTTCAGAACTATCAAGTGTTAAAAGTCG
GAAACTGCTAAAATACAGAGAGAGAGTGAGAGAGAGAGCAATGGTTAAGGGAGGACAGTC
TCATGGTGAAATCAAAGATGGAGAAGAAAACATGGCTGCCTGGCTTCTTGGTGTAAACAA
TCTCAAGATTCAACCGTTCACTCTCCCACCTCTTGGACCTAATGATGTTAGAGTAAGGAT
GAAAGCTGTTGGCATATGTGGTAGTGATGTTCACTTTCTCAAGGCCATGAGATTAGCAGA
TTTCATTGTTAAAGAGCCCATGGTGCTCGGCCATGAGTGCGCCGGGATCATAGAAGAAGT
TGGGAGTGGAGTGAGTACACTTGTGCCCGGTGACCGTGTTGCACTTGAGCCTGGAATCAG
TTGCTGGAGGTGTAACCTTTGCATAGAAGGTCGATACAATCTATGCCCAGAGATGAAGTT
TTTTGCAACCCCACCTGTTCATGGTTCTCTTGCCAATCAGGTAGTTCATCCAGCAGACCT
ATGCTTTAAGCTGCCAGAGAATGTCAGCTTGGAAGAAGGGGCAATGTGTGAACCCTTAAG
TGTGGGTGTCCATGCTTGTCGCCGAGCCAATATCGGTCCAGAGACAAATGTTTTGATCAT
GGGAGCTGGACCAATTGGCCTAGTCACAATGCTCGCTGCCCGTGCTTTCGGGACTCCCAG
AATTGTTATTGTCGATGTGGATGACCATCGTTTATCAGTTGCCAAGAATCTTGGTGCAGA
TGAAACTGTCAAAGTTTCAACAAATATTCAGGATATAGGTGAAGAAGTGGCTCAGATACA
TAAAGCCATGATCGGTGGAGTGGATGTTTCTTTTGATTGTGTAGGCTTTAGCAAAACCAT
GTCAACAGCCATGAGGGCCACTCGTGCAGGCGGCAAAGTGTGCCTTGTGGGAATGGGCCA
CACTGAGATGACTGTTCCACTCACTCCAGCTGCTGCAAGGGAAGTTGATATTATTGGTAT
TTTTCGGTACAAGAACACATGGCCACTATGCCTGGAGTTTTTAAGGAGTGGTAAGATTGA
TGTGAAGCCCCTTATAACTCACCGGTTTGGATTTTCTCAGAGAGAGGTGGAAGAAGCTTT
TGAAACTAGTGCCCGTGGTGGTACTGCCATTAAAGTCATGTTTAATCTGTAGTTGTTATA
TACTTGAATAAGCAGTAATATTTCTTGCATATTTCAACCAAGTAGGCTGCTCTTAATCTA
GTGATCCTTCTCACTTGTGTCTACTACTGATACAAATAATAAAATTGCCTACTTTTTTGT
TTTTATTTTTCTATTTTAGAATTGCTTCTCAGAAAGTGAGAAGAATAATTTTAGCTTACT
TCGTAGTAGTGGTAATAGATTTTTCTAATCAGAAACCTTCTATCAAAATTACATAACACA
AGAACAAATAAGCCACCAC
>contig_64 Average coverage: 3846.10
CCTAAATAAAATAATAATTGGGGTGGCATGCATTTCTCATTCACCTACCGTCTACAAAAA
CGACATTGCATCCTAGTTGCACATATATATATATATATATATATTTATTGCATTGCCACT
AATTCGAAACTCATTCCTACAAAAAGAGCGCACACCAACGAACACATTATTATTTTTAGA
ATTATCAACATATTTTGATAAAATAAGAGAAATTAATAAGATGATTAAGATCATCATGAA
GTCTTCTAGTTATTATGGGTCCATGTTATTAAAGATTGTACTACTCCTTTCTTTCTTATT
TCCGGCAATGGTTGACAGTTTGGTTCGTCACTACAATTTCAGAGTTGTATTGAGGAATAC
GACAAAGCTTTGCTCAACTAAACCCATTGTCACCGTCAACGGCCATTTTCCAGGTCCAAC
TCTTTACGCAAGGGAAGACGATAACGTGGTCGTAAGGGTCACAAACCACGTTACATACAA
CCTCACCATTCACTGGCATGGAGTGAGACAAGTCCGAACAGGTTGGGCTGATGGGCCAGC
ATATGTGACCCAATGCCCAATACAGCCAGGCAAAAACTACGTGTACAATTTCACCCTAAC
AGGTCAAAGGGGGACTCTACTTTGGCACGCCCATATCTCCTGGCTAAGAGCCACACTCCA
CGGCGCCATTGTCATTTTACCAAAGAAATCCTTTCCTTACCCTTTTCCAAAACCTCACGC
CGAAAAGATCATCATTTTAGGTGAGTGGTGGAAAGCAGATGTTGAAAATGTGGTGAACGA
AGCCACACAAGCTGGTCTGCCACCCAATGTCTCCGATGCTCACACCATTAATGGCTTTCC
AGGACCTTTTCCTAATTGTTCTTCTCAGGGTNNGGTTACACTCTACATGTGGAAAGTGGG
AAGACATATTTACTACGAATCATAAACGCAGCCCTAAACGACGAGCTCTTCTTCAAGATC
GCCGGCCACAAGCTGACCGTGGTGGAAGCTGACGCTGTCTACACCAAACCCTTCGAAACA
GACACCATATTTGTCAGCCCAGGTCAAACCACAAACGCCATTCTCAAAGCAGACAAACCC
ATTGGCAACTACTTAATAGTAATTTCACCCTTCATGGACGCCCCAATAGGCTTTGACAAC
TCCACCTCATTCTCAAAATTACAATACAAACTCAATAATAGTAGTACTACTCATCCATCA
TCAACTCCCCAAATTGCTCCAACATTATTCTTAACCAACATTCCACCCCACAACGCAACC
CCAATAACAAAAAAATTCATTGACTCCCTCAAAAGCCTGAACTCCATCCAGTACCCAACA
AAAGTCCCGTTGACCGTTGACCACTCTCTCCTCTTCACTATAGGAGTTGGGCTCAACCCG
TGTGACACGTGTGCCAGTGGATCCAAACTTGTGGGAAATATAAACAACGTTACCTTTGAC
ATGCCGTCTGTTGCTCTTCTTGAAGCACATTATCACAACATCAAGGGCGTTTTCACCGAT
GACTTTCCGGCCAAACCGCCGGTTGTTTTCAATTACACCGGGCCTTCTCCGGCGAATATC
CAGACCATGAATGGGACGAGGCTTTACAGGTTGAGTTACAATTCGAGTGTACAGATCGTT
TTGCAGGGTACGGGTGTGATAGCTCCTGAGAGCCACCCGACCCATTTGCATGGATTCAAT
TTCTACGTGATTGGAAGTGGATTAGGGAATTTTGACCCGGTAAAGGATCCGAAACTGTTT
AATCTTGTTGACCCGGTTGAGAGGAACACTATTGGAGTACCAACTGCTGGATGGACTGCT
ATCAGGTTCAGGGCAGATAATCCAGGGATCTGGTTTTTGCACTGTCATTTAGAGGTGCAC
ACAACTTGGGGTTTGAAGATGGCATTCATAGTGGATAATGGTTTTGGCCCAAATGAGTCT
TTGCCACCACCGCCTAATGACCTTCCACAGTGTTAAAATGTGTTCATTACATTTACGGAT
GCAAAAATCAGAATAAGCTTTTATTTCATTCATGGAGAGTAGAGAGAAGAGTTGGTTATT
ATACGTGGGGAAGTATTAAATTTTAGACAATAATCATCATCATGGATTAGTGGACAAGAG
GTTGATATAACAAATTGGTTTTCTTGTACATGTGAATGAATAAATGAATGACAACAAAAA
AAAAATAAGGAATTCAATTAGTTGTGGTTGTGGTCGATGTACAATTGGAATGCCCTTGTA
TGGTTGTGGTCTTTCAGGAAGTAAAGGTAGTTTCCTTCTTTTTTTTATTTTTTTTTTTTT
TTTTA
>contig_65 Average coverage: 3337.27
TTTTTTTTTTTGGCCTTTCATTGATGTGATTTTTGAAAGAAGCGAAAGGAGAAAAAATAT
ATATCACCCTCTTTCTTCTGGCTTTATATACCAAAATTCTTTTCTTTTCTTCATTTGGGT
TCTGGGATTTTTTTCTTTTCTTCTTTTTAACTGATTTGTATTCCGGGTTTGGGGTTTGGG
GACAAATTTTTTTATTATTTATTTTTATATATTTATAGATAGAATTGATCTTTTATTTTA
TTTTATTTTTGCAACTCTTCTATGTCTCAACCAAGGCAATTTCAGATGGTTGGTAATAAC
AATCCGGGACAATTCAGTGACACAACTCTTACCAAAATCTTTGTTGGAGGGTTGGCTTGG
GAGACTCAAAGGGAGACCATGAAAAGATATTTTGAACAGTTTGGAGAGATCTTAGAAGCT
GTTGTTATTACAGATAAAAACACTGGAAGATCCAAGGGCTATGGCTTTGTTACTTTTAAG
GATCCAGAGGCAGCCATAAGAGCATGTCAAAACCCATCTCCTGTGATTGATGGAAGAAGA
GCAAACTGTAACGTTGCCTCTCTTGGTGCACAGAAAACCCGTCCACCAACTCCTCAACAT
GGAGGAGCAGGAAGGTTTAGACCAAGCCCTGGAATAGTGACTCCACCAGCTTATCAAGGC
TCAACATCAACATACTTTCACCAACCCACTGCTCAATATTCAATTCCTTACTCAGCTTAT
GGTTACACCGGGTATTCACAAGACTCCATGTATCCCATGAACTATTATGGTGTGTATGGA
GGTCAACAATATCCACCATATGTAGCAACCTCTGGGGGTTCTGGGGCAGCTGCTGCCATG
TACCCTAATTTCTACCCTTTATATGCTCAATATGCACAGAGTGGCCAAGCTCATCACCCT
GGTTTCAATGTGCAATACCCTCAAATGGTACAATACCCGTATTTGCCTCAGCAGTATGGG
GATTACGTACAAAAGCTTTGCTCAGCTAACACATGTTTGCTTTTTTAGAACAATAGCTAG
GGAAAGTCTTTTTTTTTTTATTTTTTGTTATCATCATCATCGTTAAGTAGTGTTTAGCAT
TAGAAGGATAAGAATCCTATTCATTTTACATTTCTATGCATTGGCATAAGGTAGAAGCTG
AATATTGGCTTTAGGTTCTACCTTGCATACCGATTACAATTTTATGCATTGGCATAAGGT
AGAAGCTAAATATTGGCTTTGGATTCTACCTTGCATACCGATTACAATTTTATGCATTGG
CATATAAGGTAGAAGCTGAATATTGGCTTTGGATTCTACCTTGCATACTGATAACTAGAT
AATTATTATTATCATTTCCATATTGTACTATGTCTTAGGAAGCAAAAAGCATCCGAGGAG
ATATACCCTTTGTTTATATTTGTGGTTCAAAAGATTGGTTTTATATCTTTCAACCACATT
ATTCCTTGTTGGTCAACAAGAGAAAAAGTAAAGAAAAAAGTGGC
>contig_66 Average coverage: 3604.54
CGCTTCCAACACCCCCGTGTCAGTATCAATTCAACCAACTAACCCCAACCCCTTCCTTCC
TTCCTATTCTTCTTCTTATTCAAAAAAATTCTTCTTCTATTATTGTCTACCACATTTTTC
ATCAAACTTTCTTATATATATATATACAGATACAGAGCAACTTCATTTAAACACAACATC
CAACCAAAACAAAAAGAAATATACAACAACTTATTGTTTTCCTTCTTATGTTAAGTTTGA
CACAAAAGTTTTTTTTCAGTTTGATATCGAAACCAACAAGATCTTTTCCATCCATCGAAA
CCAAAGTCCCTTCCTTTATCAGAAATACCATGTCTGAATCAGATCATACCCCTCAATTCA
ACTCACCCAGATTGGTAGTGAAGAAGGTTTTGGCCAAGCTTCAACATGAAGGTGATGGAG
CTGTTGTTAGAAGAGGCATTGGCAGGAATGATTTGAGGAATTTGGATCCATTTCTCATGC
TGGATGATTTTTCAGTGAGTCCACCTGCTGGGTTTCCTGACCATCCACACAGAGGTTTTG
AGACTGTTACATATATGTTACAGGGAGCTATAACTCACCAAGACTTTTCTGGACATAAGG
GCACAATCAGAACAGGGGATGTCCAGTGGATGACAGCAGGTAGAGGTATAATCCACTCTG
AAATGCCAGCAGGAGAAGGACCTCAAATGGGGTTGCAGCTATGGATCAATCTTTCCTCAA
ACGACAAAATGATGGAACCAAGATATCAAGAACTCACAAGTGATGACATACCAAGTACAG
AGAATGATGGAGTTGAGGTCAAAGTTATAGCAGGAGAATCAATGGGAATCAGATCCCCAG
TCTATACCAAAACCCCAACAATGTACCTTGACTTTACTCTACAACCAAGAGCACAAGTTC
ACCAAAACATCCCTGAAGCATGGAACTCATTTGTATATATTATTGAAGGAGAAGGTGTTT
TTGGAACCAAAAACTCTTCACCCATTTCAGCTCACCATGTCCTGGTTTTGGGCCCTGGAG
ATGGCCTGAGTGTGTGGAATAGGTCCTCAAAACCACTGAGGTTTGTTTTGGTTGGAGGGC
AGCCTCTGAATGAACCAGTGGTTCAGCATGGTCCTTTTGTGATGAACACACAAGCTGAGA
TTGATCAAACTATCGAGGACTATTACTACTCCAAGAATGGATTTGAAAATGCCAAGTACT
GGAAATCTCAATGATTTGGAACTCTTTTCTTTTTCAAACTCTCAATCCTTGCATAAAAAG
AAAAATAAATAAATAAATAAATAAAAAAGGAAAAATAGAAAGGAGATGAAAATGTGTAAA
CGAAGACCAGAAGACTTAGAAGACTAAAGAGGAAGAAGAAGACGAAGAAGAAGAGGTGTA
AATCGTTTAAATCCTTAGCTTTGAAGCTCGATCTCTTCAGCTGCTGTGTTTGAAAGATTC
TGAGGACTTGTTTATCGGAATCGCGCACCAGACCCATCTCCATCAAGAGTTTTGGGGGTT
TGATTGAACTTCAAGTCTGTGATGCTGTTGAGGAAATAAGGGATTCTCTTGAAGAGCTTT
TGGTTTTGATTTTTGTTGTTTATATATTTATATAAATATATCAGAAGAAGAAGAAGAAAA
AAATGTTGGAGGGTGGTCAAAAGTTTCCTGGAATTATAGGTATGAGTAATCAGGACAACA
ACTACTGTGATTTGTCCCAAGGGTTTTATTATAAGCTCGATGAAGGGACCAATATGTCTG
TTGATAGTTTTGGGAGCTTGCAAACTAGCAATGATGGAGGATCTGTTGCTATGTCTATAG
ATAACAGCAGTGTGGGTTCTAATACTAATGATTCCCACACTCGTATCTTGAACCACCAAG
GCCTTAGACGACGTGCTAATGATAATTACTCTGTCCAACAGAGTGTTAACCGTAGAGGAA
GAGTTATGCATGTTCTGAGTGATGATGCCCTTGCTCGAGCTTTAATGGACAGTAATTCCA
TGACAGAAGGTCTTGAGGATTATGAGAACTGGACCATTGATTTAAGGAAGCTAAACATGG
GGGAGGCCTTTGCTCAAGGGGCTTTCGGAAAGCTATATAGAGGAACTTATAAGGGTGAGG
ATGTTGCCATTAAGATTTTGGAGAGGCCAGAAAACGACCCCGAAAAGGCTCAGCTAATGG
AGCAACAGTTTCAGCAGGAAGTTAAGATGCTGGCTACACTGAGGCATCCCAACATTGTTC
GGTTTATTGGGGCTTGCCGCAAACCAATGGTCTGGTGCATTGTCACTGAATATGCTAAGG
GTGGTTCTGTTAGGCAATTCTTAATGAAGCGTCAAAGTCGCTCGGTTCCCTTGAAATTAG
CAGTCAAGCAAGCTTTGGATGTTGCAAGGGGAATGGCATATGTTCACGAGCTCGGGTTGA
TCCACCGAGATCTTAAGTCTGACAACCTTTTAATCTTCTCCGACAAATCCATAAAAATTG
CTGATTTTGGGGTTGCCCGGATTGAGGTGCAGACAGAAGGAATGACACCAGAAACAGGGA
CATATCGCTGGATGGCTCCTGAGATGATCCAGCATAGGCCGTATACGCAGAAAGTGGATG
TTTACAGTTTTGGAATAGTTCTTTGGGAGCTTATCACGGGGATGCTCCCATTTCAGAACA
TGACAGCAGTGCAGGCCGCGTTTGCAGTTGTCAACAAAGGTGTCCGTCCTATCGTTCCAA
ATGATTGCTTACCTGTTCTGGGTGAGATAATGACTCGATGCTGGGACGCCAATCCTGATG
TGAGGCCACCCTTCACCGACGTGGTTAGAATGCTTGAAAACGCGGAGACAGAGATCATGA
CAACTGTGCGGAAGGCTCGTTTCAGGTGTTGCATGACCCAACCGATGACAGCAGACTGAC
CGACCAACCAAACCTCTGGAGAAAAAGGGAAAAAAGAGAAAAACGTTACAAGAAAAAGAA
AGAAGAAACTTG
>contig_67 Average coverage: 36077.22
CTCTAATTATTCACCACAACGCCCCCCCCGCCTTATTTAACTAAGAATTAACATTCGTCT
AAGTTATCAAGCCTTCACAAAGCCTCTGCTCTAATTATTCACCACAACGTCTCACCATGC
CTTACAACGCTGTCCGCAATTATCTTGCTGAACGTATGATCCGCACAAAAAGAGAATGGC
AACTTTACCAATCCTCTAACCGTGATCCTGAATCGACTCTTGAACATTATCAAGATTCTG
ACTACTTACGTTATTACCAGAATGCCCGTTTTAACCTTAACCAAGAAGAACGATTCCGCG
CCTTAAACAAAGAATACTCTACACTAGTTGAAGCATTTAGAACTGACAACCTACGAAAGC
ACCAACCTTATGAGCTTCACCAGCCCATTCCTCCTGATGCTGCCCCTATTCCTGACAAAC
GTCAGCCTGCCCCTGGAATTAAATTAGTCCCACTCATGTACCACTATGGACATGTTGTTC
ATGATACCCCTTCTACTACTGATGATCATACATCAAATGATGATTCTCAATCAGCACCAT
CCAGACTGTTAAAAACTACTGAATTTGGTTACTCCATTGACAAACAAATCTATGATCTCG
TTTGCCGTAGATATCCTACTTATTTATCAGTTATTAACTTGTACTGTCGACCCCTCGGTA
CTGTAGATGCTACATTCTCTGACTTTAACAAAGAACAGATACCATCTAATCCGATTGATC
CTGATAGGAAAGAACATGTTCTGAAACACATTTTTAAGTTTCTGGACGCCACCCCTTACT
TACCTGTCCACTTTGTTGACACTCAATTCTGCAAGACTCCTCTTGTTACTGGAACTGGCT
ACCATAACCGCTATTCTTTCAAACAGAAAGCACATGCAAAGTATTCTCACCCTGAAGAAT
ATGCCACATACCCTTCCTCTAAAGGCTACTTCTACAATGCTACTTATGAGAATGCCCGCA
CTTTGGTTCACTACATCAAACAAAATGGTCTACCATTTGAATTTGATTTTAATCTCTCTG
AAGAATCCCTGACCGACGAACAAATTGATTTATTCGTCAACAGATCCAATGCCTTTTTCA
ATGATTACCCGACGTTACTATTCACTCGTAATCACATTTCGAAGCGTACTGGACCACTAA
AAGTCCGCCCTGTTTACGCTGTTGATGATATTTTTATCATTATTGAACTGATGTTGACCT
TCCCTCTCACTGTTCAAGCTCGAAAACCCTCATGCTGTATTATGTATGGTCTAGAAACCA
TTCGTGGTTCAAACCGATACATTGACAGACTTGCTCGTTCGTATTCGACCTTCTTTTCAT
TAGACTGGTCAAGTTATGATCAACGACTGCCCCGTGTAATTACTGACATTTATTACACTG
ACTTCCTTCGAAGCCTGATCGTTATTAACCATGGATACCAACCCACGTATGAATACTCCT
CTTACCCTGACCTTGATGAACATAAGCTCTATGATAGAATGAATAATCTTCTTTTCTTTC
TTCATACATGGTATAACAATATGACCTTCCTTCTCCCGGATGGTTTTGCATACCGCAGAT
CTTACTGTGGAGTCCCTTCTGGCCTCTACAATACTCAATACCTTGATTCTTTTGGCAATC
TATTTTTAATAATTGATGCCATGATTGAATTCGGTTTCACTGACTCTGAAATCGATGGAT
TTGTCCTCCTAATTTTAGGTGATGACAACACTGGTATGACACAGATGCACATTCATCGCA
TCTCCCAATTCATCAACTTTCTTGAAAAATATGCTTTAGAACGCTACAACATGGTCCTCT
CTGCGACCAAATCTGTTCTAACAACTCTGCGCTCAAAAATTGAGACCCTCGGTTACCAAT
GTAACTATGGATCCCCTAAACGCGACATTGATAAACTTGTTGCCCAACTCTGTTTCCCTG
AAAATGGACTCAAGCCACACACCATGTCTGCTAGAGCTGTCGGAATCGCATATGCCGCTG
CCGGCCAAGATTACGTATTTCACTCCTTTTGCCAGGATGTATATAATATGTTTAGGTCTT
ATTATAAACCCGATGCTCGTGCAAATCTATTCTTCCAACGTCAAGTACTCCAAAATCTTG
AAGATGGAATTCCTGATTTAGCCACACCGGTTGTGCCGCCATTCCCTTCATTATTCGAAG
TCCGCGAGATGTACTCTGAATACAAAGGACCTCTCTCTTTTGAACCTAAATGGAACAAAG
CTCACTTCATAAATGACCCGAATGACATCCCTCCTTTCTCCAAAACTATGCGAGACTATG
AAAAGGAACATAATCTTCCTGTTCGAGTTTCACCTACTTTTGAAACGGTCGTGCCTAGCA
CAAAAAATTTGCCGTAATTTTTTATCTTCGTTTTTAAATTTTCGTTGATTTTGCAAATTT
ATATAAAAAAAAAAAA
>contig_68 Average coverage: 54923.07
TATGGGCCAAGTCTTTCGACAAGAGTGGGAGCCCAATAGTGTGTTTAGAAGGTTAGACAC
AGTCCATTTACTCTGTCGTTTAAAAAGCCCTTGCCTACAGAAAACCCTCGAAACCCTAGC
AGTTGTTGTGGTCTTGGAGAGACGATACGCAGAGGAGATTGCGGCGAGGCAACACAAAGA
TACATCTCATCTCCTTCAGAACATTAAATAACCATGTCGATCGGAGAGCTAGCTTGCAGC
TACGCCGTCATGGCCCTCCATGACGATGGAGTCCCTGTCACTGCTGAGAAGATTGCCTCC
TTGGTGGAAGCTGCTAACTTGAAGGTTGAATCTTACTGGTTTGGCCTGTTCGCTAAGCTT
GCCGAGAAGCGCAACATTGAAGACCTTATTGTGAGTGGCGGTGCCGGAGGTGGTGGTGTT
GCAGTTGATGCTGTTCCCAGGTCAGCTGGTGGCGACGCTGCAGCCGCCGCTGCTCCTGCT
GCTGAGGAGAAGAAGGAAGAACCAAAGGAAGAGAGTGACGATGACATGGGTTTCAGTCTG
TTTGATTAGGAGCTCCTTTCAGTGTGTGATGCAGTACTTTGCTATTTTTAGTTACTTTTT
TGGGTTATTACCTTATTATCTTTTGTTTTAGGAGTTTATCTTTTATTCGTAACAAATATA
TGTGTTCGTGTTGAGCGAATTGTTCAGGGTCTTGTTAATTTGAACATCTTTAGTTCTTAA
AATTTTCCCATCGAGCTTCTTGGTATACTATGTCTTTGGAGTCAGTTTTGGCTTCCTATT
ATTTATATTTTGCACATTTTCTCTAATTGATTCTAAATATCTCTACTAACTATACTAAGA
CTAGTAGGCTAACTGTATATTTTTTTGCAATGGGGATTAAGAATCCAAATTCACTGGTAT
TTATAGCAGAACCAGCTTCTTCGTCTTGCCCAGATTAGTGTGATAATGCTTAATATTGTG
ACTGTTTATTAATGAC
>contig_69 Average coverage: 1168.45
TTTATTTGTTATCCCACTGTCCTCTCACAGCCGGAGAAAAAGAGAGAGGGGTCATTTTGG
ATAATTCATCAACCGTTATTCGTAACGTGAGGTGTTGTTTAATGATGCTGAAGAAAGATG
GATAATTTAGTTACTAAAAGAATGACCAAAAAGTTTTGAGCTTCATTTTTTTTTATCCTT
TTTTTCCCTCAGTACTGGCTATATTATTGCATAATGTTTTAGTTTCTGTTTCTCAATGAA
AACTTTTGAAAAAAAGGTCCAAAAGAAACAAAAGAGTACCCTGGATTAGACATACAATTA
GTGTTGCCTCATCACTACCTTTTGGGACAGCAGCATCTGAACTGAAGCTCTCTCTCTCTC
TCTCTCTCATTATTTCACTCTGTAGTTTAGTATATATGATGCAGAAATGATCATGACAAA
GGACTCTTCTGTCACTGCCATGGTAGATCTTGATCAGGAGCAACCTGCACCTATTGATGT
AAATATGACCTCCAAAAAGAAGGAACTTCTTTCCACTGCTCTGAAGAGAACCAGTGAATG
GATTTTCTCTCAAGAGATTCCCAGTGATGTTACTATCAAAGTTGGAGAAGTTTCATTCTC
ATTACACAAGTTTCCATTAGTTTCGAAGAGTGGACATATACGAAAACTGGTATCGGATTC
TAATGATCCTGATCTTTGTGTAATCGCTCTTGCTGATGTTCCTGGTGGGGCAGAAGCGTT
TGAACTTGCTGCCAAATTCTGCTATGGAATAAATTTCGAGATAAGCACAGAAAATATTGT
CATGCTGAGATGTGTAGCAGAGTATCTTGGGATGACTGAGGAGTATGCAGTTGGAAACTT
AGTTGGAAGAACTGAAGCCTTCTTGAGTGAAGTGGCACTCAAAACTCTTGCAGGAGCAGC
CTCTATTCTACATATTTCAGAAAATTTTCTACCAATAGCAGAGAAAGTTAAATTGGTCAG
CAAATGCATAGATGCAATTGCCTATATAGCCTGCAAAGATAGCCAATTCTGTATGTCCGG
AAGGAGCACTGAAAGTGGAAGTGAGGGTGTGATTTCTTCCTTAGTTTCTGGTTCAAAACC
AGTTGTTGATTGGTGGGCTGAAGATCTGACCGTTCTTCGAATCGATATGTTCCAAAGAGT
TCTAGTTGCCATGATGGCAAGAGGGTTCAAGCAATACGCTCTTGGGCCAATTCTCATGCT
TTATGCTCAAAAATCACTGAGAGGTTTGGAAATATTTGGTAAGGGAAGGAAGAAAATCGA
GCCAAGACAAGAACATGAGAAGAGAGTTGTGCTAGAAACAATAGTTAGTCTTCTACCAAA
GGAGAAAAATGCTATGTCAGTTAGTTTTCTTTCAATGCTCCTGCGAGCAGCGCTCTATCT
CGAGACAACAGTTGCTTGCCGCCTAGATTTGGAGAAAAGGATGGGAATGCAGTTGGGGCA
GGCTGTTTTGGATGATCTCTTAATTCCTTCATATTCATTCACTGGTGACACATTGTTTGA
TGTGGACAGTGTTCAGAGAATCATGACAAATTTCCTTGATTACGAAATGAGTGGTACTCG
TTACGTGTTTAATGGAGATGATGATTATGTCTCCCCTCCACAAAGTGAGCTCGAACGAGT
TGGGAAGCTAATGGAAAACTACCTAGCTGAAATAGCTTCTGATAGAAACTTACCTGTTTC
AAAATTCAACAGTCTTGCTGAACTTATTCCAGAGCAATCAAGGGTAACCGAAGATGGGAT
GTATAGAGCCATTGACATTTATCTAAAGGCTCATCCTGCTCTAAGTGACATGGAGAGGAA
GAAGGTATGCAGCTTGATGGACTGCCAGAAGCTGTCTCGGGAGGCCTGCGCCCACGCGGC
TCAAAATGATAGGCTGCCAGTACAAACTGTGGTCCAAGTGCTTTACTACGAACAACAAAG
ATTCAGAGAAGTGATGAATGGTAGCCTATCAGGCAACGAATCACCTGCTATTCCTTCAGT
GAAGATGAACTTATATTCCAATGACATGCACCCGATTTCAGACGAGCTCTCCAGCCTGCG
CAGAGAAAATGATGAACTCAAATTAGAACTAGTGAAAATGAAAATTAAGCTAAAAGAAAT
TGAAAGATCAAACACAGGAAGGTCAACTGCTGCGAATAGTCCTATTGGAACAATCATGTC
ATCACCTGCTGATAAGCCTCCTCAGCCAAGAAAATCATTCATGAACTCAGTGTCAAAGAA
ACTTGGGAGGCTTTACCCTTTTGTCCGCTCAGATGGAATGACACCTTCATACAAAACTCG
GACAAAACCAGCTAAAGATCGGCGGCATTCAATATCCTGAATCCCTGATGAGCCATTGTT
TTACTTTCTGAGCTATGTCATACACTGTAAGAAGTTCAGTTTTTTCTTTGTTGTTTTGTC
TTACAACTCTTGAGAATGATTACTAGCTAAGAATGTGTTTTTTTTNNNNGTATGGAAGAT
TGTTGTAAATAATAATTATGTTTTTGTGTAAGATGAAGCCATATAATTTAATAATGGGGT
GGAAGAATGTAAAGTAGAGTGGAATCATTCAAAGTATTTTGATTTTTGGGACTCTGATGA
TGTTTCTAACATACTAGACAAAAAACAAATGCTGACTCCCCTTGTTCTTAGC
>contig_70 Average coverage: 258.37
AGGATATTGATGAACCTGACCCAATAGAGTTGATGGAAAGCGACCACGAAATCATGTCTT
CACCAAGTAAAAATAACATGTTGGACGAGAACTCTAATCCTGTGGAGAAACTTGACACAT
ATTCTACTAGTCCAAGGGTGAACCTCGACTCAACAGGGGGCAGGTTTTCCTCAGATAATG
TCAACAGGGTGAACCTAGACTCAACAGGGGGCAAGTTTTCCTCAGACAGTGTCAACTCAA
ATCAAGAAATAGCTNNTGAGAATTGTGAAAATCATATGCAGCAAAAGGAATCATCTGGAG
ATCTTCAGACAGTTGGTGAACAAAATACATGTTTTAAATGCAAGGTCGGGGGAAGCCTAT
TGTGCTGCCATGGAAAAGAGTGCAAAAGAAGCTATCATCCCACGTGTCTAGATCCTCCTA
TGGATGGTGTCATTCTTGGAGTTTGGTATTGTCTTATGTGTGTCATGAAGAAGTTAGACT
ATGGTGAACATTCAGTGTCGGAGGGAGTAGAGGCAATCTTTGATGACAGGGTTGTGGAAG
TATTAGATGTTGATGCATCCCAAGAACAGAGGGTTTTTTTTGTTAAATACAAAGGGCTTG
CACATTTTCACAATATTTGGGTACCCGAATGTAAGCTGCTTCTTGATGCTCCATCACTTG
TTGAAAAATTCAACAGAGAAAGCCAGGTGTGGAAGCCAGAATGGAAGGTTCCCCATCGGT
TATTGCAGAAAAGATTGTTGATTTCCCCCGAGGGGCATAACCAGAATACTTTTACTAAGC
TAGATGGGCACCATGAGTGGCTTGTAAAATGGTGCAGTCTTGGCTATGAGCAAGCTACCT
GGGAGTTGGATTATACTTTGCTTAGTAATGCTGACGGTAAAGCGCTAATAAAGGATTATG
AGAACAGACACAGCATGCTGAACGGGGATTCTTCTTCTCTAGAAGACAAGATACTTGAGA
GTGAAAAGTTATTGGAACTGCTCGCTGGAAGATCAACGCAATTTCGTAGCAGTTGTCAGG
ATTACTATAACAAGCTACATGAGTTTTGGCTCAAGGGCCAGAATGCTGTTGTCATTGATG
AACAGGAGAGAATCTTGAAAGTGGCTTCGCTGGTTCAATCATTTCGCCCTAAACCTAGTC
GGCCTTTTCTTATTATATCGACTTTGGCAGCCCTTCATTTGTGGGATGATGGAGTCCTTT
GGTTTGTCAATGCTGTAGTTTACAGTGGGGACAAAGATTTAAGAAGAAGTATTAGAAAAC
TGGAGTTTGGTGAGGGAGGTTCCCTGATGTTTCAAGTACTTATAACAACAATGGACATTG
TTCTGGAGGAGTTGGATGTGTTTAGAAGTATAGAATGGGAATTAATTATAATTGATGAAT
GCCAATGCCCTACAATCTCTTCACATTTTGTTGAAATTAAACAATTAGATACGGGAAGAA
GGCTTCTTCTTGTTAGTGGTCAACTAAAGGAGACCATCGCTGAATACCGTAACTTGTTAT
CTTTTATAGAGTCTCCTTCTGATTCACAAAGCAAAGAGTCCTTGCTAATCAGTCCCAGTG
ATAATCTTGGTAAACTGAAGGAAAAGTTTTCAAAATATGTTGTTTATCAAAGCAAGTTGG
GATCGTCAAGATTCAATGAGTACTGGGTTCCTGCCCCGATTACAAATGTGCAGCTTGAAG
TGTACTGCAACACTTTGATTTCAAACTCTACCATACTTTGTTCATCTCCGAAGAATTTTA
TTGTTGACTCAGTCCATGATATTCTGATGTCTTGTCGAAAGTGTTTTAATCACCCTTACT
TAGGAGATAGAAGAGTCGTAGAGGTGGTTACGAAAGGCTTCAAGAAAGATACACCTCCTT
ATTATCGTGCTGGAGTAAAAGCATGTGGCAAGCTTCAACTTCTTCATATGATGCTTTTGG
AAATACAAAAGCGGGGTTTAAGAGTTCTTATCCTCTTCCCTGGCGCGGATTTAGGAACGG
CTTCTCTGGGACACATTTTGGAGGACTTTTTAATACATACATTTGGAAAAGCTTTCTATG
AGCGTGTTGATAGCGATTTAAAACCTTCTCAGAAGATTTCTGCTATGAATAATTTCAACA
AGGACTGTGAAAGATTTGTTTTCTTACTAGAAAACCGTGCTTGTAACAGCAGCATTAAGT
TGTGCTCTGTTGATATTGTCATCATATTCAGTAGTGATTTGAACCCGGTGAATGATGTGA
GAGCCCTGCAAAAGATAACTCTTGATTTAAAAAGGGAGCAAGTAACAACATTTCGTTTGT
ATACACCATATACAGTGGAAGAAAAGGTTTTACATCTTTCAAAGGAAGGGAAGCCTTTAG
ATGGTAAGTCACCAAACATAAACTTGAGTATGAGTCACATGTTACTAATGTGGGGGGCGG
CTCATCAATTCAATACTTTGGATAAGTTCCATGGTGAAGGTGTAACAACCTCCTCCACAG
AAAGCTTAGTTAAGGAACCCTCACTGGAAGATGTTATGAAGAATTTCTCGCAGATTATTT
CTTCAGATAGAACAGACAATGAGTCAATAATCATAAATGTTCAACAAGTTGGAGGAATTT
ACTGCACAGAGTCTTCGTTATATGGTGAGCTACAAAGTGAAGTTATGGACAAGGTTCAAC
CTCATCTATTTTGGACAGGAGTGTTGGAAGGAAAACATCCTCAGTGGAAGTTTATATCCT
ATGATTTATCGCAGAGAACTCGAAAGAAGGTACATTATTCTGACGAGACATCAAACAACA
CAGGAAATGAGAGTGAGGAAATTTGTAAGAAGCGCAAGAAACTTTCAAATAGTACAGTAG
ATCCACCATCTATAGAACTTGGATCAGATGGAAAATCAATCTCTAGCTGTAAAGAAGGAG
CATTTGGAACAACCACAGATAACCAGCAACGAAAGAAAACGCTTGATGCACAAAAGAGTC
TCCATCGTTCTTTGAAGCCTGAGATTTTAAAACTTTGCAAGCTTCTAAAACTCTCGGATC
AAGCTCTGGGTGTGGCCGAAGAGTTTCTTGAGTACGTTATGAAATACCATTGTGTCAACA
GAGAATCAAACACAATATTGCAGGCTTTTCAGATATCTCTGTGTTGGACTGTAACCTCTT
TGCTGAAGCAGAAAATTGACCACAAAGAATCACTTGAACTGGCAAGACAACATCTCAACT
TCGAATGTAAGAAAGACGAGGCAGAATGTTTGTATTCAATGCTGAGGTGCCTAAAAAACA
TATTTGCATATCAGATTGGGAAACTCAAAATTGCGGATTCACCAAAAGCTCCAATGTTGA
CTACTACTGATACCTTGGACCACTCAAAAGTGAATGGTCAACTGTCTGTGCCCTCTAACG
TAGATAGGGTTAAAGTAGGGGTTCAAGACTGTACAGGGAATATGGAAAATTTTGACAAAC
TTCTGTATGAACTGGCAGAAAAAGATATTAACAAGAGTATTAAGAATGTCAAGAACATGT
TTCAGAAGAATCTGGAGAAACTCATTCAAAAGCTCGAGATAGAAAAAAATGAAACAGAGC
AGAATTTTGAAGAAGGAAAGACTAGAATACAGAAAAATCATAAACTCAAAAGAGCTGCTG
CTCTTACATGTTTTGAGCATAATACGTCAATGAGAGAAGAACAACTTAAGTCGGTGGATA
ATTCTCTTGCTAAAGAATTGGAAGAACTCAGGAGCAAGAGGGATTTGTGCCTTAAAAATC
TTGAGACGAAATATCTTTTTAACAAGATAAGGTTGCAAGAGGCGGAGTCTTGTTGGGTGA
AGGACTTGGAATCCTGGGCTTCTGATGAATTGTTGAACAAACCACCTATAAAAAAAGCTG
TAACTGGGTCTAAATGCTCTCTGAGTGATCAAGTTAGAGTTGAAGATAATCCTGATAATC
TCCCTCTTTTGGCTAATCTTTTAAATAATCGTAGTCAGGAAAATCTACTGCATGAAACTG
CTGCTACTGATGAGGTGACGTGTATTCATATAGATTCACTGGCTGCTTCTGATAGTTTAC
CAGGTTCGGGATCTCTTGAGCAGAATACTACTGGACCTGTAAGTGATGCTCAAGTAATTG
TCTCGGCTGATCCATCTGCCAATATGCAAAATTTTGTTTCTACCGAGAGCTCTTCACGTG
AAGCACATATTGCCAATGAATCTACCCCAATCGTACCTGAGACTGCAAGTTCCATTCATG
GTGATAAGATTGTCGACACTGAAGTTCAAATTTCTACTAAAGAACAAATTGCACAGGGAG
TAACATTAGATGTTGATCATAGTGGAGAAAAAGGTACTGAACTCTGCAATGTCACATCAA
ATGGGGTTGCTGTCATCAACCAGGAAGATAGAGTTGATAATGCTTGCAATCAGAATTCTC
TTTCCCAGGAGCCGTCACCGGAAAATTCATGTGCGCAGCCTGCTGTTACTTTGGCTGATG
GTATAGCAGCGTCACGTAATGAGGTGCCCCTAGGTGAATGTGATTTGCCACCAATATCTT
GTGGAACACAGCTTGTAGATGCCCAAAGAGCTGATAAGCAGAATACATTAGAAGAAGTTG
TACAGTCGGGATCAGAACCAATTCCACCATTATCATCCACTCAGTCTGTTCCCGCATTGC
AGCCCGTAGCACAATTGGTTGAGGAAAATGAACGTCGGCCTGGTGATGAGGGTTTGAACT
CTATACAGGTTTCCCAGGCTCCAGTGCAACCTGTTGAGAACCCTCAGTTTTCAAATCAAG
CTGTTTCATATCCTATGACGAGTTCATCAAATACACCCGTTAGGAATTCAGGAATGCATG
TTCCTGACCTTAGGAACATGTCTGTTTCTGAATCTTATAATCATCTTGCACCACCCATGC
CGCTTCCAATGATGTCGTGGGGGGGTCCGCCCTTGAACCCTGATCCACTTCAGGTGGAAC
TGGAGCGATTATGTCAAGAATTCGATCAAACTCGTAAGACCTATGATGATAAGAAGCAGC
ATCTAAAAGGTGATTATGAGAAGGAGATTGCTGAAATTAATAAGAAGTATGAGACGATGA
ACAGGGAGGTTGATACCGAGTTTTTTGTAAAAAATAAGAATTTCGATGATCTTCGCAACA
AATTATGGTTGAATAAAATCTTGGCAGAGGCATTCAGGTCAAAGTGTGAATATAGGTCAA
TAGATAGGTCTGGTGGACCTCATCAAG
>contig_71 Average coverage: 2123.04
GAACCCAATCTCGTCTTTCTGATCTCCACACTACTCTCTCTCTCTCTCTCGGCACTGACT
GAGAGAAACCCCCAAAACCCTAGAAGCTACAAACCACTCTTCGCAAAGCACTGCATAGAG
AGTCTCTTGTAGTATCTTTCACCATGTGGAACAGCGGCCAGATTGTGCCGCCGGGCACGG
GAGGCTCGGCCATTCCGCCGCCTCCCGCTGCCCAACCCTCTTATACGGTCTTGCCATCTC
CGGCGGAAGCTGAGGCTAAGCTCGAAGAGAAAGCCAGGAAATGGCAGCAGCTTAATTCGA
AACGATATAGCGATAAGAGGAAGTTTGGATTCGTCGAGACGCAGAAGGAGGATATGCCTC
CCGAGCACGTTAGGAAGATCATTAGAGATCATGGGGACATGTCGTCCAAAAAATATCGTC
ATGATAAGCGAGTATATCTTGGAGCTCTCAAATTTATTCCTCACGCAGTTTATAAGCTCC
TTGAAAATATGCCAATGCCTTGGGAGCAGGTCAGAGATGTGAAAGTTTTGTACCATATAA
CTGGGGCAATCACGTTTGTGAATGAAATTCCATGGGTTGTTGAACCCATATATCTGGCTC
AGTGGGGTTCAATGTGGATCATGATGAGAAGGGAGAAAAGAGACCGTAGGCATTTCAAGA
GAATGCGGTTTCCACCATTTGATGATGAGGAGCCTCCTCTGGATTATGCAGATAATTTAC
TGGATGTAGATCCTCTTGAGCCAATTCAGCTAGAACTAGATGAAGAAGAAGATTCTGCTG
TATATACTTGGTTTTACGACCATAGGCCTCTTGTTAAAACAAAACTCATAAATGGTCCTA
GCTATAGGAAGTGGCATCTTTCTCTTCCAATCATGGCAACTCTTCATCGGCTTGCAGGAC
AACTACTTTCAGATCTAATTGACCGCAATTATTTCTACTTGTTTGACATGGAGTCTTTCT
TCACAGCCAAAGCATTGAATATGTGCATACCTGGTGGCCCAAAATTTGAGCCCTTGTACC
GTGATATGGAAAAAGGTGATGAAGACTGGAATGAGTTCAATGACATTAACAAACTCATTA
TCCGGTCACCTCTCAGGACAGAGTACAGAATTGCATTCCCTCACCTTTATAACAACAGGC
CCAGGAAGGTAAAGCTTGGGGTTTATCACACTCCCATGGTTATGTACATAAAAACTGAGG
ATCCTGATTTACCTGCATTTTACTATGATCCTTTGATACACCCAATACCCAGCACTAACA
AGCGAGAAAAGAAAGTGTACGATGATGAGGATGAAGATGATCTTATTTTGCCAGAAGGGG
TGGAGCCCTTACTGAAAGATACTCAGCTTTATACTGACACCACAGCTGCAGGCGTTTCCC
TTCTTTTTGCTCCACGACCTTTTAACATGAGATCTGGTAGGACGCGTCGGGCAGAAGATA
TACCTCTTGTATCAGAGTGGTATAAAGAGCATTGCCCTCCATCATATCCAGTTAAAGTAC
GGGTCAGTTACCAAAAGTTGTTAAAATGTTTTGTGTTGAATGAGTTGCATCATAGACCAC
CCAAGGCCCAAAAGAAGAAGCATTTGTTTCGTTCTCTGCAAGCTACAAAGTTTTTCCAAA
CCACCGAACTTGACTGGGCTGAAGCAGGTCTTCAAGTTTGTAAGCAAGGGTATAACATGC
TGAATCTTTTGATACACAGGAAAAACTTGAACTATCTTCATCTTGATTATAATTTCAATC
TAAAGCCTGTCAAAACTCTGACAACCAAAGAACGTAAGAAGTCTCGATTTGGCAATGCTT
TCCATCTTTGTCGTGAAATTCTACGGTTGACAAAGCTTGTAGTTGATGCTAATATTCAGT
TTCGGTTGGGTAACGTTGACGCCTTCCAATTGGCTGATGGCCTGCAGTACACGTTTTCTC
ATGTTGGTCAGTTAACTGGTATGTACCGGTACAAGTACAGGTTGATGCGACAAATTAGAA
TGTGCAAAGACTTAAAGCACTTAATATACTACCGGTTCAATACTGGGCCAGTGGGGAAAG
GGCCTGGATGTGGATTTTGGGCACCAATGTGGAGGGTGTGGCTGTTTTTCCTTCGTGGTA
TAGTACCTCTTTTGGAACGGTGGTTAGGGAATTTACTTGCACGACAATTTGAAGGGCGTC
ACTCAAAGGGGGTGGCTAAAACTGTAACTAAGCAGCGTGTTGAAAGTCATTTTGATTTGG
AGCTTCGAGCTGCTGTCATGCATGATGTTCTTGATGCCATGCCAGAGGGAATAAAACAAA
ATAAAGCGAGAACTATATTGCAACATCTGAGTGAGGCTTGGCGTTGTTGGAAGGCAAATA
TTCCTTGGAAGGTTCCTGGTTTGCCGGTTCCGATTGAGAATATGATTCTTCGTTATGTGA
AGTCAAAGGCAGACTGGTGGACAAACGTTGCTCATTACAATCGTGAACGTATAAGAAGAG
GTGCAACAGTTGATAAGACAGTCTGCAGAAAGAATCTAGGAAGATTGACTCGCCTTTGGC
TAAAGGCTGAGCAGGAACGGCAACACAATTATTTGAAGGATGGTCCTTATGTCACACCAG
AAGAAGCTGTTGCCATTTATACTACAACTGTGCATTGGTTGGAATCAAGAAAGTTCACTC
CCATTCCATTCCCTCCATTGTCGTACAAGCATGACACAAAGCTACTTATTCTTGCTCTGG
AGAGGTTAAAGGAATCGTATAGTGTGGCTGTTAGATTAAACCAACTTCAAAGAGAAGAAC
TTGGTCTCATTGAACAAGCATATGACAACCCACATGAAGCATTATCACGAATTAAGCGTC
ATTTGCTTACTCAACGTGCCTTCAAAGAAGTTGGAATTGAGTTCATGGATTTATACAGTT
ATCTTATTCCAGTGTATGAGATCGAGCCACTTGAAAAGATTACGGATGCATATCTTGACC
AGTATTTATGGTATGAAGGTGATAAGCGCCACCTCTTTCCGAACTGGATTAAGCCTGCAG
ATTCAGAGCCTCCCCCGCTTCTGGTTTACAAATGGTGTCAAGGCATCAACAACTTGCAAG
ATGTATGGGACACAGGTGATGGGCAGTGCGTGGTGATGCTTCAGACAAAATTTGAGAAAT
TCTTTGAGAAGATTGACTTGACTATGTTGAATAGGCTTCTACGATTGGTTCTTGATCACA
ATATTGCTGATTATGTCACTGCTAAAAATAATGTGGTATTGTCTTACAAGGACATGAGTC
ATACAAATTCTTATGGCCTTATACGTGGCCTTCAATTTGCATCTTTTGTTGTCCAATATT
ATGGACTTGTGCTGGATCTGTTGCTTTTGGGTTTGACTCGTGCCAGTGAAATTGCTGGTC
CACCCCAGATGCCCAATGAGTTCATCACCTACTGGGACACTAAAGTTGAAACAAGGCATC
CTATTCGGTTATATTCTCGATACATAGACAGGGTGCATATATTGTTCCGCTTTACTCACG
AGGAGGCTCGGGACCTTATTCAGAGATATCTTACTGAACATCCAGATCCCAACAATGAAA
ATATGGTAGGATATAATAATAAGAAGTGTTGGCCAAGAGATGCCAGAATGAGACTAATGA
AGCATGATGTCAATCTGGGAAGGAGTGTGTTCTGGGACATGAAGAATCGTCTTCCTCGAA
GTATCACAACTTTGGAATGGGAGAACAGTTTTGTTTCTGTTTACAGCAAGGACAATCCAA
ACCTTCTCTTTAGCATGTGTGGATTTGAAATAAGGATTCTTCCTAAAATAAGAATGACTC
AGGAAGCATTCAGCAATACAAGAGATGGAGTTTGGAATTTGCAGAATGAACAGACAAAAG
AACGAACAGCAGTTGCATTCTTACGAGTTGATGATGAACACATGAAGGTGTTTGAGAATC
GTGTCAGACAGATTCTTATGTCTTCAGGGTCGACAACATTTACAAAAATTGTCAATAAAT
GGAATACTGCCCTTATTGGTCTGATGACTTACTTCCGTGAAGCAACTGTGCATACACAAG
AGTTGTTGGATCTGCTTGTCAAATGTGAGAATAAGATTCAGACACGTATCAAGATTGGGT
TGAACTCAAAAATGCCTAGCAGATTTCCCCCTGTGATCTTCTACACACCAAAAGAAATTG
GAGGACTTGGCATGTTGAGTATGGGTCACATATTGATTCCACAGAGTGACCTCAGATACA
GCCAACAGACTGATGTTGGGGTGACCCATTTTAGGAGTGGAATGAGTCATGAAGAGGACC
AGCTGATTCCTAATCTCTACCGTTACATTCAACCCTGGGAAAGTGAGTTCATAGATTCAC
AGCGTGTTTGGGCAGAATATGCATTGAAGAGGCAAGAAGCTCAGGCACAAAATAGACGTC
TAACCCTTGAAGATTTGGAGGATTCTTGGGATAGAGGAATTCCTCGAATAAATACACTGT
TTCAGAAGGACAGACACACACTGGCATATGATAAAGGTTGGAGGGTTCGAACAGATTTCA
AGCAGTACCAAGTACTGAAGCAAAATCCTTTCTGGTGGACACATCAAAGGCACGATGGTA
AACTATGGAACTTGAACAACTACAGAACAGATGTTATTCAAGCTCTTGGAGGTGTGGAGG
GAATTCTGGAGCACACGTTGTTCAAAGGAACATATTTTCCAACATGGGAAGGTCTCTTTT
GGGAGAAGGCTTCTGGTTTTGAGGAGTCGATGAAGTACAAAAAGTTGACTAATGCACAGA
GATCTGGTCTCAACCAAATTCCAAACCGTAGATTTACTCTTTGGTGGTCACCTACTATAA
ATCGAGCCAATGTTTATGTTGGTTTTCAAGTGCAGTTGGATTTGACTGGAATTTTCATGC
ATGGGAAGATTCCCACTTTGAAGATATCATTGATTCAGATATTCCGTGCTCACTTGTGGC
AGAAGATTCATGAGAGTGTTGTCATGGATCTTTGTCAGGTTTTAGATCAGGAGCTGGATG
CCTTGGAAATTGAAACTGTGCAAAAGGAGACTATTCATCCTAGGAAGAGTTACAAAATGA
ACAGTTCTTGTGCTGACATTCTTCTCTTTGCAGCCCACAGATGGCCAATGTCAAAACCTA
GTCTTGTTGCTGAGCCAAAAGATGTTTTTGATCAGAAGGCCAGCAATAAATACTGGATTG
ATGTACAACTTCGCTGGGGAGATTATGATTCTCATGATATTGAGCGTTACACAAGGGCCA
AGTTCATGGATTACACAACTGACAACATGTCTATTTATCCTTCACCTACTGGTGTGATGA
TTGGTCTTGACTTGGCATATAATCTGCACTCTGCATTTGGTAACTGGTTCCCTGGTTCGA
AACCACTCATCCAGCAAGCAATGAACAAAATCATGAAGTCAAACCCTGCTTTATATGTGT
TGAGGGAGCGTATAAGGAAAGGATTGCAATTGTATTCTTCAGAGCCTACAGAACCGTACT
TGTCCTCACAAAACTACGGTGAGATCTTTAGCAATCAGATCATATGGTTTGTGGATGATA
CAAATGTGTACCGTGTCACAATTCACAAGACATTTGAAGGAAATCTGACAACAAAACCCA
TTAATGGTGCTATTTTTATATTTAATCCAAGGACTGGGCAGCTATTCTTGAAGGTCATCC
ACACTAGTGTATGGGCGGGTCAAAAACGTCTAGGCCAGCTGGCCAAGTGGAAAACTGCTG
AAGAAGTTGCTGCTCTTGTACGTTCTTTGCCAGTTGAGGAGCAGCCGAAGCAAATTATTG
TGACTCGTAAAGGAATGCTTGATCCTTTAGAGGTTCATTTGCTTGATTTTCCAAACATTG
TTATAAAAGGAAGTGAACTGCAGCTTCCATTCCAAGCTTGCTTGAAGATTGAGAAATTCG
GGGATCTTATCTTGAAGGCAACTGAACCACAGATGGTTCTTTTTAACATCTATGATGATT
GGTTGAAGAGTATTTCATCTTACACTGCATTCTCCAGACTCATTTTGATTTTAAGAGCAC
TTCACGTCAACAATGAGAAGGCAAAGATGTTGCTGAAGCCTGACAAAACAATTGTTACAG
AGGCACATCACATATGGCCTTCTCTCACTGATGATCAATGGATGAAGGTCGAGGTTGCTT
TAAGGGATCTCATACTATCAGACTACGCCAAGAAGAACAATGTGAATACTTCAGCCCTTA
CACAGTCTGAGATTCGTGATATCATACTTGGTGCTGAAATTACTCCACCTTCCCAACAAA
GACAACAGATAGCAGAGATTGAAAAACAAGCAAAAGAAGCAAGTCAACTGACGGCAGTGA
CAACAAGGACAACAAATGTTCATGGTGATGAGCTCATAGTAACTACTACAAGTCCCTACG
AACAATCTGCTTTTGGCTCTAAAACTGACTGGCGTGTGAGGGCAATATCAGCTACAAATC
TTTATCTCCGTGTCAATCACATTTATGTGAATTCAGAGGATATAAAGGAAACGGGGTATA
CTTACATTATGCCAAAGAACATCTTGAAGAAATTTATTTGCATAGCAGATTTGCGTACTC
AAATTGCTGGATACTTGTATGGTGTAAGCCCACCTGACAACCCCCAGGTCAAGGAAATTC
GTTGCATTGCCATGCCTCCACAATGGGGTACTCACCAGCAAGTTCACCTTCCCTCTATGC
TCCCAGAGCATGATTTCCTAACTGATTTGGAACCTTTGGGATGGATGCACACACAGCCAA
ACGAGCTTCCTCAGCTATCCCCACAGGATCTTACCTCCCATGCTAAGGTCCTTGAGAACA
ACAAGCAGTGGGACGGGGAGAAGTGCATCATTTTAACATGCAGTTTCACGCCTGGTTCCT
GTTCCTTGACTGCCTACAAGCTTACTCCATCTGGATACGAGTGGGGACGGATCAACAAGG
ACACCGGAAGTAATCCTCACGGGTACCTCCCAACTCACTACGAGAAAGTCCAGATGCTTC
TTAGTGACCGCTTCCTCGGTTTCTATATGGTGCCAGATACCGGTCCATGGAATTACAACT
TTATGGGTGTTAAGCATACCCCCAGCATGAAGTTCGGTGTCAAGCTTGGTACGCCGAGGG
AGTACTATCACGAGGACCACAGACCAACTCATTTCTTGGAATTCAGCAACTTAGAGGAGG
GTGATATAGCTGAGGGAGATCGTGAGGATACATTCTCATGATTTTTTTACAATATTAAGC
TTTATGCTGAATCTAATTTCGTTTCGGGATAGACTCGTAACCGTTTCTGTAACATCAGAT
TTGAAAAGCTCATTTCACAAGTGTTGGTACATTTTTGTTGTAGCTATTATGACGTTTTTG
GCCTATTTGTAAAGTTTGTACAATACTTACGAAAGCCTTCAAATTTTGTAAATATACAAT
GCTCTAGAAGCCAATTTTACGCCTTGCAGTATGGTACATCGTCTTGCAAAATAAAATTAA
TGGCATCATCAAAATATAACATGAAATTGAAAGTTTGCTTA
>contig_72 Average coverage: 420.97
TATTAATTTTTAGCCATAAAAAAAATATATTATATTATTTTTTATTATATAGTATGTCTA
GTTTCTCACAAAGAACATGTCTCAAACGAAAACAGGAATATATCAAGATATATAAATATA
TATATATATATATTTATATAAATCTTGATCTTTCTTCAAAGCTGAGTATATTCATTACAA
TATTTCATAGAAGATAGAGTATGGATGTTGATGATCATGATAAGCCATGTGCCCCCGTCG
CATGTTCGCAGAATAAATACGACGTTTTCATCAGTTTTAGAGGAGAAGACACTCGCGCAA
ATTTTGTAAGTCATCTATATAAAGGACTCAAAGACGGAGGAATTGAAACGTATATTGATG
ATAGACTTGAGCGAGGATATGAGATTTCCAAAGCTCTTTCGGATGCTATTAACAACTCTA
AATTTTCCATAGTTGTTTTTTCTGAAAAGTATGCATATTCGTCGTGGTGCTTGGATGAGT
TGGTGCATATTCTCGAATGCATGGAGAAGAAAACACAAATCGTTCTGCCTGTGTTTTATC
ATGTATCGCCAGGAGATGTGCGCGCACAAAAAAGAAGTTATGCAAAAATATTTCGGGAAT
ACGAAGAACGTTACAACAATAGTACTATTATACATAGATGGAAGGTTGCTCTTGCTACAA
TAGCTAATCTCTCAGGATGGCATGCATCAAAAAATAGGAACGAAGCTGAGTTAGTTGAAG
TAATTGTCAACCATATTCAAGGGATGTTAAGATTTACAATATCTTCAACTAAATACTTGA
AGCAATTAGACTTAGTTGGAATTGAGAAGTCTATTCATCATATCAACATGTTGTTGTCCA
ATGCTCCCATGGTAGGAATTTGTGGCATGGGTGGATTGGGGAAAACCACCCTAGCTGATG
TTGTATTCAAACTTTATCGTCATCAATTCGACAGTTATTGTTTTCTTCGAAATATTAGAG
AATTGCAAAAAAAGTATGGATCAACTTATTTGACAAGAGAGTTGTTCTCTAAATTGTCAA
AAATTAAAGATTTTGACGATGAAAATATGGATGTTGTAAAGAGCATGCTTTGTCATAAGA
AGCTACTCATAGTTCTCGATGATCTTGATGACCTCGACGAATATGATGCTTTACTTAAAG
ATAGTAATTTTTGGTTAAGTTCCGAAAGTAAAGTTATTATAACAAGTAGGGATCAACAAG
TACTTCGAAATGTTGTTGGAGATGACGATAACATATACAACCTGAAATTTCTAAACGACG
AGGAAGCTCTTGATCTTTTCCATTTGCATGCTTTCAAAAGAAAAAAGGTTGACGAAAGCT
ACATAGAATCCTCAATAAAGTTGGTGAAATATGCTCAAGGTCTACCGTTGGCTCTCAAAG
TTTTGGGGTCTAATCTATACTTAAAGAGCAAGAAAATATGGGAAAGCTTGTTGAAGAAGT
TGAAAGTAAATCCTGATCAAGGAATTCTAAATGTATTGAAAATAAGTTTTGATGGACTTG
ACAACATGGAGAAGAATTTGTTTCTTGATATAGCATGTTTCTTTAATGGTGAAGAGAAAT
GTCATGTGAAAATCATATTGGAGGATAGTGACTCATTTGATGCTATTATTGAAGTTCTCA
TTGATAAGTGTTTGATAACTGATGTTAATGGTAGACTTCAAATGCATGATTTGTTACAAG
AAATGGGTCGATCGATTGCTCGGGGATATCATAACTGTTCGGGAAACTATAGTAGGTTAT
GGAAGCTCAAAGATATCTATCGATTCTTGAAAAATACTACGGAGGATGCAAGCACAATTG
AAGGAATATTTCCAAATGATAGCGAAATATTCTTTCCAGAAGATCAAGAGCCCATGAACT
TGGACCCTTTAATCTTTGAAAAAATGCCATATTTACGATTGCTTAAATTGGCATATTTTC
AAATTCGTTGTCAACTTCCTCAAGGTCTTCACTCTTTTCCTAGAGATCTTAGATATTTGA
GATGGGATTGTTACCCGTTAAGAACATTAGGGTCGAATTTTACACCACATAATCTTGTTT
ATCTGAGTATGACTGATAGTGAGCTTGAGAAACTATGGGATGAATTCCAGGATATGAAAA
ACCTAAAATATGTCGATCTTGGAGGCTCAAAGAAGTTGACTTGTCTCCCAAATTTATCTA
GAGCAAATATTTGGAAGCTTGACCTAGAATTTTGTACGAATTTA
>contig_73 Average coverage: 5210.89
AATGGAAATGGAACCTGGCAAGCTCTTTGTTGGTGGTATATCTTGGGATACAAATGAAGA
CCGTCTCAGAGAGTATTTCCAGGCTTTTGGAGACGTAGTTGAAGCGGTGATTATGAAGGA
TCGAGCTACCGGCCGTGCTCGTGGATTTGGTTTTATTGTTTTTGCCGACCCTGCTGTTGC
AGAGAAAGTTGTTGTAGAGAAACACGTGATAGATGGTAGAATTGTTGAAGCAAAAAAGGC
AGTTCCTAGGGATGATCAGAACATCCTGAACAGAAGTAACAGCAGCATTCATGGGTCACC
TGGACCTACTCGTACAAAAAAGATATTTGTAGGAGGTTTAGCATCGACAGTAACTGAAAG
TGACTTTAAGAAGTATTTTGATCAGTTTGGGATAATTACAGATGTTGTAGTGATGTATGA
CCATAACACACAGAGGCCTAGAGGATTTGGTTTCATTACTTATGATTCAGAGGATGCAGT
AGATAAAGTGTTGTACAAAACCTTCCACGAACTTAATGGCAAGATGGTTGAGGTTAAGCG
AGCTGTCCCAAAGGAGTTATCCCCAGGACCAATTCGGGGCCAGTTAGGTGGTTTTAGCCA
GGGTGGTATTGGTAGAGTTAGTAGCTTGCTTAATGGATACTCTCAGGGGTATAATCTCAA
CTCAGTTGGAGGGTATGGTAGATTTAGTCCAGTTACTGTTGGTCGGAGTGGATTTTCACC
ATTCAATAATGGTTATGCAATGGGAATGAATCTTGAGACAGGGTTGAATCCAAGCTATGG
AATTAATGCAAACCATGGCTCTAACCTCAACTATGGACGGGTATTGAGCCCCTCATATGG
TGGAACCCCAAACCGATACAGTAGCGCCGCTGGTTATGGTGGGGTCAATGAAGGAAGTAG
CTCTATTCTAAGCACAACAAGTCGGAATTTGTGGGGCAATGGCAATCTCAACTATGCTGC
AAACTCAAATTCAAATGCTTTTCTAGGTTCTGGTGGTGGGAACACAGGAGTTAACTCTTT
TGGTAGCATTGGACCGCTTTGGGGCTCCTCACCTAATGCAAACCAAGGTGGAGGTGCTGG
TTCAACCTATAGTACTAGCAACCTCAGTTATGGTGGGAGAGATGCCGGTTTTGTTGGGTC
TGGAAGTTTAGGCTTTGGAAGAAATGCAAATGTAGCAGCAGCATCATCATATGCCACAAA
TGGTGGTTATGATGGCACTCATGCAGACATATATGATGGTGGCTCACTTTATGGGGATGC
CACTTGGAGATCCTCACCATCAGAGCTAGAAGGGTCTGGCTCGTTTGGATTCGGACTAGG
AAATGGATCTTCAGATGTCATGAGTAAAAATTCTGGTTATATTGGGGGTTATGGTGTTAC
CAATAGACAATCTGCAAGAGGAATTGCT
>contig_74 Average coverage: 9784.06
ATATTAATTGTAACTTATGATTCGTTTTACACCAGAAAAAAAATGAATAAATAAAAACCT
CGGTCTAAAATGAACCACATAATACATTTTTGTGTGTCTAATCAAAGTAATTATCTTAGC
AAAATGGCATTTATATTTAGATTTTGGTGGTATGGCACACTATCAATCTTCAAAGCAGGG
AATAAAGTTAGCGTTACAAATGGCTAAAATTTCATGCATTTTTCTAAGATGCATTCTTAT
CTAGATGCTATCAAAGGCCTTATAAAATGGAACCTTGGGAAAGAACAGAGAGACATAACA
TAAGCCAAGTTTTCTTAGGCATCTAAGTAAGAAAAAACTTAAGTAACATAACATGTTGAA
ACGTGGTGGTTATGGATATCAACATCACCAAAACTCCTATGCCATGCAGCAGGAGTCTCA
GCACCAGAGCTCCTACGCTATGCACCAGCAGCAGCAGCAGCAGCTAGGTTGGAACTCGAA
CAGCGAATACCAGGGCCATGTTTTGGGGAGTGGTCACATGCCACCAGAAGCCTGCTTCAT
CGATTCACAGCCTCAGTTACATAAAAACCAAGTCAGGGTAGAGGGAGGAGGCTATGGTGC
CAAGCGTCATGATGGATGGCACAGCCACCAAACTGGCAGAGTCCATCATGGCTCGGTTGG
TGCTGGATTTGGGAAACGAATGTCTAAGGAATTCGATACTCATTCTTACAACAACTCCTC
TCATTTTTCGAATGCTGCCATGTTTGATAGGGAAAATTCCATGAAAAAGGCCGAATTTGA
GGCCTTTGAAGAGGTGCGCGTCCCATCTGGAGGAGCAGTGAGAATGAAGGAAAGAGAGTA
TGAAAGGAGCAGTTGGGGGGCTAGGAATGATGGTGGAGGCAATTACCAGCACAGCTTTGA
CAATGGCGGCGCCCATTGGGGTGGTCACCAGAGATTTGAATGGACTGCAAAAGGGGTATA
AGGGTGGATAGTAGTGATTTGTTTTGACTATGCAAAACTCTTTCCCTACTATTTTATGTT
TGGTGTTATATGTCCATGCAAGTGAAAAATACTACTTAACCTTGCTATGTGATTATCTAT
TGGTGTTGTATGTCTATGC
>contig_75 Average coverage: 42339.65
TTTTTCTTTCTTTAATATTTTTTATGATCAAAAACAATTATATCATCAAATCCCACACTT
ATTAAACAACCCAAGAAAAAAGAAAAGAAAAGAAAATTTCACTACAACAAAATGATGAAA
CAAGTTATCATCTTGTCCTTCTTCATTGTTTTCGTCTTTCACTCTTCTTCTACTTTAGCT
CAATCTCCAGCTCACTCCCCAACTCAGCCTCAAAAACCAATTCCTAAAGCTCAATCGCCT
ACTACTAAACCCGTCCTTGCTCAACCGCCATCTCAAGCAGTACTACCGGCTCCTTCTCAA
GCTCCAACCCAAAAGCCTCTCCCTCACACCCCACCGCGAAAGCCAACCACTAAGCCAGCC
CCGCCTAATGTCACTGAGATCCTTGACAAAGCTGGAGGCTTCAGTGTCTTCGTCCGCCTC
CTTAAAAACACTCAAGTCGTCAATCAGATCGAAAATCAACTCAACACTTCCAACAGCTTA
ACCATTTTGGCCCCAACCAACGGCGGATTCTCTAGTCTAAAAGCCGGCGCTCTCAACGGC
CTTACCCCTGAGCAAAAAGTCCAACTCCTACAATACCATATCCTTCCATCCTACGTTCCC
CTCCAAAACTTCGAAACCCTAACCAACCCTGTCCGTACACAAGCCAGTAACACTGAGGAT
TACCCTATGAACATTACAACGGAGGGAAACTTCGTAAACATTTCTACTGGAATTGTTAAC
GCTACACTTTCTGGTACAGTCTACTCTGATAATCAACTAGCCATTTATAGAGTTGATACT
GTTCTTCTTCCTTTAGGTATCTTTGGCTCGAAAGCGCCTACTCCTTCTCCTACTCCTGCT
CCTACTCCAGCTCCACTCGCGCATTTAAAACCTAAGAAGTCTTCTACTCCAACAAGTACT
TCATCATCATCCTCAGCTGCTTTGCCTTCCAACTCATCATTGGCACCTAAAGCGCCTAAA
AAGCCATTAAATTTGTCGTCNNTTTTGGGTTAATTATGATCAATATGTTTGAGTACTTGT
AATTCATAGATCATGATTGATGATTTATCCGGAATAATTTGAAAGTTATTTATCATTGTT
ATTATTTTATAGTAGTAGTTAAATATATTATTGTATGTTGTGATGATCAGAACTTTTGTA
TTGTGTGGATTTGGTTAATATATATTCTTTTGTTTTCCCAAAAAAAAAAAAAA
>contig_76 Average coverage: 10635.82
TTCTTCTCTCCATAAGAGAGTTCACCCATATCCAGTTTCTGAACCAGGGAGTGAAAGATG
GGATGAAAAGAAAGAGGGAGGATGGAAAGAAAGAATGGAGGATTGGAAAATGCAGCAGGG
AAATCTTGGTCCTGATCCTCATGATGATGTTAATGATCAAGACATGGCTCTGATTGATGA
GGCAAGGCAACCACTATCAAGAAAAGTACCACTTGCATCAAGCAAGCTCAATCCATATCG
AATGGTGATTGTGGCTCGTCTGTTCATCTTGGCATTGTTCTTCCATTATAGAATTCTGAA
CCCAGTTGAGGATTCATTTGGTCTATGGTTGACTTCTGTGATATGTGAGATTTGGTTTGG
GTTTTCATGGATTCTTGATCAGTTTCCCAAATGGTTCCCCATTGACCGCGAGACCTATCT
TGATCGTCTTTCAATCAGGTATGAGAGAGAGGGAGAGCCAAACATGCTTGCCCCAGTTGA
TGTGTTTGTGAGTACAGTGGATCCAATGAAGGAACCTCCTATTGTTACTGCCAACACAAT
TCTTTCGATCTTAGCAATGGACTACCCAGTTGACAAGATCTCATGCTACATTTCTGATGA
TGGAGCTTCCATGTGCACATTCGAAGCCTTATCGGAAACTGCAGAGTTTGCTAGGAAATG
GGTTCCTTTTTGCAAGAAGTTTTCCATAGAGCCAAGAGCTCCTGACATGTACTTCTGTGA
GAAGATTGATTACCTCAAGGACAAAGTGCAACCTACTTTTGTCAAGGAGAGAAGAGCAAT
GAAGAGAGAATATGAGGAATTCAAGGTGAGAATCAATGCTCTTGTTGCCAAAGCTACAAA
GGTTCCTCCAGAAGGTTGGATTATGCAAGATGGAACACCATGGCCTGGGAACAACACCAA
GGATCATCCTGGTATGATTCAGGTTTTTCTTGGTCATAGTGGAGGACTTGACACTGAGGG
AAATGAGCTTCCTCGCCTTGTCTATGTCTCTCGTGAGAAAAGGCCTGGTTTCCAACATCA
CAAGAAAGCTGGTGCCATGAATTGCCTGGTTCGAGTTTCTGCTGTGCTTACCAATGCTCC
TTTCATGTTGAACTTGGATTGTGATCATTATATTAACAACAGCAAGGCTGCAAGAGAGGC
CATGTGTTTCTTGATGGATCCTCAGGTGGGAAAGCGAGTCTGCTATGTTCAGTTCCCTCA
AAGATTTGATGGTATTGATAAGAACGATCGATATGCCAACAAGAACTCAGTCTTCTTTGA
TATTAACATGAGAGGTCTAGATGGTGTTCAAGGACCAGTATATGTCGGTACAGGATGTGT
GTTTAGAAGACAAGCCTTATATGGATACAATCCTCCAAAGGGTCCAAAGCGTCCAAAGAT
GGTGAGTTGTGACTGTTGTCCTTGCTTTGGCCGCCGTAAGAAGCTTCCCAAGTATGTCAA
GAATGATGTAAATGAAGGAGCCAGTCTACAAGGAGTGGAAGATGACAAGGAGATACTACT
GTCAGAGATGAATTTCGAAAAGAAATTTGGACAATCTGCAATTTTTGTAACCTCAACATT
GATGACAGAAGGTGGTGTGCCTCCTTCCTCTAGTCCAGCAGCCTTGCTCAAAGAAGCCAT
TCATGTCATCAGTTGTGGTTATGAAGACAAAACAGAATGGGGTCTTGAGCTAGGATGGAT
TTATGGATCTATCACAGAAGATATTCTGACTGGATTTAAGATGCATTGCCGTGGTTGGAG
GTCAATATATTGTATGCCAAAGAGGCCTGCATTCAAGGGTACAGCACCCATCAATCTTTC
TGATAGGCTCAACCAAGTACTTCGGTGGGCTTTAGGTTCCATTGAAATCTTTTTCAGTCA
CCATTGTCCTCTCTGGTATGGCCACAAGCAAGGAAAGCTCAAGTGGCTCGAGCGGTTTGC
TTATGTCAACACAACTGTCTACCCTTTCACCTCCCTACCACTTCTTGCCTATTGTACCCT
CCCTGCAATTTGCTTGCTCACTGATAAATTCATCATGCCACCGATAAGCACTTGGGCAAG
TCTCTACTTCATTTCTCTGTTCATTTCAATCTTTGCTACTGGTATTCTTGAGCTGAGATG
GAGTGGAGTAAGCATTGAAGAGTGGTGGAGAAATGAGCAATTTTGGGTCATTGGTGGTGT
ATCAGCTCACTTATTTGCTGTTGTGCAAGGTCTTCTAAAGATTTTGGCTGGAATTGACAC
TAACTTTACAGTCACATCAAAAACAACAGATGATGATGATTTTGGAGAGTTGTATGCCTT
TAAATGGACCACACTTCTAATTCCACCAACAACTCTATTAATCATCAACATTGTTGGAGT
GGTTGCTGGGATTGCAGATGCCATAAACAATGGATACCAATCATGGGGTCCTCTATTTGG
AAAGCTTTTCTTTGCCTTTTGGGTCATTGTCCATCTATATCCCTTCCTTAAAGGNNGAAT
TGATCCATTTGTAATGAAAACCAAGGGGCCTGATGTCAAGCAATGTGGACTCAATTGCTG
AAAATATTTTGTACTTGCATTTGTCCCCCTTTCAATGTGTGCATCCCCACAAGATACAAG
GTATATTTTTGTTTATGTGATTATGATGTATAAACCAAATACATTGCAGATTCCCAAGAA
TGAATAAGATAGAGTGAAATTTTTGTGTAGCATAAATTCAATGTATGTACCCAGTTTTGC
AATTGAAACAAAATTGTTGCTTATGATGCTTTTCACACCAGTACCATCTTTTGGCAATCA
CTTACACAAAGTATGTTTCCAAATGTTTATATACAATCAAGTTGTTTCACACTATTTGTA
ACTAGTTTATGCTGTCAAATAGAGGATGAAACAAAACCGCTAAGTTTCATAGTCCAAGTC
TAAAAATACAAAACATCGCA
>contig_77 Average coverage: 810.99
AGAAGAAGAAAAAGATGCTCGGTTTTTCTCGACGACGGATGAAGTTTGGACGATTGAAGG
TTCAACAATCTGACTCTACTCATGGAACTAGAAGTCCAATAAGGCCTCAATCAAAACGAA
ATGACAGCTCTAATAATAGTGAAAGTGCTGCCAAAGTTAGTGGTCACTCTGAGGAACGTG
ATGATCAGTATTTGTCTGCTGCTTCGGACACTGGTAGCTCTACAATGGCGAACTCTGAGA
GTTGGATGGTGTTGTCAGTTTCTGGGGATAAACCCACTCCCCGCTTTAATCATGCAGCAG
CTGTGATTGGGAACAAGATGATAGTAGTGGGTGGTGAATCTGGAAATGGATTGCTAGATG
ATGTGCAGGTGCTTAATTTTGATAGGTTTACCTGGACCAAAGCTTCTTCAAAACTTTATT
TGTCATCCAGCAATCTGCCATTAAAGATCCCCTCATGCAAGGGCCATTGTCTGATTTCAT
GGGGAAAAAAAGTACTCCTTGTTGGCGGAAAAACTGAACCATGGAGTGAGAAAGTAAAAG
TGTGGGTGTTTGACACAGAAACAGAGTGCTGGTCTCTTATGGAAGCAAAAGGAGACATAC
CGGTTGCTCGCAGTGGTCATACTGTAGTAAGGGCGAACTCTATTCTGTTCCTATTTGGTG
GTGAAGATGCCAAGAGGAAAAAACTAAATGATCTGCATAGGTTTGATCTCAAGTCATTGA
CGTGGCTTCCTCTTCATTTCAAAGGACCTGGACCTCCTCCTAGATCCAACCACACAGCAG
CTCTTTATGATGACAAAATGCTTTATATATTTGGAGGGGCATCAAAGTCGAGGACCTTGA
ATGATTTGTATTCACTTAATTTTGAAACAATGATATGGTCTAGAATTAAGGTGCGGGGAT
ACCATCCATCACCTAGAGCCGGTTGCTGTGGAGTTCTATGTGGAACAAAATGGTATATTG
TTGGGGGTGGAAGCAGAAAAAAACGACGAGGCGAGACTCTTGTCTTTGACATTACAAAAG
TTGAATGGTCAGTAGCAAGTACTTCATTCTCATCTTCCATCACCACCAATAAGGGTTTCA
GTTTAGTTTTCGTGCAGCACAAGGACAAAGATTTTCTTGTCGCATTTGGGGGATCCAAGA
AAGAGGCATCAGATCAGGTTGAAATACTGGCCTTGGAGAAGAATGAATCATCTATAAGTC
GGCGACATATCCCCAATAACGTCCCAGGGAGTTCGCTCATGGAAAAATACTCATCATCCA
CAGATTTGGCTAGTCAACTCAGTAATGGATCTTCCCAGCGCACAGTTGACTCAGTTGCCA
GACAAAATTTAGCATCAGCTATTGAACAGCATGGCTCTGGACGATTATCATTGTCAGAAT
CTCTAATGGATCCAAATCCTGTTCCTGGCAATGTGTCACTTCGCAAGCAGTTTCATAATG
AGGAAGAGTACAGCTCGGTTGTTAAGATGACGAAACCAGAAGATGAAAGTTCTTTTTCAC
AGGCAGCAGAACATAAAATAAATCAAACTGATGCAGGAATTCGATCTAGTTTGACTGGAG
GTAAGTTCCATGTGGAAGATATGCTTGCTGCATATGACACTGAAAGTTCAAACCCCCATA
ACCAAGGAAGTGGGAGTCTGCAGGTTGATAATTGTGATTCATTTCTCCCTGAAAATGATA
GTAAACTGGGAGCATTATCAACTCCTTCAAGTATATCCCAATTTTACGAAACAAAAGTGT
CTGCACTGATTAGAAAGAATGCAATTTTAGAAGGACAGTTGGCTGCTGCATTGGCAGGCC
GAGAAGCTGCGGAAAAGAATTCATCATCGGCTCTTAAGAGCAAACAGGATATGGAGAAAA
AGTTGGCTGACATGATGAAAAGGATGGAGTTACTGAAGGAGAAGCTAGCTGGTGTGGAAC
TTGCACAAGAAGAAGCTAACAGCCTCTCCAATATAGTCCACTCGGACAATGTAAGGCTAG
AGCACGACGTAGCTTTCCTCAAGGCAGTGTTGGATGATACCCAGAAGGAACTGCAATCAA
CAAGAGGAGTTCTTGCTGGAGAACGAGCTAGGGCTTTTCAATTACAGGTTGAAGTATTTC
ATCTCAAACAAAGATTGCAATCCATGGAGAACCGAACACCAACACCTCGGAAACCATTCC
ATGTTTAGTATAGAGGAGACCAACTAGAACATTTTTTGTAATGACCACGAGCCGAAGCTG
ATACGAAGATCCTTTAGATTCCCACCTGAGCTCGGAATCAAGTACGTTGTATTTCAGTAG
CAAGTACTGTACATAATGTAACCATTAGATGTCAGATGTAACATTTTTTTTGCCATTTTC
TACTTTGTTATTGTTTAGATGCCGTTCCATTAATTATCATTTGTAAAGTAATTGTTACAC
TAAAATATTTACGGTTAAACAGTTTGACTTTTTTTTATTTCGGAGTAATTTCACAAATGA
GTAGAATCAGAAAACAGATGGGCTATTTTATAAATAATAACCACGTAGAAATAACTGGGT
AATCAAGAATACAATAATCTCTTTTTTTTCTTTTTCTTTCTCGTAATGAGAACGACCACT
CACCTCACTTTATATAATAATACAAGGGCACATTGAGACATAAAATAAAATAAGAGCACC
AAAAGAATGAGTTACCCAGAGCATGAGATGTATCACCATTGTTGTGAAGATGAACAACTC
TGCAATAGCCAGGCATTGACCAATATTCTTTCCTGCTTTCTGTCATCTGGCACCTCAACT
CAGGCAGTTCATGGTTTCAAGTTAGACATTTGTGAGTGCGCATCCTTGAATCAGTAGATA
GATATGAAAAGACAAATTCTGTTCTCTAAAGAAAACTCTGAAATAACAGCTCGAGAGCTC
GGGACATCCATGGCAGTTCCCATGCTTGTGCTCAGCTTTATCTGCAAAGTGTCATCTTCT
CATTTCAGCAAAACTTTGCAATGTAAGAGGAAAGTCCTCATATTAGGTCAGTCTCTTCTT
GGTCCCCATCAACATCCTCTACATCGTTTTCCTCATCTTCTTCGGGTGCATCTGGATCCA
CCCCCTTCATTTGTTTCTCTAATCTATCTAAACCCTTCTTCGCAGCTTCATTCTGAGAGT
TTATCCTTAATGCTGCTTGATAATGTGACAGTGCCTCCTGCAGCATATTGGTTGCAGCAA
ATACTTGTGCTAGTTTTACATGAAGGGAGTCATCAGCCCAGTCTTTGAGATATCGCTCGA
GGAGAGATACAGCATCTCCATTTCGGCCTTCAATAACATGAAGCTCAGCCAGAGCTAATG
CAGCTCCAAGGTAACCAGGTTCGAGCCTAAGGGCTGACTCATAGAACTTTTTTGCCTTCT
CCCTGCCACCCGAGTTACTAGCATGTACATCACCAACTAATTTTAGAGCCTTTGCAGATT
GAGGCATGGCCTTCATGGCCTCCCTCGCAGCATACAGAGCCTCTTTGATTTTCGAAAGAG
CCAAATAAGAATGCACCAAACCTTGATACGAACGAATATCTGGTCTCAATTCTTGAGCTA
CTCTGAAAGCAATTACAGCTGTTTCTGCTCGCTTCATTGTTAACAGTAGGTTACCCTTCA
TTATATAACCTGGTATGTGTCTCTCATCTATTCGTATGCTCTTCTCAGCATAAGATAAAG
CTCCTCTCTCATCTTTCTTTTCCCACAGCACTGATAAAGCTACAAAAACTTCTGGCCTTG
TAGGATCAGTGACCAACAAATCGTGTACCAATTTATTTAGCTTTGAAAAATCGGACTTTA
TCTTTAGAAGCATTGCATACTCATCCATATAAGTCACCAGATATGGATCAATTGATCGAG
CCTTTTCAAAATTCAATATGGCCTCATCATTTTTCCCAATGATTGCTTCAACCTTTGCAA
TCTCAAGTAATAAATGTATATTATTTGGGAAACGCTGTGAAAGATCTGTAAATAGTTCCA
GACCACCTTTGTAGTCATTTGAAGCAACGCAACACTGGGCCTCAACATACCG
>contig_78 Average coverage: 1337.00
ATTTTTCTTTTGCTAGGCCCATAGCTAAAAAACCTACTTTCTTACGATTACGAGGTTTAT
TCGAATATGAAATCCAATCCTGGAAATATAGCATTCCCCTTTTTTTTACTACTCATGGCT
TCGATGCGTTTCGAAATCGAGAAATTTCTACTGGAGCGGGTGCTATCAGAGAACAACTAG
CCGATCTGGATTTGGGAATTATTATCGATTATTCGTTAGCAGAATGGAAAGAATTAGGGG
AAGAAGGGCCCACGGGTAATGAATGGGAAGATCGAAAAGTTGGAAGAAGAAAGGATTTTT
TGGTTAGACGCATAGAATTAGCTAAGCATTTTATTCGAACAAATATAGAACCAGAATGGA
TGGTTTTATGTCTATTACCGGTTCTTCCTCCCGAGTTGAGACCAATCATTCAAATAGATG
GCGGTAAACTAATGAGTTCGGATATTAATGAACTCTATAGAAGAGTTATCTATCGGAACA
ATACTCTTATCGATTTATTAACAACAAGTAGATCTACGCCAGGGGAATTAGTAATGTGTC
AGGAGAAATTGGTACAAGAAGCTGTGGATACCCTTCTTGATAATGGAATCCGCGGACAAC
CAATGCGAGACGGTCATAATAAGGTTTACAAGTCGTTTTCGGATGTAATTGAAGGCAAAG
AGGGAAGATTTCGTGAGACTCTACTTGGTAAACGAGTTGATTATTCGGGGCGTTCTGTCA
TTGTCGTAGGTCCTTCACTTTCATTACATCGATGTGGATTGCCGCGCGAGATAGCAATAG
AACTTTTCCAGACATTTGTAATTCGTGGTTTAATTAGACAACATTTTGCTTCGAACATAG
GAGTTGCTAAGAGTAAAATTCGAGAAAAAGAGCCGGTTGTATGGGAAATACTTCAGGAAG
TTATGCAAGGGCATCCCGTATTGCTGAATAGGGCGCCCACTCTACATAGATTAGGCATAC
AGGCCTTCCAACCCATTTTAGTAGAAGGACATGCTATTTGTTTACATCCATTAGTTTGTA
AGGGATTCAATGCAGACTTTGATGGGGATCAAATGGCTGTTCATGTACCTTTATCTTTAG
AAGCTCAAGCAGAGGCTCGTTTACTTATGTTTTCTCATACAAATCTGTTGTCTCCAGCTA
TTGGGGATCCCATTTCCGTACCAACTCAAGATATGCTTATTGGGCTCTATGTATTAACGA
GCGGTAATCGCCGAGGTATTTGTGCAAATAGGTATAATCCCTCTAATCACAGAAATTATC
AAAATGAAAGAATTGGCGATAATACCTATAAATATATAAAAGAACCCTTTTTTGGTAATT
CCTACGCTGCAATTGGAGCTTATCGGCAGAAAAGAATCCATTTAGATAGTCCTTTGTGGC
TCCGGTGGCGACTCGATCAACGCGTTCTTACTTCAAGAGAAGCTCCCATCGAAGTTCACT
ATGAATCTTTAGGTACCTATCATGAGATTTATGGACATTTACTAATAGTAAGAAGTATAA
AAAAAGAAATTCTTTGTATATATGTTCGAACTACTGTTGGTCATATTTCTCTTTATCGCG
AAATCGAAGAAGCTATACAAGGGTTTTGCCGGGCCTGCTCATACGGTACCTAATCATATG
GTATCCAAGCTAAGTAGTTCTCTGAATCCAGTGTGAATTCGAGTCCCTCCGGTTCAACAA
AGAACATAATTCCTGAATTTCTACTCGAATCAAGATCGAGAAAAGGAAGTTTTCCAATCA
TTGACTCAAACCCATTGTCAAACCCCACTCATCAGAATATGGAGGTACTTATGGCAGAAC
GGGCCGGTCTGGTCTTTCACAATAAAGTGATAGATGGAACTGCCATTAAACGACTTATTA
GTAGATTAATAGATCATTTCGGAATGGCATATACATCCCACATCCTGGATCAAGTAAAGA
CTCTGGGGTTCCGGCAAGCGACTGCTACATCTATTTCATTAGGAATTGATGATCTTTTAA
CAATACCTTCTAAGGGATGGCTAGTTCAAGATGCTGAACAACAAAGTTTGATTTTGGAAA
AACACCATCATTATGGAAATGTACATGCGGTCGAAAAATTACGACAATCTATTGAGATAT
GGTATGCTACAAGTGAATATTTGCGACAAGAAATGAATCCTAATTTTCGGATGACTGATC
CTTTTAATCCAGTTCATATGATGTCCTTTTCGGGAGCTAGAGGAAATGCATCTCAAGTAC
ACCAATTAGTAGGTATGAGAGGATTAATGTCGGATCCACAAGGACAAATGATTGATTTAC
CTATTCAAAGCAATTTACGAGAAGGACTGTCTTTAACAGAATATATCATTTCTTGTTACG
GAGCCCGCAAAGGAGTTGTGGATACTGCTGTACGAACATCGGATGCTGGATATCTTACAC
GCAGACTTGTTGAAGTAGTTCAACACATTGTTGTACGTAGAACAGACTGTGGCAACATCC
GAGGGATTTCTGTGAGTTCTCGAAATGGGATGATGTCGGAAAGAATTTTTATCCAAACAT
TGATTGGCCGTGTATTAGCGGACGATATATATATAGGACCACGGTGCATTGCCGTTCGAA
ATCAAGATATTGGTATTGGACTTGTCAATCGATTCATAACTTTTCAAACACAACCCATCT
CTATCCGAACTCCCTTTACGTGTAAAAGTACGTCTTGGATCTGCCGATTATGTTATGGTC
GGAGCCCTACTCATGGCGACCTCGTCGAATTGGGAGAAGCTGTAGGTATTATTGCGGGTC
AATCTATTGGGGAACCGGGCACTCAACTAACATTAAGAACTTTTCATACCGGTGGAGTAT
TCACCGGAGGTACTGCCGAACATGTACGAGCCCCTTCTAATGGAAAAATCAAATTCAATG
AGGATTTGGCTCATCCCACACGTACACGTCATGGGCATCCCGCTTTTCTATGTTCTATAG
ACTTGGATGTAATTATTGAGAGTGAAGATATTATCCACAACGTGACTATTCCACCAAAAA
GTTTGATTTTAGTTCAAAACGATCAATATGTAGAATCAGAACAAGTGATTGCTGAGATTC
GCGCAAGAACATCCACTTTTAATTTTAAAGAGAAGGTTCGAAAACATATTTATTCTGACT
CCGAGGGAGAGATGCACTGGAGTACCGATGTATATCATGCACCAGATTTTACGTATAGTA
ATGTGCATCTTTTACCAAAAACAAGTCATTTATGGATATTATCAGGAAGCTCGTACCGAT
CCAGTGTAGTCCCTTTTTCAATCCATAAAGATCAAGATCAAACGAATGTTTATTTTCTTT
CGGCCGAAGGAAAAAATATTTCTAGCCGTTCAGTAAATACAGTAAATAATGATCAAGGGA
AAGGGAAATTCTTTAGTTCAGATTTTTCTGGTAAAAAAGAAAGCACTATTCCTGATTATT
CAGAATTTAATCGAATTATAGATAGGGATCATTGGAATTTAATATTCCCCTCTATTCTCC
ATAAAAATTATGATTTATTTTTATTGGCAAAGAGGAGAAGAAATAGATTCATCATTCCAT
TCCAATGGATTCAAGAACGAGAGAACGAACTAATGCTCCGTTCCAGTATTTCGATTGAAA
TACCGATAAATGGTGTTTTTCGGAAAAATAGTATTCTTGCTTATTTTGATGATCCTCAAT
ACAGAAGAAAGAGTTCCGGAATTACTAAATATGGGGCTATAGGTTTGCATTCAATCTTCA
AAAAAGAGGATTTAATTGAGTATGTAGGAATCAAAGAACTTAAGCCAAAATACCAAACGA
AAGTAGATCGATTTTTTTTCATTCCCGAGGAAGTGCATATTTTACCCGAATCTTCTTCCA
TAATGGTACGAAACAATAGTATTATTGGAATAAATACACAAATCACTTTAAATACAAGAA
GCCGAGTAGGCGGATTGGTCCGAGTGGAGAAAAAAAAAAAAAGGATTGAACTTAAAATCT
TTTCTGGGGAGATCCAGTTTCCTGTAGAGATGGATAAGATATTTCGCCACAGTGGCATCT
TGATACCACCGGGAAGGGTAAAAAAAAAAATTAAGGAATCCAAAAAATTGAAAAATTGGA
TCTATGTCCAATGGATCACACCTACCAAGAAAAAATATTTTGTTTTGGTTCGACCCGTAA
TCATATATGAAATAGCGGACGGTATAAATTTAGAAACACTTTTTCCACAGGATTTGTTGC
AGGAAAAGGATAATCTAGAACTTAGAGTTGTAAATTATATTCTTTATGGAAATGGCAAAC
CCATTTTGGGAATTTCTGGAACTAGTATTCAATTAGTTCGGACTTGTTTAATGTTGAACT
GGGATCAAGACAACAAAAGTTCTTCTAGCGAAGAAGCCCACGTTTACTTTGTTGAAGTAA
GTACAACTGGTCTGATTCGCGATTTCCTAAGAATCAACTTAGCGAAATCCAATATTTGCT
ATATCAGAAAAAGAAATGATCCGTTAGGTTCAGGATTGATCTCTGATAATAGGTCAGATT
GTACCAATCCATTTTATTCTATTTATTCCAAGGAAAAGATTCAACAATCACTTAGACAAA
ATCAAGGAACTATTCATACGTTGTTGAATAGAAGTAAGGAATCTCAATCTTTGATAATTT
TGTCATCATCTAATTGTTTTCAAATGAGTCCATTCAAGGATGTACAATATTCCAATGGGA
TAAAAGAATCAATTAAAGTAGAACCTCTAATTCCAATTAGGAATTCGTTAGGCCCTTTAG
GAACATCCTCTCAAATTGAGAACTTTTATTACCTTTTAAAAACTCATAATCAGATCTCGG
TAACTAAATATTTGCAACTTGACAATTTCACACAGCCTTTTCAAGTACTTCAATATTATT
TAATGGACGAAAACGGGATAGTTTATAATTCCGATCCATGCAGTAACACTCGTTTGAATC
CATTCAACTTGAATTGGCATTTTTTTCATAATAATTATGATAATAATTATTATCAAAAAA
AATCCCCAATAATTAGCCTTGGGCGGTTTTTTTGTGAAAATGTATGTATAGTCAAACATG
GACCGCACCTAAAATCGGGTCAAGTTATAATTGTTCAAATCGACTCTGTAGTAATAAGAT
TGGCGAAGCCCTATTTAGCCACTCCAGGAGCAACTGTTCATGGCCATTATGGAGAAAAAC
TTTCCGAAGGAGATACATTAGTTACATTTATATATGAAAAATCGAGATCTGGTGATATAA
CGCAGGGTCTTCCAAAAGTGGAACAAGTGTTAGAAGTTCGTTCGATTGATTCAATATCAA
TGAACCTAGAAAAGAGAGTTGAGGGTTGGAACGACCTTCTAACAAGAATTCTTGGAATTC
CTTGGGGGTTCTTGATTGGTGCTGAGCTAACTATAGTGCAAAGTCGTATCTCTTTGGTTA
ATAAGATCCAAAAGGTTTATCGATCCCAGGGTGTGCAGATCCATAATAGACATATAGAAA
TTATTGTCCGTCAAATAACATCAAAAGTGGTGGTTTCAGAAGATGGAATGTCTAATGTTT
TTTTACCCGGAGAACTTATTGGATTGTTGCGAGCGGAACGAACGGGGCGTGCTTTGGAAG
AAGCAATTTGTTACCGAGCTATATTATTGGGAATAACGAAAGCATCTCTAAATACTCAAA
GTTTCATATCCGAAGCGAGTTTTCAAGAAACTGCTCGCGTTTTAGCAAAAGCCGCGTTAC
GCGGTCGTATCGATTGGTTGAAAGGTCTGAAAGAAAATGTTGTTCTAGGGGGGATGATAC
CCGTTGGTACCGGATTCAAAGGATTAGTGCACTGTTCAAGGAAGCATAATAACATTCCTT
TGGAACCCAAAAATAAGAATTTATTTGAGTGGGAAATGAGAGATATTTTATTCCACCACA
GAGAATTATTTTCTTTTTGTATTTCAAAGAATGTACAGGATACATCAGAACAATCATTTA
TAGGATTTAATGATTCCTAACAGCAGACTCATCCTTTTTGTCTATTTGTGGTTGCAGTCA
TTTGATTTGGTAATAGTAATAAGGAGAATAATAAAATAAAGAAAATAATGAATAGAAAGA
TTGAAAAAAAAAAATGAACGGCTTGGATCGCGTATCAACGGCCAATTTCCGTTAGAAGAG
AAGGTTCCATGGGAACTATTATTTTTTTTCTATTTTCAGGGTACCTCATCTCTTTTTTTT
CTTTGAAAAAAAAAAAAAAGAGAAGAAGTGTGGGGAGAAATGACAAGAAGATATTGGAAC
ATCAATTTGGAAGAGATGATGGAAGCAGGAGTACATTTTGGTCATGGTACTAAGAAATGG
AATCCTAGAATGGCACCTTATATATCTGCAAAGCGTAAAGGTATTCATATTATAAATCTT
ACTAGAACAGCTCGGTTTTTATCAGAAGCTTGTGATTTAGTTTTTGATGCAGCAAGTAGG
GGAAAACAATTCTTAATTGTTGGTACCAAAAATAAAGCAGCTGATTTAGTAGCCGGGGCA
GCAATAAAGGCTCGGTGTCATTATGTTAATAAAAAATGGCTTGGTGGTATGTTAACGAAT
TGGTATACTACAGAAACGAGGCTTCATAAGTTCAGAGACTTGAGAACGGAACAAAAGACG
GGCAGACTCAACCGTCTTCCGAAAAGAGATGCGGCTGTGTTGAAGAGACAACTATCTCAT
TTGCAAACATATTTGGGCGGGATTAAATATATGACGGGGTTACCTGATATTGTAATAATT
GTTGATCAGCAAGAAGAATATACGGCTCTTCGAGAATGTATCACTTTGGGAATTCCAACG
ATTTGTTTAATCGATACAAATTGTGACCCGGATTTAGCAGATATTTCGATTCCAGCGAAT
GATGACGCTATAGCTTCAATCCGATTAATTCTTAACAAATTAGTATTTGCGATTTGTGAG
GGTCGTTCTAGCTATATACGAAATTCTTGATTAATAATAAGATAAGGAAATAAGGAAATT
ATTTTGGGAACTCCATATAATATAGATTTATTGAACCGGTTACTATATCCTGAATCGCAC
AAAAGAGATAAAAATAACTGAGGCTTTGATGTGATTAGTTGATATTCAAAATAGACAATT
CCTGTGGGCGAGTCGAAAAAGAGCTAGGTGAATCAAAATAATTTCTTTTAAAGTTCGATT
TCTTTCAGAGGGTAATATGAATTTTTTATTATGTTCCATCAACACACTAAAAGTGTTATA
CGATATATCCGGCGTGGAAGTAGGCCAGCATTTTTATTGGCAAATAGGAGGTTTTCAAGT
CCATGCCCAAGTACTTATTACTTCTTGGGTTGTAATTGCTATCTTATTAGGTTCGGCCAT
TCTAGCTGTTCGTAATCCACAAACTATTCCTACAGACGGTCAGAATTTTTTTGAATATGT
TCTTGAATTCATTCGAGACGTGAGCAAAACTCAGATTGGAGAAGAATATGGCCCATGGGT
TCCATTTATTGGAACTCTGTTTTTATTTATTTTTGTTTCGAATTGGTCAGGGGCTCTTTT
ACCTTGGAAAATCATAGAGTTACCTCATGGTGAGTTAGCCGCACCCACAAATGATATAAA
TACTACCGTTGCTTTAGCTTTACTCACGTCAGTAGCATATTTCTATGCGGGCCTTAGCAA
AAAAGGATTGGGGTATTTTGGTAAATACATTCAACCAACTCCAATCCTTTTACCCATTAA
CATCTTAGAAGATTTCACAAAACCCTTATCACTTAGTTTTCGACTTTTCGGAAATATATT
AGCTGATGAATTAGTAGTTGTTGTTCTTGTTTCTTTAGTACCTTTAGTGGTTCCTATACC
TGTCATGTTCCTGGGATTATTTACAAGTGGTATTCAAGCTCTTATTTTTGCAACTTTAGC
TGCGGCTTATATAGGAGAATCCATGGAAGGTCATCATTGACTAGTTTTCGCCATAGTCTT
TTTTTAGCTTAGCCTGACACAATGCATACGCGTCGCAAGGGAATCCACTTAGGCTTAGGG
AAGATAAGAGTTTACAAAAAAGGAATAAAAAAAAAAAAAAGAAACAAAGGGGATTTATTA
GCGAAGGAGGGGGGGATCGAACTAGGTGTATGTAATCTACTCGCTATAAGACAATTTTTG
TGGATGTTTCAAAGAATGATTCTAGAATCCGAATGAATCTAAGAAACGAATAGTTGGTTT
ACGTTATAGGGGAAAAACATGTATATGTAATATTATATATTAACTAGGTATATATGAACT
AAAAATATATCTTATTTGGACTACTTTGGACTACTAGTGTTATCTAGGAATTCCGACGAA
AGTCTTTCTCTTTCGTCTGTAATTTTGATTTAAATATTGAATGAAGTGAAATCACGAATT
AAAGAACAAAGAATTCAAAGAATGATTCCGAAGAAAAAAGAAAGAAATGGAAGAACAAGA
GTGGTACGGATTCACAAAATTACGTGGATAAGAACTAAAAAAAAAAAGAGATATTGAAGT
AGTTCTGATAATTCACGAATATTTTTATTTTATTTCAATTCAGGGTTCTTAGTTACTTTA
AACTGAATAAATTTGAGCGATGGGATAAGTAAGTCATAATTCATTGGTTGATTGTATCAT
TAACTATTTCTTTATTTTTTTGTTTTGGTGCGAGGGACTTATCATGAATCCAATTATTTC
TGCCGCTTCCGTTATTGCTGCTGGATTGGCCGTAGGGCTTGCTTCTATTGGACCAGGAGT
TGGTCAAGGTACTGCAGCGGGACAAGCTGTGGAAGGGATTGCGAGACAACCAGAGGCAGA
GGGAAAAATACGAGGTACTTTATTGCTTAGTCTGGCTTTTATGGAAGCTTTAACAATTTA
TGGACTGGTTGTAGCATTAGCACTTTTATTTGCGAATCCTTTTGTTTAATCTTACAAAGA
AAAATCTATATCTATTTATTATTTCTTTATTTAGTGGTATTTTTAAAAATAAAAATAATA
GAATAAATAAAAAAAAAGAGAGATAATTATTCTATCTAATAATTATTCTTTCTATAAGAA
AGAGGAGACCATATGAAAAATATAACCGATCCTTTCCTTTCCTTGGGTTATTGGCCATCC
GCCGGAAGTTTCGGGTTTAATACCGATATTTTAGCAACAAATCTAATAAATCTAAGTGTA
GTGCTTGGCGTATTGATTTTTTTTGGAAAGGGAGTGTTAAGTGATTTATTAGATAATCGA
AAACAGAAGATCTTGAAGACTATTCGAAATTCAGAAGAACTACGCGGGAGGGCCCTAGAA
CAACTGGAAAAAGCCCGGACCCGCTTACTAAAAGTAGAAAAGGAAGCGGATCTGTTTCGA
GTGAATGGATATTCTGAGATAGAACGAGAAAAATTGAATTTGATTAATTCAACTTCTAAG
ACTTTGGAACAATTAAAAAATTACAAAAATGAAACCATTCGTTTTGAACAACAAAGAGCG
ATTAACCAAGTTCGACAACAGGTTTTCCAACAAGCCTTACAAGGAGCTCTAGGAACTCTG
AATAGTTGTTTGAACAACGAGTTACATTTACGTACCATCAGTACTAATATTGACATGTTT
GGAATGATGAAAGAAATAACGGATTAGTCCTTCTACTGCAAGGATTATTTTTTTTTGTTT
GAAAGAAAAAAAAGAATTAAGAAATATTCATGGTAACCATCCGAGCCGATGAAATTAGTA
ATATTATCCGTGAACGTATTGAACAATATAATAGAGAAGTAAAGATTTTAAATACCGGTA
CCGTACTTCAAGTAGGCGATGGTATTGCTCGTATTTATGGTCTTGATGAAGTAATGGCAG
GTGAATTAGTAGAATTTGAAGAGGGTACCATAGGCATTGCTCTGAATTTGGAATCAAGCA
ATGTCGGTGTTGTATTAATGGGTGACGGTTTGCTGATACAAGAAGGGAGTTCTGTAAAAG
CAACAGGACGAATTGCTCAGATACCGGTAAGTGAGGCTTTTTTGGGTCGTGTTGTAAATG
CGCTGGCTAAACCTATTGATGGTCGAGGTGAAATTTCAACTTCTGAATCTCGTTTAATTG
AATCTCCCGCTCCGGGTATTATTTCGAGACGTTCCGTATATGAGCCTCTTCAAACAGGAC
TTATTGCTATTGATTCTATGATACCTATAGGACGTGGTCAGCGAGAATTAATTATTGGGG
ACAGACAGACTGGGAAAACAGCAGTAGCTACAGATACGATTCTCAACCAACAAGGGCAAA
ATGTAATATGCGTTTATGTAGCTATTGGTCAAAAAGCATCTTCTGTGGCTCAGGTGGTGA
CTGCTTTACAGGAAAGGGGAGCTATGGAATACACTATTGTGGTAGCTGAAACGGCGGATT
CTCCGGCCACATTACAATACCTCGCTCCTTACACAGGAGCAGCTCTTGCTGAATTTTTTA
TGTACCGTGAACAACACACTTTAATCATTTATGACGACCTCTCCAAACAAGCACAGGCTT
ATCGCCAAATGTCTCTTTTATTACGAAGACCACCGGGCCGCGAAGCTTATCCCGGAGATG
TTTTTTATTTGCATTCACGCCTTTTGGAAAGAGCTGCTAAATTAAGTTCTAGTTTAGGTG
AAGGAAGTATGACTGCTTTACCAATAGTTGAGACCCAATCGGGAGATGTTTCAGCTTATA
TTCCTACTAATGTAATTTCGATTACAGATGGACAAATATTCTTATCCGCCGATCTGTTCA
ATGCTGGAATCCGCCCTGCTATTAATGTGGGCATTTCGGTTTCCAGAGTAGGATCCGCGG
CTCAAATTAAAGCCATGAAACAAGTAGCCGGCAAATTAAAATTAGAATTGGCACAATTCG
CAGAATTAGAAGCCTTTGCACAATTTGCCTCTGATCTCGATAAAGCTACTCAGAATCAAT
TGGCAAGAGGTCAACGATTACGTGAATTACTCAAACAATCTCAATCAGCCCCTCTTTCGG
TGGAAGAACAGATAATCACTATTTATACCGGAACGAACGGTTATCTTGATTCATTAGAAA
TTGGCCAGGTAAGGAAATTTCTGCTTGAGTTACGGAATTATTTAAAAACGAATAAACCTC
AATTCCAAGAAATCATATCTTCTACCAAGACATTTACTGAAGAAGCAGAAGCCCTTTTGA
AACAAGCGATTCAAGAACAAATGGAGCGTTTTCTACTTCAAGAACAAGTCTAAATAACTG
GATCTCTTTAAATCCGTAAATCTGTCTATATTAAGTAAGAAGTGTATATAAGAAGCGGAT
CTTTTATTTAAGCCATTCAAAACATCTTTCTTGATATAGAAATATCAAATAAAATACATA
TGGAAATAAATTGCGTCCAATAGGATTTGAACCTATACTAAAGGTTTAGAAGACCTCTGT
CCTATCCATTAGACAATGGACGCTTTTCATTTCAATTTTTATTTTTTCTTTTTCTTGTTT
TCTTTTTCTTGTTCGTAAAAAACGAATATAGGACAGGGTCGGGAATTGGGTATTCAATTT
GCATTTTAATAATGAATTACATTAATTATATTCGAATTATTAAATTCGATTATTTTCTAA
ATTTTAGAATATTTTCTAAAAATTTTATTTCTAATAGTATTTATTATA
>contig_79 Average coverage: 1409.83
AACACACTCTAGTCTTAAACCCGTAAACAATTTTCTTCATTTGGGTTTCCGCAGTACTTC
ATTATATCAGTCAAAATAGGCTGATTATTTTGACTTAACGATGCCCATCATGAAAGTTAT
CCTTTTTTTTTTTCTTCAATTGAGTTTTTGTCAGAGTAGTCTTTTCGGATTTTGAAATGT
CCATTCTTCAATCTCGGGACTCCGAACACTTTGTCGAGCTCAAACAATAAGGTCTAGTAA
ACATTTATTTTTCCTTTTGGGGAGGAGCTTGCTTATTCTTACTTTGTTTGTGTTGAAAAG
ACTAAAATCCTTACAAATCAGTTCATTTTAGTCATTATAAGCTAGTTGAATCACCTTGGA
GTGATCATTCCGCTGCGTCATTAGATTCCCTTGGTCGGAATTTTGTCTTGTTGTGTTCTT
ATTTCATGTTAATAAGAAAATTAATCATTTTATACAAGTAATTAAGTTTAGTCAAAAGCT
AATCCCTTATGGGTTTCCTGAATTAATCCTTGTTTATATACATTTAGTCCCTTTATGGTC
TGTACACACCATCACACTTTAGAACTTTTGGGGTTTTATGTCTTCATTAGTTTCAATATT
TATTCCATTGTTATTTACCATTAAACTAAGCAAAATCTTCCCACTTGATTTTTATCATAT
GTGAGTCCTCACCAAGTACTAATGGTCAAGACAGATTTTTATTTTATTTACTTATTCTCT
GATGAAAATCAAGACAGCCTTTTTAAGCATATTCTATTCGTTGTTTCACATGCAAACATT
GTTAAATATGTTTTTTGTTTAATTGGTTGAATTTCTATTGATGTATCCGTTTTTTTGTTC
CGTGAAGACCATTGAAACAATTCAATATACAGTTTATTAAATATGTTTCTTATCTTCTTG
CTTCGTTTTACCCGATTTGTTTATTAAATCACGTATCTTCCCATGACAGTTTTTTATTTG
ACTAAGACTAAAACGACCCCAGTTTTGTATATTATTGAATTGTAAAGTGGCTTCTGGTTG
GTGTTAATCTGTGGGAATCTTTGATGTTTAGAAAGCTTTTCTTATTCATTTTCTTCAATT
TTTTATATATATAATTTCCTGCTCGGTTGACCATTCTAGCAACTCCAAAGTTTCACGTGA
GATCCATCAACCAAAGAAAGAATCTTGACCTTTTATTTACACCGGATGTCTTCATTGTGG
AGCTGAGCAATGGGAGGTTGTGTTTCCACTAGTAGTAAGAGTACTTGTAGTAACAAAAGC
AATGGAGATAAGTTTTCTCCATCATGCTGTGAAGTTGGATTCCTCGGGCAAAAGAGAAGG
AAAAGAACATTTTCTGATCATGTTATCGGTCTCCAGCATTTGCCCTCTATTCCCAACAGG
ATTTTCATGAATGGAAGGAGTCAAACTTCCTGCATATTTACCCAGCAAGGTCGGAAAGGG
ATAAACCAGGATGCCATGATTGTTTGGGAAGATTTCATGTCGGAAGAGGCAATCTTTTGT
GGTGTATTCGACGGCCATGGTCCACACGGCCACCTAGTTGCTCGCAAAGTTAGAGATGCC
CTGCCATTAAAGCTTCTATCATTCTTGCATTCTCTGCAGTCAAAGGAAAATGGGACAGGC
AAGACCTGCTTCAAAGGGAATACAAACAAGTTGGATGAAGAGTTGGAGAAAGTTGGCTCA
GCAGAGGATAAACTAAATTCATTGTGGAAAGAAGCCTTCCTGAAGTCATATAAGGCCATG
GACAAGGAGCTGAGATCTCATCCAAATTTGGATTGCTTCTGCAGTGGCAGTACTTCTGTC
ACTATTGTCAAACAGGGGTCAAATCTTTTCATGGGGTATATAGGGGACTCTCGGGCAATT
ATGGGATCCAAGGACAGCAGTGATTCCATGGTTGCAGTCCAGTTGACTGTTGATTTAAAG
CCTGATCTGCCGAGGGAAGCCGAAAGGATTAAACGATGCAAAGGAAGGGTCTTTGCTTTG
CAAGATGAACCTGAAGTTCCCAGAGTATGGTTGCCATTTGATGATGCACCTGGCCTAGCA
ATGGCTCGAGCCTTTGGCGATTTCTGTTTGAAAGAGTATGGAGTAATTTCGATTCCTGAA
TTCTCGCATCGAACACTTACAGAGAAAGATCAGTTCATAGTTATTGCTTCTGATGGGGTC
TGGGATGTCTTGAGCAACGAGGAGGTGGTTGAGATAGTCTCCACAGCTCCAACTCGGTCT
TCAGCTGCAAGAATTTTGGTTAACTCAGCTGCTCGTGAATGGAAACTCAAATATCCAACT
TCGAAGATGGATGACTGTGCAGTAGTATGTGTATTTCTAGATGGGAAAATGGACTCTGAA
TCAGACTATGAAGATCAGTGTTATTCTTCAGCAACCCTTCAAAGTAACCATTCGGGTAAT
GCGGTTGAATCAGACGATGGCCAAAAGTCAGAGCCATCGCTGCAAAGGAACTTCACAGTA
AGATCATCAGAAGAAAGTGACAATTATGGAAGACTCCCAACTGAGCTTGAAGGGAATAGT
GAAGCTGCTGTAACTGAAGATCAAAACTGGTTAGGCTTGGAAGGTGTAACGAGAGTCAAC
TCTCTTGTTCAGCTACCAAGATTTTCTGAGGAAAGGCCAACTTAAAAAATTTTGTTACTT
GATGTGTACAAATGAAATGGGTTTTTTTTGGTGATATGCGTTTCCATTTTCAGCCGCAAT
ATTCAACCCAAAAAGGCTGGAAATCATTCTCTGAATGATTGACCAAAAAGTCACAAACTC
TTTGTTTAGCTCCATCAACAAAATCAATTTGTTTGTTGAACTTGCACAAAATTTAGTGGG
AACAGTTCATGCTAGGGGAAGTGACTCACTACATATTTATGTTCATATATTTGCAAATTG
TACTATAGTATTTGGTTGAAATTCTAGCCATATCTTCATTTGGGTACGTACACCTCCAAT
TTTCGTGCGAGTTATAATTATTAATTAGCACTCAAATGAGAAGAAAAATTATAATAGTGA
TAATCCTTTATTTATTTATTTTGTTTTTC
>contig_80 Average coverage: 95071.28
TTTCTTAGTCGCCTTATATTTTAAGTTATAGGAGATACTGAGATACAATAGATATATGGA
AAAATAAATAATATTTTTAACATCTCTTTTTATTTTTTCTTAGTCGCGTTTGGTCCGTGT
GGCTAGTCCTATAAAACCCTCCCTTCTCTTCCAAACCAAAATCCATATCGTTAAACAACA
CTCTCTAATACCAAAAAAACTTCTCTCTTCAAACTCTCACTCTTACATATCAGTTAACCC
AAGTTTCTTTTCTAGTTAACCATGGCTGAAGAGAACAAGAGCCACGATTACGAGGGTTCA
TCCGTGGAGACCAAAGATCGTGGACTATTTGATTTCTTGAAGAAAGATGATCACAAGGAG
GAGGAAAAGAAGGCTGATCACCATCATCATGATGCTGCTATAAGCTCCGAGTTCACTGAG
AAGGTCAAAGTGTCTGAACAACACGAACCTGTTAAGTCTTCTCATGAACCAGTCAACTAT
TTCAACGCTGAAGAAACTGTTAATGAAGAAGAAAAGATGAACCCAAATCCAGCTAAACTC
CACCGTTCTCACAGTAGCTCTAGCTCTTCTAGCGATGAGGAAGAATGTGAAGGAGAAGAG
AAAAAGAAGAAGAAGAAGAAGGGAATTAAGGAGACACTAAAGGAAAAATTCTCAGGTGAA
GATAAAAAGGAGGAAGAGAAGGTTCATCAACATCATGTGGACACAAGTGTGCCTATTGAG
CACGAAGTTCAAGCTCATCACACAACACACGAAGGTCCTCATGGGTACACATCAACAGAG
ACTGTGGTGACCCCTGTTCCCAACCCAGAAGAGAAGAAGGGTTTCCTTGAGAAAATCAAG
GATAAACTACCTGGTCAGCACAAGAAAGAGGAAGAGGTAGCAGTGGTGACATCACCAGCA
GCACCACCACCACCAGTTCACCACGACCAGCCCCATTACTCATCATCGCATGATCATGAT
GATCATCATGAAGGTGAGCCTAAGGAGAAGAAGGGTATTTTGGAGAAGATCAAGGAAAAG
CTTCCTGGGTACCATTCCAAGACTGAGACTACTGAAGAAAAGGAAAAGGAAAAGGAAAAG
GAGAGTGGTTCACATTATTAAGAAAAAGCTTGGCTCATACGCTGGCCAGTATTTTGGTTT
GATAAAATGATGGTGTGGTTTGTTTGTTAATTAATTAAAAATCCTATCTTTCATGATGGG
TCCTATTCTGCTTTCTTTCTTTCTTTTTTTCTTTCCATTTCTGTCTGAAAAAATATATAT
GTAATATAAGTGCTTTATTGTGTACTTATACATATATGTATGAATGTTTAAAATTCATGA
TGTATTGAAAATTTGGACTTTCTTTTGTATTTATAATGTATCTTCTTTTCTTTTTTTTGC
TGAATATTTATGGCCATATATATCTTCTTACAATCTTCACTTTTATGGTAAGTCCC
>contig_81 Average coverage: 771.83
CCCCAAATTCCATGCGCAAAAATAAAAAACAAATATAACAAAATATCAAATAATAATTAC
CAACTTGTTTTTCTTTTTCCTTCTCCTCCTCACAGCGACCAAGCGGCATCAGTTAGATGA
AGATGACTGCGATTTTCATAGAATCTCTAATCACTAGGAGAGAGTGCCAGCTTTGATTTA
GGGTTTCTGAATTTGCTCCTGAAGCACACTAGCAATAACTAGTCGCTTTCGGATTTTTGA
GTCGGGAGTTTTCAACGATTTGATTGATTCCGTTTCTAGGGTTTGGTACTTTGGTCACTC
AATCAGGGTTTTTCATTTTTTTTGTCTGTGCATATATTGGAATTGATTGGTTTAGGGTTT
TCAGTTTGGGAGGAGCGGAGAAAGCTTGGGGGTGGTACGGGTGATGTGAGAGGAAGCTGG
TTTGGGTCGGTTTCTAGGGTTTTAATGGGGAGTACCGGTGAGGCTGACCGGAAACGGCGC
CACGTTAACCCCATATCCCCTACGGCTGCTAGTGCCAAGAAGCAACACTTCTTGCCCATT
TCCGAGGACAAAAAGCTTGATATTGCCGTTCTTCAGTATCAAAATCAAAAGTTAATACAG
AAGTTAGAGGCACAGAAGATTGAATATTTGTCTCTTGAGAATAAGTTCTCCCAACTCGAG
GAGAAACACCAGCCATATGATTCAGCATTACACGTGGTCAATAGGTCTTGGGAAGAGCTT
GCTCGTGACTTGGAATCATGTTCGATTCATACAAGAGAAACAAGCTGCAAGCAAGATGTT
GGTTGCATGTCCATTGTTGAGGATGAATCTGAATCTACTTTCCATGAGGCTTTTCTTAGT
CGTCTTACGGAAACTGGTGCAACAGAAAGTTCGTCATTATGTGACCTTCCTAAACAGGCG
GAAGGTGATCATCAGAGAGCCTTTGAACAGACTAAGAACATCTTATGTAATCTAGTTGCT
GCTGTTGACAATATGTGGTATCTAAAAGATGGAATACATGCTTTTGTCTTGAAAAAACTT
TCAGAAAATGGATCTTGCAGGCAAAAGACACCAAGTGAATTAGATAGAGAAGTCAAGGAC
TTGAGGTTGGCATTTACTGAACTGTTTGTGAAGCATAAATCACTTTCATCAAAACTGCAG
AGTCATCGAGATATTGATGCAAAGAATAAAGCTGAGCTTAGAATTTTAAGAGGGGAGTTG
CAAATCAGAGTTGCTGAACTAGAAGAGAGTAATTGCAAACTAGCAATTCTCAAAGCTCGG
AGAGATGCTGCAAAAGGGGCAGGCTTTCCTGTCTTAAATTTAGGGAGCAAGCATGTTAGT
AGTGACAAAGTCAGGGATAAAGTAAAAGATATACAAGATATGGAGATTGCTCTTAAAGAA
TTAATGGATCAAGCTTCTTGTCGGCTTGAAGAAATAAAAGGTCTTCATGAAGAGAGAATA
CTTATATTGCAGCAGTTATATAATTTGCAGAGCAAATTGAAGAATGTAGCATGTATTTCC
TCTTCCCAAGCCTATCTCTTAGTGAGAGATCAAATTAAAAAATCAAAATCTGAAGTTATA
CAATATCAGGCTTCGTATGAGAAACTTCAGGCTGAGAAGGATAATCTTGTCTTAAAAGAA
AGAGAACTCAGTGTTAAAAGTGATGTCATTGATGTCCTTCGAAGATCTGCCGCAATTGAG
AATTCAAAAATTTCTGATCTTAGGATAGAAATACAGAAGCAGAACGATGAGAGAAAGATA
ATTGAAACAAAGGTGGAAGATGCTTCAAGAGAACCTGGAAGAAAAGAGATAATTGCAGAA
TTTAAAGCCTTGGTGTCTTCATTTCCTATGGAAATGGAAAACATGCAAGGCCAACTGCGT
AAACATAAAGAGACTGCTTCAGATGTCCATTCTTTGAGGGCTGATGTTCAATCTCTTTCT
AGCATTCTTGACAGGAAGGTGAAAGAGTGTGAAACTCTATTTGCTCGATCCACAGGTCAG
GCTGCTGAGATACAGAAATTGCAAACTGTGGTTCATGACTTGAAAGAGAGCACCTATGAG
TTAAAGCTGTTTCTGGAAATGTTTAGACGTGAATCCTCTGATTCGAGGGACATTCTTGGA
GCTAGGGATTTGGAATACAAGGCGTGGGCTTGTGTTCAAAGCTTAAAGTCTTCTCTAGAC
GAGCACAAGTTGGAATTACGAGTTAAAACTGCAAATGAAGCTGAGGCCATATCTCAGCAA
AATTTAGCTGCTGCGGAAGCTGAGATTGCAGATATGAGACAGAAGTTGGAAGCTTCCAAA
AGGAATATGTTGGAACTCGCTAATGTATTGAAATCCAAAAATGAAGAGAATGAGGCTTAC
TTGTCTGAAATTGAGACTATTGGACAAGCATATGATGATATGCAGACTCAAAACCAACAT
CTATTACAGCAAATCACTGAAAGAGATGATTATAACATAAAGCTTGTTTTGGAGGGTCTG
AGGGCAAGCCAACTGCAGGATGAGTTATTGATGGAAAAAAGAACATTGGAGAGGGAGATT
CAACAAGCTAATTCATCTTTAAATTTTTATGACATGAAAGCTGCAAGAGTTGAAGATCAG
TTGAAGGTTTGCTCAGATCAGATTCAGAAGCTATTAGGAGACAAGTTCCAAAGTTCTGTG
ATGTTGGACAGTACCCAAAAGAAATTACAAGATCTTAAAAGATCATCAGAACAAACCTGT
AGATCACTAGATGAATCACAATCTAAGATTTATAAAAGTCGAGTGGCTTTGTTGGACCTA
CAAATAGAACTAGAGAAAGAAAGGTTTGAAAAGAGAAGACTTGAGGAAGAGCTGGAAGTT
TTGAGGAGAAAGGCCTCAAGACTAAGAGCGCAGACAGAAGGTTCCTCAATTATTGAAAAG
CTTCAACAGGAACTAGGTGAATATCGGGAGATACTAAAGTGCAGCATCTGCCTTGATAGG
ACAAAACAGGTTGTAATTACGAAATGCTATCATTTATTCTGCAACCCTTGCGTGCAACAT
ATCATTGAAACTCGACACCGCAAGTGTCCAACATGTTCCACTTCATTTGGTCCTAATGAT
GTGAAATCTGTGTACATCTGAGAGGCAACCGAGAAGAAGTTTGTTTGTTGCATGTGATAC
CAGAGACCAACTTCTCAATGAGCCAGCATCATATCATACGCCTTTAGCTGCATTGATCCC
AGAGACTTGACCGATGAGTGAGGACAGGTTCATATGTATTGTAGTGATGTGTAGAGGAAA
TATAAGTTGCCTGATTGGTCCTTTTTGCTTTCCTCATCCCTTGTCACCGGTGCAGGTCTT
TAGATTTGTTGGCACTGGTTCTAGGTTGTTGATTTTACCAATTTCTTATTGTAATTATAG
TTTTTCTTTCTTTTTTTCTCCCCCGGTAACTGCTTCGAGCAACTGGAATCTCTAATCTAT
GATTTGCAGATTGATTGGATTCCATCCAATGGCTAATCAGAGTAGCTGGATGCTGCGCGT
CGTCATAAGTGAATTGAATCTGGTAATGAATGATAATGGTAATGGTAAGCCTAAAGTTGT
CATAATGTGAATGAATGTCAGTAGCTTATTTTTAATTTCCTCTTCTGAGCAGCTATTACA
TGAAGCTAACATTTATGCAATTTCTTGATCACCACTAATTTAGACCTTTGAATGTAACCT
TTAAAAGGGAAAAAGAAAAACATCAACTATGTTTGGTAGAGGGATAGAGAAAGTTGAGAT
GAAGAAAATGTTTAAGGAAAGGAAAGTATTTTCCATTGACGAGCTAATAAAAAATACAAT
AAAGTTGTAAATTTAGTGTATGTAGTGGGAAAT
>contig_82 Average coverage: 258.07
TTCAGAAATACAGGCTTTACCTCAAAAGAATCAGTTGGCATGCAAAGCAACACCCTAATA
ATATGGAAGCAGCCTTAGGCAGTTCGGATTCTTCCTATCTGACCCGAACAAAGACACATA
TCATATTGTTCATTGTGTTGTCTATGTTTTTTGTTTTCATTCTTTTAGAAATATATACCA
TAAAAATCTTTAAAAAAAAAAAAGAATTTTATTCCTCGCCCTTCACCATGATGGAATAAC
TAAACTTAGATCTAAGCAAATCCTGAATCCTTCAAGACAAATGAATTCCATATCCTTTCT
CGATCCACTTGTCATGAGCTTTAAAACTAATAGTTCAACTTTCCCAAAATCCACCGTCAG
GTGGTGGCTCTGCCGCTGTCTGTCGTTGGAGCTTCGGCGTGGCTTTGGCTGATGATTGTG
AAAATTGTATTGAACTGTAGGAATAATTTTTTTTATGTTTTCTAAAGGGCACTCTAGCAC
TCTCTTATGTGTCAGTATTGTTATTGGTCTAATTAAGTATCGGGTCCTACATAGTTTAAT
ATAATAGCTTTTAGGAAGTATCGCTAGTTAATCGCAACGTGACATGTCGAGAAGATGCTA
GACACCACTGGTGCCTAATAAAAATGCTCATATATATATATATATATACAGTAGAACCTC
TATTCAAGAATACACTTGGG
>contig_83 Average coverage: 3945.85
GAGTTAAATTCCGATAAAGGTAAGAGTCTTCACACACAAAAATCTTAAGAGCAAATAGAG
ATTTCAAACCTCTAGTATCTAGACACGTATGCCATCCCAAAACCACATCCGCTTCAAATA
TTACTCCCCGGTTTACACTTCTTCTTCCTTCACCCGCCACTTCTCTTTCTGCTAATTTAG
GCTCAGCCTTCCTTCCTTATCTTTCTTCTTCTTCTTCAGTCCTCACTGATTTTCCTTCCG
ATGCTTTCAAAGATGGCAGCAGCATCATCAGCTTGCCTTGTGGGAAGTAGTTTATCTACT
CATGGTACTAAACCAGCTTTAAGCAAGGACTTATATGGGAGGCAGTTTCTGCCTTCTTCC
AGCCTTCCGTCCCTGAGTCAAGTGACGAAAAAAGTTTCTATAAAGGCTTCTATGGAGCAA
AAGCAACATGAAGGTAGAAGAGGCTTTCTTAAGTTTTTGCTTGGCAATGCAGGAGTTGGT
GTTCCTGCTTTGTTAGGAGCTGGGAGTGCCAGTGCCGATGATCAAGGGGTTTCTTCCTCA
AGGATGTCTTATTCTAGATTTCTAGAGTACCTTGACAAGGATAGGGTGAAAAAAGTAGAT
TTATTTGAGAATGGAACCATAGCTATTGTGGAAGCTGTTTCACCTGAGTTGGGCAACCGA
GTACAGCGAGTTCGTGTGCAACTTCCTGGGTTGAGCCAAGAGCTTTTGCAGAAGTTTAGA
GAGAAAAACATTGACTTTGCAGCACACAATGCTCAAGAAGACTCAGGTTCTTTGTTATTC
AACTTGATTGGAAATTTGGCTTTCCCTCTAATTTTAATTGGGGGTTTGTTCCTACTCTCA
AGGCGTTCATCTGGAGGCATGGGTGGACCTGGTGGACCTGGGTTTCCCTTGACTTTTGGT
CAATCTAAGGCTAAATTCCAAATGGAGCCTAACACTGGGGTGACATTTGATGATGTTGCT
GGGGTGGATGAAGCCAAGCAAGATTTTATGGAGGTGGTGGAGTTTTTGAAGAAACCTGAG
AGGTTCACTGCAGTTGGGGCTCGAATTCCTAAAGGAGTTCTTCTTGTTGGTCCCCCTGGA
ACTGGAAAGACTCTGCTAGCTAAAGCAATTGCCGGTGAAGCTGGCGTTCCCTTTTTCTCC
ATCTCTGGTTCTGAGTTTGTTGAAATGTTTGTTGGAGTTGGAGCTTCTCGAGTACGTGAT
CTTTTCAAAAAGGCCAAGGAGAATGCACCTTGCATTGTATTTGTTGATGAAATTGATGCT
GTGGGACGACAGAGAGGTACTGGAATTGGAGGAGGAAATGATGAAAGAGAACAGACCCTT
AACCAGCTCTTAACAGAAATGGACGGTTTTGAAGGTAACACTGGTATCATTGTTATCGCT
GCCACTAACAGAGCAGACATTCTTGATTCTGCTTTATTAAGGCCTGGGAGGTTTGACAGA
CAAGTAAGTGTTGATGTTCCGGATGTACGAGGAAGAACAGAGATCTTAAAGGTTCATGCC
AGTAACAAGAAGTTTGATGGTGATGTATCTCTTGAAGTTGTAGCAATGAGAACACCTGGT
TTCAGTGGAGCTGACCTTGCAAACCTTCTCAATGAGGCTGCTATATTGGCCGGTCGGCGT
GGGAAGACAGCAATTTCATCCAAAGAGATTGATGATTCGATTGATAGGATTGTTGCTGGA
ATGGAAGGCACAGTAATGACAGATGGGAAGAGCAAAAGTCTGGTGGCATACCATGAAGTT
GGGCACGCCATATGTGGGACATTGACTCCAGGACATGATGCTGTTCAAAAAGTGACCCTA
ATTCCAAGAGGTCAAGCACGAGGTCTTACCTGGTTTATTCCTGCAGATGACCCTACTCTG
ATCTCCAGGCAGCAACTATTTGCTAGAATTGTTGGAGGACTTGGTGGCAGAGCTGCAGAG
GAAATTATCTTTGGTGAACCTGAGGTGACAACAGGTGCTGCTGGTGATCTGCAACAGATT
ACCGGTTTGGCCAAACAGATGGTAGTAACATTTGGAATGTCTGAGATTGGGCCATGGTCA
CTAATGGACTCATCAGCTCAAAGCAATGATGTAATTATGAGAATGATGGCAAGGAACTCT
ATGTCTGAGAAGCTTGCTGAGGACATTGATTCTGCTGTCAAGAGATTATCAGATGAAGCT
TATGAGATTGCTTTGACCCACATCAGAAACAACCGTGAGGCCATGGACAAGATTGTGGAA
GTCCTTATTGAGAAGGAAACAATGACCGGGGATGAATTCCGTGCCATCCTCTCTGAATTT
GTTGAAATCCCTGTTGAAAATCGGGTTCCTCCTGCAGTACCATCGCCTGTGACAGTGTAA
ACAACTCAAAATATACTTTCAGTAAACACTTGAAATCATATATATCCTCAATTGGTTAAA
TGTATCATAACTGTAATTTTGATCATATGTAAAGTACTCTAGATTGAAATGACAGGAATT
TATCAGCTGTAGAGCTTTTTGGTTTAAATAGTCACTATGATTAGCTGCTTGATGAAAGAT
TAGTCTTTGTATGTAGGCTTTCCTTTGATGATAATTCTTATAAATAAGTATAGACAAAAG
CTTCAAATGACTTGAGTAATATTAAAAGAAGAATGGAAATAGTGCTTAAATAGTAGATAC
AGAACGTCTTTGCAT
>contig_84 Average coverage: 1696.06
CTGAAAAGTACCAAGGTTGTCCTCGTAGCACTCTACTCTTTACACTTTGTCTATCAAAGG
TTAGTATGAAGATCCCATCATTGTAATCCTCCACTTTGACTCCAGCATTGTTCTGCCATT
TTGCTTCGAAAAACCTCTTAAGGCCACCTTTATTAACTGCCTTATTTGATAAGGATCTAC
CAAATACAACCTTAGAATAATCTAAGGTCTCTTCCTCAGCATTGCCACATAGTCGGATTT
TCTGTTAAACCGATAAGGATCTGACATATCATTCTTTTTACCCATAACTGGAGTACCACC
ACTTTCTTCATTCCCAGAACTAGACTTCTTGGTCCTTCTTATTATGAATTAGC
>contig_85 Average coverage: 694.86
ACCACACCAATTTTTGTTGTATTACTATTATTTGAGTTCTGTAGTAGTGACATATTTTGA
TCATAAAATAATTAGTTTATTATCACTAATTTTCTGCCTCGATTTTCTAACCTCCCAGAT
TTGAATGAGGAAGTCTCCTCATTCCTTCCCCACTTAATAAAATTTCTTTCTCTTCTCTCT
TTTATTTGTACACAACTTTTCACCTATAACTCTCCTCAAAACTTCTCTCTCTTTTCTCTC
TCACTTTTGAAAAAACTTGTTTAAGTTGAAACCTCTTCAACTCTTTTTCATGGTTTTTTG
AAATTTGTACTCTTCAAGGAAAGATTTTTTTGATTATTTTTTATTTATTTATGAGTATGG
CTCAGTGCTTGAAGTTGAGCGAGTTACTGAAAGAAGATCAGGAACCGTTCGTTCTCAAGA
ACTACATTTCCGACAGACTTTCTCAGCTGAAAACGGCTGACTATCCCAGAAACCATTTAC
AGCTCAAAAAACGAAAACCCATCTCAGAAAACAGAAGCTTTCCCGGAAAATTCTGTAAAA
CCGCTTGTTTTCTCTCCTTAAATGAGTCACCGGACCCTAGAAAGTCACCCCTTTTCGAAT
TTCAATCTCCGGCCAAGAGCCCTTGCAAAAACTCAAATGCCATTTTTCTACATATCCCGG
CGAGAACTGCGGCTCTGTTACTCGATGCTGCTCTGAGGATCCAAAAACAGTCATCATCAT
CATCTTCTAAGACCAAAACCCAGAAGCTAAAGAACGGTTTTGGCTTATTTGGATCGTTTT
TGAAGAGACTAAAGAATCGTAATCGGTCAAACAGGACCAGAGAAATCGAGGGGGGAAATG
GTGTTAAAGTCAAACCTTCGGTCAAGGACATTCTAAGAAAGGTTAATACTATGGAAGAAA
AGATAGTTAGAGGTGATGATCAGGTTATGACAGGCTGTGAGATTAGCGGTTCTTGTCCAT
GTACTGGTCGACCCAGTAGTGCTACTATTTGGTCGGAGACCAATGAAGAAAAATCTTTGG
ATTTAGAGACCTCGAGTAGTACTAGTAGCCACTATGAACACTCTGATGAAATCGATTTCC
TGACCAAACTCGTGAGAGAAAGTAATAATAATAATAATGGTGACATTGATTTTTCTTTCT
GTGACCATGAAAATGAAAACGACTTCTCTCAAAGCCCATTTCGTTTCGTTCTTACTCGAA
GCCCTTCTTCAGCCGGTCACCGGACGCCGGAGTTTTCATCTCCGGCGCCGTCTCCCTCCC
GCCATAAACAAGAGGAGAAACTTAAGAAATGTGTCTCTGAAAACCAGGAGTTCCAAAGGG
TAAAAAATGAAGAAGAAGAAGAAGAAGAAGAGGAGAAGGAGCAATTTAGTCCTGTATCAG
TATTAGACCCTCCATTTGAAGATGATTATGATGGTCATGAGGATGAAGATGAAGATGAAG
ATAATGGTTTTGATATGGAAAGCAGCTTTGCTAGTGTACAGAGAACAAAGCAGCAGCTAC
TGCAAAAGCTTCGTAGATTCGAGAAATTGGCCGAGTTAGACCCAATTGAACTCGAGAAAA
GAATGTTAGATGAAGAAGATGATGATGATGAAGAAGAAGAAGAATGCGAAGATGATG
>contig_86 Average coverage: 28717.23
CAGTACCAAACACTTTTCTCTTCTCATCTATTCTGTACTAAGATGAGCAAAATGGGGTCA
CCAAAAGCCCTATTACTTAGTGCTCTCATAGTAGCATTAGTCTCTCTAAGCTTCCCTTTA
GAAACCACTGCAAATAACTATCTATACTCATCTCCACCACCTCCTAAGAAATACCACCCA
GTGCCTCCTTACCACTACAAGTCTCCACCACCACCCACACCGGTGTACAAGTACAAATCT
CCACCACCACCTCATCATCATCACGAGAAGCCTCACCACCCACCCACCCCGGTGTATAAG
TACAAATCTCCACCACCACCTACTCCAGTTTACAAGTACAAGTCACCACCACCACCA
>contig_87 Average coverage: 1141.05
CAATCTTTTCCTGTTTCTGACTTTCCAGAAAAAAAAAAAAAATCTGTTTTTGACTTCTTT
GCTGCTATAAATATCGACCACTGTGAAATCAGCTTTCTTCGTTCATCCCTTTCTTCTTCC
TCTCTCCCACTCAGCCATTGTCGGTTCAGCCTTCTTTCGATTTCGCTTCTGAATTTCGTT
TCGTATTTGGGGGTTTTGTTTCTGTGAATTGTTGGGAATGGAGGGCGTAGATCATCTGGC
GCATGAGAGGAGCAAGGCTCAGTTTGATGTTGATGAATTAAAGATCGTCTGGGCTGGTTC
TCGCCATGAATTCGAAGTCTCCGATCGGATTGCTCGCCTCGTCGCTTCTGATCCGGTCTT
TCGGAAGGATAATAGAACCATGTTAGCTAGGAAAGACTTGTTCAAAAATACATTGAGGAA
AGCGGCTCATGCATGGAAGCGGATTATTGAGCTTCGACTCACTGAGGAAGAGGCAAAAAA
GTTGAGGTTTTTCGTGGACGAGCCTGCTTATACTGATCTTCATTGGGGAATGTTTGTACC
TGCTATTCAAGGACAAGGCACTGACGAGCAGCAGGCTAAATGGTTACCTTTGGCATATAA
GATGCAAATAATTGGTTGTTATGCTCAGACTGAACTTGGTCACGGTTCTAATGTTCAAGG
ACTTGAAACTACTGCCACTTTTGATCCCCAAGCGGATGAGTTCATTATCAATAGTCCAAC
ACTTACTTCAAGCAAGTGGTGGCCTGGAGGATTGGGCAAAATATCTACACATGCTGTTGT
TTATGCACGTCTTATTACTGATGGTCAGGACCATGGAGTGCATGGTTTCATTGTCCAACT
TAGAAGTTTGGAAGATCATTTGCCTCTTCCAGGCATAACTGTTGGTGATATTGGAATGAA
ATTTGGTAGTGGAGCATACAATAGTATGGATAATGGGGTATTGAGATTTGATCATGTGCG
CATCCCAAGGGATCAAATGTTGATGAGGGTTTCACAGGTGACAAGAGAAGGGAAATATAT
GCAATCCAATGTTCCGCGGCAGCTAGTTTATGGTACTATGGTATTTGTGCGGAAAGCTAT
TGTACTTGATGCTTCATGTGCTCTGTCACGGGCAGTTTGTATAGCTACAAGATACAGTGC
TGTTCGTAGACAATTTGGCTCACAAAAGGATGGTGTTGAGACCCAGGTGATTGATTACAA
AACACAGCAACATAGGCTCTTCCCTCTATTGGCCTCTGCTTATGCTTTCAGATTTGTTGG
TGAATGGTTAAGCTGGCTATATACGGACGTGACCCAAAGGTTGCAAGCCAAAGATTTCTC
TACATTGCCTGAGGCTCATGCATGCACTGCGGGGTTGAAGTCATTGACTACTTCTGCCAC
TGCTGATGGTATTGAAGAATGCAGAAAATTATGTGGTGGCCATGGTTACCTGTCTAGCAG
TGGGCTTCCTGAGCTATTTGCAGTTTATGTTCCTGCCTGTACATACGAAGGAGACAATGT
TGTGCTACTTCTACAGGTTGCAAGGTTTCTCATGAAGACTGTTTCTCAGTTGGTGTCTGG
TAAAAAGCCTGTTGGTACCACATCATATTTGGGGCGTGTTGAACATCTCATGCAATCTCA
ACCAAATGTGCATAAAGCTGAGGATTGGTTACAGCCTAGTGTCATGGTGGAGGTATTTGA
AGCAAGAGCCACCAGAATGTCTGTTGCCTGTGCTCAGAACCTTAGAAAGTTTCCAAATCA
GGAAGATGGCTTTGCAGAACTCTCAGCTGATTTAATTGAGGCAGCAGTTGCTCATTGTCA
ATTAATTGTCGTTTCTAAGTTCATTGAGAAATTACAACAAGACATTCCTGGAAAAGGAGT
GAAGGAACAGATGCAGAGTCTTTGTTACATTTATGCTCTGTCCCTTATCCACAAACATCT
CGGCGATTTTGTTGCCACTGGCTGCATTACATCCAAGCAAGCCTCGCTCGCAAACGAGCA
ACTTCGTTCTTTATATACCAAGGTCCGCCCCAATGCGGTTGCCCTTGTTGATGCATTCAA
TTACACCGANNGATGAGGCATGGAAGGATCCTCTGAATGAATCAGTTGTGCCTGATGGCT
ACCAGGAATACGTAAGACCCCTTCTGAAGCAGCAGCTGCGGAATGCCAGACTCTAAAGAT
TGATTGGCAAAATGGCCAAGTTAGTTTGATAAATTTATAAAATAATTGTGATATGATATT
GCTCAATGTTAATTATGAATTTAGCTGCTTTATTT
>contig_88 Average coverage: 6753.02
AAACAATCAGCAATGGCAGCCATGAACTCAAGCGTTTTGGCTTGTAACTATGTCATCTCA
GGGCCTGGAATGTCTGAGCTCAGCCCCAAGGCCGTTACAGTTGCATCACCAGTTGTGGCT
GGACAGAAAATGCCTGTGATCAGGGCTCAGCAAGCCAAGGTTTCCGAGCCAAAAAGGAGT
GATGGTCGCCGGGCTGCAATGCTCTACTTAGCAGCCACCCTCTTCACCACAGCTGCTGCT
GCCTCAAACTCTTCTGCCAATGCTGGAGTCATTGAGGAATACCTTGAGAAGAGCAAGGCC
AACAAGGAATTGAATGACAAGAAGAGGTTGGCAACAAGTGGTGCAAACTTTGCAAGGGCA
TACACAGTTCAATTTGGCACATGCAAATTCCCAGAGAACTTCACTGGCTGCCAAGATCTT
GCCAAGCAAAAGAAAGTGCCATTTATCTCTGATGATTTGGCTTTGGAGTGCGAAGGTAAG
GATAAATACAAGTGTGGTTCTAATGTGTTCTGGAAATGGTGAAAGATCTCAACTCTTTCC
TTCTCCCCTACATATTTATTCTCCTCCTCGTGTATTTAAATTTCCTATCAAAAGAACTTT
ATATCTTCTTCTTGTAATCTTCTTTTCCTTTTTCCAACTTTTAGATTTTATTGTTTAATG
CACAAACAAAAAAGTTAGTCCTCCTTCCTAATTTGGTCACCATACAGCAAATTAGTTGAG
GTTTATGTTTGGAATTTAGATTTTGGTGAAGGAAAGAAAAATGTATGAAAATTATAGGGA
GAAAAAA
>contig_89 Average coverage: 1741.76
GGGTCGTCGGGATTCATAGCTACACACCAATTAAAAAATACAAGTCACTCTCATCCTCTT
TTATTTTTTTCCTCTCACACAGACACACAAAGTCACAAACACACACACACACACACAAGT
TCTCTTTCTACTTCCTCAGTTTATTATCTGTCTTTTCCATTCCCCTATCTGTTTTCTCTC
TCTCTCTCTCTCTCTCTCTCTCTCTCTCTCTCTCTTTAACTCTGTGTTTTTTCTCTGCAA
CGAAACCTCAGAATTACCCACCGTTTTCTTGTCAATTTCGCTCTGAAATTCCCAGAACCT
TACTCGGCAATGCGTGATCTTTCACCCAAATGCAATTTTGAGCTCTGATACCCAAGCTTT
CATTGAATATTGAATTCGCTTAAATAGAAAAAATTAATTTTTTTTTTATTTGGGTTCGGA
AATGCTTGAAGCTGTGGAGAGTTCTGTCAATGGCGGTTTCTCGCAGTTGCAGAGCTGTGG
TGATAGCAGCGAGGAAGAGCTCTCTGTACTCCCTCGTCATACCAAAGTGGTAGTGACGGG
GAATAACAGGACTAAGTCCGTTCTTGTGGGTCTACAAGGTGTGGTCAAGAAGGCTGTAGG
TTTAGGCGGATGGCATTGGCTGGTTCTTACTAATGGCATAGAAGTAAAGCTTCAAAGGAA
TGCCCTTAGTGTCATTGAAGCTCCCACTGGTAACGAGGAAGATGATGATCTTGATTTCGA
TAGCATTCCCTGGCACGGATCAGATTTGACATCCGATGACACTCAAAAGTCCCATAGATC
AAGACATAGAGTGCATAAGTCATCAGGGTCATCTCACAAGACTATGTGCAGATCTCTGTC
CTGTGACTCTCAATCGAAGGGCTCTATCATTACTTCTCGTGGGCCCATGATACCTCCTGC
ACAGAAAGTTGATCTCAGTAAACTGGAAATGGCTGCTTTGTGGAGATATTTGCGACATTT
TAATCTTGTTGATGCTATTCCCAACCCATCAAAGGAGCAACTAGTAGATGTTGTGCAGAG
GCATTTCATGTCACAGCAAATCGACGAGTTGCAGGTAATTGTGGGGTTTGTTCAGGCTGC
AAAACGACTGAAGACAGTTTGCAAATGAGGTTTGAAGAGAGAGGGAGAGAGAGAATATCG
GAGTTTGGTTGCCGATGCTAACAAATACTTGATCCAAATGGCCAGTCCCCTGTAGTAATA
TCTGTAACATATCTATCCAGGCTTGTTTATGTTTATGGTGTCGATTAGTAGATTGGCATT
AGTTAACTCCTTTTGAAATATAGAGGATCTTACTTTTTGGTAGTGTAGTTATGTAGATAT
TTGTAAACTTGTGACCAAAACAGACTTCTAAGAACCTGTGCTTCTTCCTAAAGCTTGGTT
TTAATGTATTGCTGACATGGGGAAGTAGGCTTTTTCCAAAAAAAAAAAACATGTATATAT
CCTTTAGTTATCAGCTTATCATCTTTGCCAAACTTTAGCAAACCTTCTTGTTAAATTATA
GTACACTAGCCCCAAACAACTTAGAATTAATCATTTTTGTTTTTCTCTTCTTTATTTTAA
CTTTTTTATTTTTTTTACGTGCTCGAGTCCCAGATAGATTTAATTTTATTTATAAAATTA
TC
>contig_90 Average coverage: 100.71
ATCAAGATATTAGACACGCTCAACTTTCTTCTTTTCTCATTTTCTTAATAGCACCCACTC
CTCCTCCCACCATCACTACTCACCAACAAATAGTTCTCTTTTTCATTTTTCTTCTTCTCA
ACTTCTTTCTCTTTTTTTCTAACCTAAATGGGTTTGCTCTTCTTCGAACCCAGGCACGAT
TGCTGTTGGTTTTTCCTCTAACCCACTTCAACGCCGATCTTGAACCCAGGCCGCCGTGCT
ATCGTTGTTGTCGTTTGTAGTCACCACCGACAGTGTGGGTCGTCCCACCACCGACCTCAG
AACCCCTCCCCTGATTCTCACTCCCTTATTTCTTCTCGATCTACTTGGATAGTTTATGGT
AGAGTTGTAGAAGAAGATAATGCAATTTGCAAAGGACTTGGATTCAGAGGATATGCGGAT
GTTCATCATGGAAAGACAATTATATTTGGACAGGATCAAGCGTATATAACAATCATTGTC
CAATGGTTCTCACTAATGGCATAGAAGTAAAGCTTCAAAGGAATGCCCTTGATGTCATTG
AAGCTCTCACTGGTAACGAGGAAGATGATGATCTTGATTTAGATAGCATTTCTTGGCATG
GATCAGATTTGAGGTAAGAACAATTAATCCATACTTAAATGACGAGATGAATCTTTGGCG
TGATTAGTGGATTGAATATGTCCGAGCACAGGCATTGCGACAAGGGCTATTACGATAATC
AATTTTTGTTTTTGTTTATACTTTACACTAAAACCGGTTATACTTTCATATAACTAATGA
TTAAGTAAGTTGAGTACCTAGTTTGTATGTATTTCAGTTTTTGTTCATTTTTAATTTATG
TTTATACTTCATACTAATACAATATATAAATTAGTGAAAATTAATTAATGCAAGAGAA
>contig_91 Average coverage: 39655.51
AGATCTTGCTGGGAAAACTCTTGTAAGCGCAGCTGGGGAGTGCAAAAAAATTGAGAGACA
AATTAAGCATAACAAGATAAGAGAGTCTGAGTTGAGACATGGCATCTATGGTTATGACAG
CCTCCTCATTCCCATGCGGCTCAGCCATGACCATGGCCAAGCAAACCACAACAACAGGCC
GCCGTGGTGTCATGGTGGCTGCCAAGGCCTCAGCAGCAGCCTCAGAGGGTGAGAAGGTGA
GCTTGCAAATGAAGCAGAACAAGGAAGAGAGCACAAGTGGGAGGAGAGACTTGATGATGG
CTGTGGCAGCAGCAGCCGCCTGCTCGGTTGCAAAGGTTGCCATGGCGGATGAGCCACCTA
GGGGAACCCCCGAAGCCAAGAAGAAGTATGCTCCTGTTTGTGTCACAATGCCAACAGCTC
GTATCTGCCGCAAGTGAGCAAGTATTAGTTTTACTTGATCAACTTATAATTCAAATGTTT
TGAATATTGGTGGTGGACCTGGTTGTTGTGGTGCTGTATAATTTGTAAAATTTGTATTGC
TCTCATCATCCTTTTTCTTTTTCTTTTTTTTTT
>contig_92 Average coverage: 46176.39
TAGGCAAGCTTTGTATGGCTATGATCCACCGGTGTCCGAAAAAAGACCAAAGATGACATG
TGATTGCTGGCCTTCATGGTGTTGCTGCTGTTGTGGTGGTTCAAGGAAAAAGAAATCAAA
AACAAAGTCTAAGAAGGGGTTATCAAGATTGCTTGGAGGATTATACAACAAGAAAAAGAA
AATGATGGGAAAGACTTATACGAGGAAAGAGAGCGGAAACATGTTTGATCTTGAAGAGAT
TGAAGAAGGGCTTGAGGGTTATGAAGAGTTAGAGAAATCATCACTCATGTCACAGAAGAA
TTTCGAGAAAAGATTCGGACAATCACCTGTTTTCATAGCCTCTACTCTTATGGAAGACGG
CGGCCTACCAGAAGGGACAAATAGCACAACACTTATTAAGGAGGCCATTCATGTCATAAG
CTGTGGCTATGAGGAGAAAACTGAGTGGGGCAAAGAGATTGGATGGATTTATGGTTCAGT
CACTGAAGATATTCTAACAGGATTCAAGATGCATTGTAGAGGATGGAAATCAGTGTACTG
TATGCCAAAGAGAGATGCATTCAAGGGATCTGCTCCTATAAATCTATCAGATCGGTTGCA
CCAAGTTCTGAGATGGGCTCTTGGTTCAGTCGAAATCTTTCTTAGTCGCCATTGCCCATT
GTGGTATGGCTGGGGTGGAAAACTAAAATTGCTTGAAAGACTTGCTTACACCAACACCAT
TGTCTACCCTTGGACTTCAATCCCTTTAATTGCCTACTGTACCATTCCCGCTGTTTGTCT
TCTGACTGGAAAATTCATCATCCCAACACTTAACAATCTTGCCAGTATATGGTTCTTAGC
TCTTTTCCTTTCCATCATCGCCACGGGCATTCTCGAGCTTCGATGGAGTGGTGTTAGCAT
CGAGGATTGGTGGCGTAATGAGCAATTTTGGGTCATTGGTGGTGTCTCAGCACATCTTTT
CGCCGTCTTCCAAGGCCTTCTCAAAGTCTTGGCAGGAGTTGACACTAATTTTACAGTGAC
ATCAAAAGCAGCCGACGATGCAGAGTTTGGAGAACTCTACCTCTTCAAATGGACTACACT
ACTCATCCCACCAACCACTCTTATAATAATAAACATGGTGGGAGTTGTAGCTGGAGTTTC
TGATGCCATTAACAATGGCTATGGTTCATGGGGTCCTCTTTTCGGTAAGTTGTTTTTCGC
CTTTTGGGTCATTCTCCATCTCTACCCTTTCCTTAAAGGTTTAATGGGAAGACAAAACAG
GACTCCAACCATTGTTGTCCTTTGGTCAATTCTTCTAGCTTCAATTTTCTCATTGATTTG
GGTTCGAATCGATCCTTTCTTGCCTAAACAAACTGGACCAATACTCAAACAATGTGGGGT
GGAATGCTAAGACTGTTAATTTGATGAATTTGTGTGTACAAGTGATTGAATTGTTAATAA
GTTTCCAAAGAGTGATAAGGATTTGAGCATATAGTGGATTATAGTTTGGGGAAATGGAAG
CCATTCACTCATGATATGTAGTAGCTAGGAATATACTGAAAATATATTGAAACTACATAT
AACTATGTATTATGAAATTTTGATCTATATGCCAATACAATAACC
>contig_93 Average coverage: 8284.00
TTGTAATGAAAAGCAACACCAAAGGCAGGCATCGATTGCAAGAAGCAATACCAAATTGAC
AATAATAATGAGCAACAAAAAGAAAAAGTAGAAAACACTGCGCTGCATGGCATATAGAAT
TATGGCCCCCACCCTTTACCGCAATCCATGCCTTAATCCAACTCCATCTTCTACTCCTCC
TGGTACTACTAATAACCCTTATAAGTTCCCACCTTACAACATCATGAATGCTTCTTCTTC
TTCTTCTTCTTCTTCTTCTTCTTCTTCTTCTGGTTCATGAGCTTCCATGGCTAGAGCAAA
GCTTCAGCTTTGGTTCTTCTTCTTCTTCAACTTTTTTCTCTGCTTCTTTCATGGGTTGTC
TTCAGAGTTTGAGGTTGGAGATGGGTCTTGGCTCAGTGAGGAAGATGGAGTTGTTATGGT
TCAGAGTGGGAAAAACTTACCCAAAAAATGTGATTTTTCTTCTGGGAAATGGGTTTTTGA
TCAATCTTATCCTCTCTATGAATCCACTTGCCCTTATCTGAGTACAGCAGTGACTTGTCA
GAAGAATGGGAGACCAGATTCTGATTACCAGAAGTGGAGGTGGAAGCCCAACGGCTGCTC
CATTCCTAGGTTCAATGCACTGAAATTTCTTGCTAAAATGAGAAATAAACGAATTATGTT
GGTGGGTGACTCCATTATGAGAAATCAATGGGAGTCTCTTGTCTGCCTAGTACAAGGAGT
TATTCCAACTGGCCGAAAGAGGGTCACCTACAATGGTCCAACTATGGCATTCCATGCAAT
GGATTTTGAGACATCAATTGAGTTTGCATGGGCTCCACTCCTTGTAGAGTTAAAGAAAGA
ATCTGGGAAGAAGAGAATTTTACATTTGGATTCCATTGAAGATAATGCAAGGTACTGGAG
AGGAGTTAATTTTCTCGTTTTTGACTCTGCTCATTGGTGGACTCACACAGACAAATGGAG
TTCGTGGGACTACTACATGGAAGGTCAGTCTCTCTACAAAAGTATGAATCCAATGATTGC
ATACCAAAAAGGACTCACTACATGGGCTAAATGGATAGATTTGAATCTAGACCCTCGTCA
AACTCGAGTGTTTTTCAGGAGCATGTCACCTAGGCATAACAGGGAAAATGGTTGGAAATG
CTACAATCAGAAGCAGCCTCTAACTGCTTTCAGTCATCCACATGTTCCTCAACAATTATT
AGTACTGCAAGGGGTGTTAAAAAGGATGAGATTTCCTGTATATCTACAAGACGTAACTAC
GCTGTCTGCTTTTAGACGAGATGGCCACCCTTCTGTCTACAGAAGAGCTATGGGACAGGA
AGAGAAGCAGCACTTGAAAAACTTTTCCTCCGACTGCAGCCACTGGTGCCTTCCCGGGGT
GCCTGACATCTGGAACGAGATGCTGAGTGCCCTGCTCTAAGTACCAGATCGTGTACCAAG
ATGTAGGTAAGTTGGCTAGAATAACTGTTCGGCCATATTAGAGTTTGTTTCTTTTTCTTT
AGTGTCTGTAAAAAATAAGTCTTTCACTGTTCTTGTTTGTTATGAGTGTTTTATAACTAT
GTGCTATGGTATGTTCAGTTTATGATTCTAATTCTCAATACTGAACACATAGGCCAAGGT
GCTATTTTGCTATTTTCATGTCACCTCATTTTATAACAATGTTATATCTTGTTTTAGAGC
TTAGTTTATAGAAACTTGAAGTATATCGAAACTTTCTTCTGTACCACACTTGAGAAAATC
AAGGTGAAGAAAAGTGAAATAAAGAACAACTAAAAGAACATTCTAAAAGATATTGTCCTG
TTTTAAGGGCAGTATGACTGAGAACCACAATAAGCATTTCTCATAGGATTCCCCATGTTA
TATATTTTGAAATGAGTACAGAGATATTTTGGTGGTAATTTTCAGTGTATACAAAGTTAA
TTTTTTCTTTTTGTGTGACCATTCAAAATATGACATGTAACTAAGGTTGCTCTTGCTCAT
GATACTTAGTTTGAAGTTGAACCACCACAATCACAGCATTTTCCATAAAGGAAGAGAATG
CTCTTCACTTTAGCTTTATGGACAGGAGGACCTTATCTTAAATCATGATGTTTGTTTGTT
TGGTTATTGTGAAGCTCTTCTCCTTTTGCATAAGGGAAAAAAGAAGAACACATATTTTGA
CTTTCATATTGAAGAATAGATATATTTTTGGAAATTATGGCTGAATTATTTCAACTACTC
CAAATTGAGATAGCAAAGGTAATAGCAGGAGTCATAGTTATTATTATTTCAAAAATTCTG
AATCATTAACTGCACACCTACATTTTCTAGCAGGAAG
>contig_94 Average coverage: 4397.42
TCACCCAGCTACACAAATAAGTAAAACCTCACCATTGATCTTCACATCCAACGGCTGTAA
CGAATCTATTAGCAATCGAACGTTTCTGATTTTCGATTTGCAGCGATATAAACCTTCTCT
CTCCTTCGCTTTCATAAACCCTTACCATACCCTAACCTGAAATTTTTAGGGTTTTAGTCA
GTCCCCGAGTTGAGAGAAGGATCGAGCTATACCGAAGGTTATTGCAATGGCTTTCTTTAG
TAAACTTGGGAATATACTCAGGCAATCTGCAACTAAGCAGATTAGTTCTGAAGTGTCTCC
CTTTAAGCTCTCCATCTCCCAAGCGGTAAGATGCATGTGTTCAATGGCAAGTTCAAAGCT
TTTTATTGGAGGTATATCATATCAGACAGATGAACAAAGTTTAAGGGAAGCTTTTGCAAA
GTATGGTGAGATTGTTGATGCAAGAATTATTGTTGATCGTGACACTGGTAGATCCAGAGG
ATTTGGATTTGTCACTTTCACTTCTAGTGAAGAGGCATCCAGTGCTATCCAGGCTTTGGA
TGGACAGGATCTTCATGGTCGACGAGTAAGGGTGAATTATGCCACTGATAGGCGTGCTGG
AGGTGGTGGTGGCTACGGTGGTGGCGGCTACGGAGGTGGCGGCTACGGTGGTGGTGGCTA
TGGTGGCGGTGGCGGTGGCTACGGAGGTGGTGGTGGCTATGGAGGTGGCGGTGGCTACTC
TGGAGGTGGAGGTGGTTATGGTGGTGCTGCTGCTGGGGGGAGCTATGGAGGCAGTGGTGG
TGGTGATAGCTTCGGAAGTGGAGGAAGTTATGGTGCAAGTAGTGGTGCCAGTTATGGTGG
AAATTCAGTTGACTATGGTAACAACACTGGGAGTTACAATGCCGCTGCTGGTGCCCCCAG
CACAGATAACTTCTCTGGCAGTTTTGGTGGCAGTGGAAATTTTGGTGTTGGATATGATGC
AAGTACTGGTAGCAGTGGAAATGCTGGTGGGGACGATTCTTTCGGAGATAACAAACCAGA
TGCACCTTTGGAAGGAAGTTACAGGGACGACGATGATACTAATGACTTTGCCAAAAGAGC
TTGAGAAAAGAAATTAATGGTGGGGAGTGGTGCATATTGCTTTCTTTCAATGTTAAGTAG
ACTGCTCGTTCTTTTCCTCCCCTCTCTTATAATTCTTTTCTTTTTTGTTATAGCTTGTTA
GTGTCTTCGACCCCCTTTGTGACCGAATTGTTTATTTTATTTTTTTTGGTTTTGGCTCTC
AGACTTGGACTACAGATGCAGGGTTATAGACTGCTCCCTATGATAAAATCTGAAATAATT
CTGTTTTTAAGGGTTATAACGAAGATGTGCATTTGGTGAACTGAATTTGTTTTTGGATAC
TTCACAAGAGTTAATATAAGCATTGTAATCAATCAATTTAAGAATATTGGTTCGCTTATT
TTTCTTCTGCAGATCTCTTGGAATTGCACTACTT
>contig_95 Average coverage: 69324.62
CGCATTGACGCCCGAGACAGCCAGTTCTTCAGCAAAGTCACGAACGACAACAACAATCAA
GAAACGACAACAACAGTAGTAACTCCTAGAAACAACGACAACAAAGTTGACGATCACCAA
CCAGAGCCTACTTTCATCCCAGAAACACAAAACGACGGCTACGGCCTTTACGGCCACGAG
TCCGGTCAGTTCCCACCTTCCGAAGAACACTTCACCACCACAAAGACCACCACCGGCGGC
ACCCCTTACACCACCACCTCCGCCAACCCCGTCAGCACCTACGAGACCTACGAGCCATAC
ACCACTCCCACCACTACTTACAAGCCCTACACCACTCCCATTGGCCGCCCGTACAGGACC
GAGTCCGAAGAAGGGACCAACGACAACGCCCAGTTCTACAGCAACAACGAGAACGAGAAT
GAAAATGAGAACGACAGCTACAAGAACAATCACTATAACTACAACAGTGAGAATAGCTAT
AACACTAATTACAACAAGGTGAGGAACAACAATGGAAGAGGAAACGACAGGTCGTACAAC
CCCGAGAGACTAGGGATGAGTGACACCAGGTTCTTGGAGAACGGAAAGTACTTTTACGAC
CTTAACATGGAGAAGAATTATGATCCCAACTCCTACAGAAACTCCAGGGTGGTGGCCGAA
CCCAAGAACAACAATTGGTACAACAACAGGGAAAACGACAACAACAACAACTACTATGGC
CACAATAGCAATGCGAACGACAGGTCGTACGAGATCAATAACAACAACCGCAACTCCTTT
GAAGGGTATCAGAACCAGCGTGAGGATCAGTTCCAATACAACAATGAGGAGCCTTGATTA
TTGATCATTATCATCATCATTTATATTATATATGAAGGTTGCATTGCATGTGGTACCAAA
AGAAGTGAACAGATAATGATATATATAATGTTCGTGTTTTTTTTTATTTAATTATTGATT
ATCATATGTCATCATTCAGAAAGGTGGACGTTTCATATATTTAAAAGAAAAAAGAAATTG
TCATGGTTTAATTAAGTTGGAAAAAGGAATTTAAGGATATATATATAGGTTAATTTGAGG
AGAGTTCTTATATTATGTGTTTTTCATTTTTGTAATATTTTGTTTTTGTGTTCTTGTCAT
CCTGCATACTTCTCCTAAATCCTAATAAATGTGAAATATGTGTTGCTTTAGTTTTTGTTA
ATCAATTAAAGAATGTTCAATATAGTGCCAACTGTACTACTTCAAAAAGGAACA
>contig_96 Average coverage: 8469.10
AGAAAATCTGAATCAAAAATGGCTTCAAGGATGTTATGGGCTTCAAGGGCTGCTTCATAC
CTAAGAATCTCTGTCTTCAACAGAGGCTTTGCTTCTGTTGTGAAGGATTTTAAGTATGCT
GACTCCCATGAATGGGTGAAAGTGGACGGAAATTCGGCTACTGTAGGCATAACAGATCAT
GCTCAAGATCATTTAGGTGATGTTGTGTATGTTGAATTGCCAGAAGTAGGGGCTTCTGTA
TCACAAGGAGAAAGTTTTGGTGCTGTTGAAAGTGTCAAGGCATCAAGTGATATTTATTCT
CCTATATCAGGAAAGGTGGTCGAAGTCAATGAGGAGCTCAGCACCTCACCTGGTTTGGTC
AATGCAAGTCCATACGAGAACNNCAGTACTCAAAGTTTTGTGAAGAAGAAGATGCAAAGC
ACTGATTAATGCAATGCCATATGCCCCATTCAATGCTTAATATGGCTTTGTTATTATTAC
ATCCATCAATCTAAGAAGAAGCCAAAAAGTGGAGTTTTTCTAATTTTTATTATCTGTGTT
TTCATTTCATTACTTCCATGTGAGCCATCATAAAAAAGTAAGCTTAATGTTTGCATTCAG
ATTAAGAATGAATCTGTCTTTCTAACATTTCATAAATGTTTATTGCATAACATTTTAGCT
TTACCAATATATTATTTCAAAATTTGAAGCATTTGGGATATCTTAGTCTAGAGCATCTTG
TGCTATAAATTAGTATTGTTAAAATATAGCTTATTTTAGAAAATAATTACTCTAACAGTG
CTAAAA
>contig_97 Average coverage: 51765.26
CTTTGTTCTGACTGATTCTCAATCAAACGGTTGGTATTTAAAAATCAAACCTAATCAGAA
ATATACGACATGTCGTTTTGGTAAAGTCTTGAAACGACAGTCACTGGCCATTCCGGTCTC
CCGTTGCCCTTCTATTTTATATAGTATCTTTTATCTTTGTTAGCTCTCTCACTCTCTCTC
AGCTACTCTCACCAGAACCTTCTTCACCAACAACTCTTTCTCTCTCTCAGCTTCTTCTTC
TTCGATCATCATGGGGAAAATCAAGATCGGAATCAACGGATTTGGAAGAATCGGTAGGTT
GGTGGCTAGGGTTGCTTTACAGAGGGATGATGTTGAACTAGTTGCTGTTAACGATCCATT
CATCACCACTGATTACATGACCTACATGTTCAAGTATGACAGTGTTCACGGTCAGTGGAA
GCATTTTGATCTTAAAGTTAAGGACGAGAAGACCCTTCTTTTCGGCGATAAGCCCGTCGC
TGTCTTTGGCAACAGGAACCCAGAAGAGATCCCATGGGGTCAGGTTGGAGCTGATTTCAT
TGTGGAATCTACTGGAGTTTTCACTGACAAGGACAAGGCTGCTGCCCATTTGAAGGGAGG
TGCCAAGAAGGTCATCATTTCAGCTCCCAGCAAGGATGCTCCCATGTTTGTTGTGGGTGT
CAATGAGCACGAATACAAGTCAGATCTTCACATTATTTCCAATGCCAGTTGCACTACCAA
CTGCCTTGCACCCCTTGCCAAGGTCATTAATGATAGATTTGGCATTGTCGAGGGTCTGAT
GACCACCGTGCACTCCATCACTGCCACTCAAAAAACTGTTGATGGACCATCTGCCAAGGA
CTGGAGAGGTGGAAGAGCTGCTTCATTCAACATCATTCCTAGCAGTACTGGAGCTGCTAA
GGCTGTTGGGAAAGTGCTTCCAGCTTTGAACGGAAAATTGACTGGAATGGCATTCCGTGT
TCCAACTGTTGATGTCTCAGTGGTTGACCTCACAGTAAGGCTGGAGAAGGCTGCCACCTA
CGAGCAGATTAAAGCTGCTATCAAGGAGGAATCTGAGGGTAAAATGAAGGGAATCTTGGG
TTACACCGAGGATGACGTGGTTTCCACTGACTTTGTGGGTGACAACAGGTCAAGCATCTT
CGATGCCAAGGCCGGAATTGCTTTGAATGACAAGTTTGTTAAGCTTGTTTCGTGGTATGA
CAACGAGTGGGGTTACAGCACCCGTGTGATTGACCTCATTGTCCATGTTGCAAAAACCAA
GTGAAATAGCTAGACTGGGCTTCTGCTAATGGTGTTATCTCTATTGGCTTATGATATTTA
TCAGTCTTCTGCTTCTCATTATCGAAAATAAGAGGATTTTTTTTTATAAAAAAATTACTT
GGGTGTTTATACCAAGTCTTTGTACTCTAGATCATTTAGTTTCAGTGTGATCAATGATGG
GGCAATAGATGTGCTCCATGTTTTGTTTTCAAGATAGTAAACCTTTATTTGCCGGTATAT
TTGTTTTTGCTGAGTTTATTACTCTAATGCTAAAGGGCATCTTATGGGGTTTTTGC
>contig_98 Average coverage: 18866.62
GGAAAATGGATTTACGTGATTGGGAACTCAGGAGATTATTATTATATAATATAATGCCAT
GTTTAATCTTCACCTACTCCCGCAATATGTTGAAACTCTAACGGCGTTAAGTCCAGCGTG
ACGGCTCTCCCTCACCACCAACTCCCCGCGTCAAACACACGACCACACGATTCACCTAAC
GCTGAGCCGTCAATCCACACCTTCTTTCTGCTCTCGACTATAAAATCCCTTAACACCCAC
CGAAAACCCAAACAAAATTCAAACCCAACCATCTCTCTAATTTAATTCTGTTCCTCTTAT
TGTGTGCCCACTTTTCCTTATCCAACGCCATGGATCTCCTCCTCTTGGAGAAGACCCTCA
TAGCTCTCTTTGTAGCTGTGGTGGTCGCAATAGTCATCGCAAAGCTCAAAGGAAAGAAAT
TCAAGCTCCCACCCGGACCCATACCCGTACCCGTATTTGGAAACTGGCTCCAAGTCGGAG
ATGACTTGAACCACCGCAACTTAACCGACTTAGCCAAGAAATTCGGCGACATTTTCTTGC
TTAGAATGGGACAAAGAAATCTTGTTGTGGTTTCTTCACCGGAGCTAGCTAAAGAGGTGC
TCCATACCCAGGGAGTTGAATTCGGATCCAGAACCCGAAACGTTGTATTCGATATCTTCA
CTGGTAAGGGTCAGGATATGGTGTTTACAGTGTACGGTGAGCATTGGAGAAAGATGAGGA
GAATCATGACCGTTCCTTTCTTCACTAACAAGGTTGTTCAACAGTACCGGTTTGGATGGG
AAGCCGAGGCAGGTAGCGTGGTTGATGACGTGAAGAAGAATCCTGAATCTGCCACAAACG
GCATCGTTTTGAGGAAGAGGCTCCAGCTTATGATGTACAATAACATGTACAGGATCATGT
TTGACAGGAGATTCGATAGCGAGGATGACCCACTCTTCGTTAAACTCAAGGCTTTGAATG
GTGAGAGGAGTAGACTAGCCCAGAGCTTCGAGTACAACTATGGTGACTTTATTCCTGTCT
TGAGACCCTTTTTGAGAGGTTACTTGAAGATATGTAAGGAAGTCAAACAAAAGAGGCTTC
AACTTTTCAAGGACTATTTCGTTGACGAGAGGAAGAAATTATCTAGCACAAAGAGTACAG
ACAACGAAGGATTGAAATGCGCCATTGATCATATTCTTGAAGCTCAACAAAAGGGTGAAA
TTAATGAAGATAACGTTCTTTACATCGTTGAGAACATTAATGTTGCTGCTATCGAAACAA
CATTGTGGTCAATTGAATGGGGTATTGCGGAGCTTGTGAACCACCCAGAGATCCAGAACA
AGCTAAGGACAGAGCTAGACACTGTTCTAGGACCAGGTGTACAGGTGACCGAGCCAGACA
TGCACAAGCTACCATACCTTAACGCCGTGATCAAGGAGACACTTCGGCTACGTATGGCAA
TCCCACTCCTTGTGCCCCACATGAACCTCAACCAGGCCAAGCTCGCGGGCTACGACATCC
CAGCCGAGAGCAAGATCCTGGTGAATGCATGGTGGTTAGCCAATGACCCCGCCCACTGGA
AGAAGCCAGAAGAGTTCAGGCCTGAGAGGTTTTTCGAGGAAGAGTCTAAGGTCGAGGCCA
ATGGCAATGACTTTAGGTTCCTTCCATTCGGGGTTGGAAGAAGGGCATGCCCTGGTATCA
TTCTTGCTTTGCCAATTCTTGCCATCACTATTGGGCGTTTGGTGCAGAACTTTGAGCTGT
TGCCACCACCAGGACAGTCCAAGCTCGATACAGCAGAGAAAGGTGGACAGTTTAGCTTGC
ACATATTGAAGCATTCCACCATTGTTTTGAAGCCAAGATCAGTTTAATTAGATGGATTTT
ATTTATTCACCTTCACTTACTCTGTCCCTTTCCTACTCTCTTACTTCACTTCTCCTTTTA
TTTTTCTTGTGTGTTAAAGTGAAAACATTTTATCAAATTCAACAGTAAGTTTTCTAAGCT
GAAAGTTGGTTAAATAATTAATATGATGATGATGATATGTGACATATTTGGGCTGTAACA
TTGTAAATTTTGTTGAAACTACTCAAACAATAGTTTCTTTTAATAAGTACGTGGTCAATC
ATTATTTTTCGTGGTTAATTCTTCATATTTGGGGAAATACTTATTTGTGCATTGTATGTT
ATTATTTCTCTAAATACAAAATTTTTACTTTATATGTAATATTTCAATAATAATTATTTG
GTGAAATCTTAAATACTTTCATACCCTCTCGAGTTACAATTTAGTCCATAAATTTTATC
>contig_99 Average coverage: 891.69
CTCTCATGGAGGTACCCTAGAAATAGTATCAACCTTCTTCACGTCGGAGGTCGAGATCAG
AGAGTTGGGATTCCGTTTCAGTCATCGGCCGGATCACACAATTACTTCACTCACAACAAG
NNNNNNNNNNNNNNNNNAGATGTATGAGTGTCTAAGATTTCCAGCAATACCACTTCAGGG
CCCAAAGTCAAAGCTTTGGAGTTCTGCCCGAATGGACTTTAAATGTTGTGTTGTATCAGT
CTCCAATGTCATTCCAGCTGCACCCATTTATCTCCCTGAAGGTCCTTGGACACAGATTCC
TGGTGGAGTTACTGCTGCACAAGGGTTCAAAGCTGCAGGCATCTATGGTGGATTACGTGC
AAAAGGAGATAAACCTGACCTTGCACTTGTCACCTGTGATGTTGATGCTACTTCTGCTGG
GTCATTTACTACAAATGTTGTTGCAGCTGCACCTGTATTATATTGCAAAAATGCCCTCAA
CATTTCAGAAACGGCACGTGCTGTATTAATAAATGCTGGTCAAGCCAATGCTGCAACGGG
TGATGCAGGTTATCAAGATGTCATAGAATGTGTCAATGCCGTTGCTAAGCTACTCAAGAT
GGGGCCGGAAGAAGTGCTTATTGAATCCACTGGTGTGATAGGCCACAGGATAAAGAAGGG
TGCACTTCTAGAATCTCTTCCTAAATTGGTTAATTCACTCTCATCTTCAGTTCAAGGGGC
TGATTCTGCAGCTGTTGCAATCACCACTACTGACCTTGTTACCAAGAGTGTGGCAGTAGA
ATCTCAGGTTGGAGGAAAAACTATAACTATTGGTGGGATGGCAAAAGGTTCTGGAATGAT
CCACCCCAACATGGCTACAATGCTTGGTGTAATTACAACTGATGCTGTTGTTACCAGTGA
CGTTTGGAGAAAAATGGTTCAGGTTGCTGTAAACCGAAGCTTCAATCAAATAACTGTAGA
CGGAGATACTAGTACCAATGACACTGTAGTTGCCTTGGCCAGTGGATTATCTGGCTCACC
CAGGATTTCATCTTTGGAAAGTGATGAAGCAATGCAACTTCAAGCTTGCCTTGATGCGGT
AATGCAAGGTCTTGCGAAATCAATAGCTTGGGATGGAGAAGGAGCAACATGCCTAATTGA
GGTCACAGTTACTGGGGGTTGCAATGAAGCTGAAGCATCAAAGATAGCCCGCACCATAGC
ATCTTCTTCGCTTATAAAGGCTGCAATTTATGGAAGAGATCCTAATTGGGGTCGCATTGC
TTGTGCTGCTGGCTATGCAGGAGTTCCCTTTGACCTAAATAAACTTCGAGTGGTGTTGGG
GGATTTTTTGTTAATGGATGGTGGAGAACCACAATTGTTTGACAGTTCTGCTGCTAGTGA
ATACCTCAAGAAAGCAGGCGAAACACACGGCACGGTTCAAATTAAAGTGTCTGTCGGTGA
TGGACCAGGAAGCAGCCAAGCATGGGGCTGTGACTTAAGTTATGACTATGTCAAAATAAA
TGCAGAGTACACAACCTAGGGTAGGACCTTAGGTAGTGTTTGATTTGGTGTAATAGAATG
ATAATGGTAATAGTAATAGTAATGTAATGGAATAAGAATGGTAATACGAATTGATTACAA
TATTTAGTTTGTAGTTGTAGTGAACATTGTAATGAGAATCATTGTGCTTGGTTTGGTATG
AGAATGCAATAGAATAAAATTTGTATTGACCAAAATAATCCTATTGTTTTTATTTTATAA
TTATAAAATATTCA
>contig_100 Average coverage: 28360.43
AGATACCGTCTGTGATCCATGGATCTCCGATCGAGAATGCATTGGATGGATGCCCGGGCA
TTGAGAAGGAAGGACGCTTTCAGAGGCGAAAGGCCATGGGGAGATACCGTCTGTGATCCA
TGGATCTCCGATCGGGAAACCGTATCCAAGCTCCGTGGCTAGTCTGCGCTCTTTGGACTT
TTAAAACTTAGCGAACTGAAACATCTGAGTAGCTAAAGGAAGGGAAATCAACCGAGACCC
CGTTAGTAGCGGCGAGCGAGAGCGGATTGGGGGTTTGAAGAAAAACAAACACGTCTTGTC
AGCAAAGTGTTCACTTCTTTTTCGCCAGGTTTCATTCGATTTGTTGTGGATTGGATGATG
GAAAAACCAGCAAGCCCCTTTACTTGATATTCTATTAGTAAAGGGCGCAGTGAACTGTAA
TTGTGAAAAGGTTGGAAGATCTGGCCAAAGAAGGTGATAGCCCTGTAGATTCGTTCCCAT
GGTTCGATCCTTCCCAGTAAAACGCGGCGTGTTCGAATTCTGATCGCTTTTACGCGAGAA
AGGGGGACCACCCTCTAAGCCTAAGTATTCCTCAATGACCGATAGCGTACAAGTACCGTG
AGGGAAAGGTGAAAAGAACCCTATTTAGGGAGTGCAATAGAGAACCTGAGATCCGATGCG
AACAATCAGTCGAAGGAGCGGAGCTTAGAGCCTTTACTTGATATTCTATTAGTAAAGCGC
ACTCACTCTAACGGCGTACCTTTTGCATGATGGGTCAGCGAGAAAATGGGAACAGCGGCT
TAAGCCATTAGGTGTAGGCGCTTTCCAGAGGTGGAATCTTCTAGTTCTTCCTATTTGACC
CGAAACCGATCGATCTAGCCATGAGCAGGTTGAAGAGAGCTCTAACAGGCCTTGGAGGAC
CGAACCCACGTATGTGGCAAAATACGGGGATGACTTGTGGCTAGGGGTGAAAGGCCAACC
AAGATCGGATATAGCTGGTTTTCCGCGAAATCTATTTCAGTAGAGCGTATGATGTCGATG
GCCCGAGGTAGAGCACTCAATGGGCTAGGGTGGCCCCATTTCGCCTTACCAACCCCAGGG
AAACTCCGAATACAGGCCTAGATCGTTTGTACAGACAGACTTTTGGGGTGCTAAGATCCA
AAGTCGAGAGGGAAACAGCCCAGATCGTACGCTAAGGTCCCTAAGCAATCACTTAGTGGA
AAAGGAAGTGATCGAGCGATGACAACCAGGAGGTGGGCTTGGAAGCAGCCATCCTTTGAA
GAAAGCGTAATAGCTCACTGGTCTAGCTCCATGGCACCGAAAATGTATCAGGGCTCAAGT
GATTCACCGAAGCGACGAGACCTTGAAAGCTGCTTTTTCAAGTGTCAGTAGCGGAACGTT
CTGTCAATCGGGGAAGGTTTTTGGTGACAACACCTGGAGATATCAGAAGTGAGAATGCTG
ACATGAGTAACGATAAATCCTGTGAAAAACATGATCGCCTGCCAGTGGAAGGCTTTCTGC
GTTCAGTCAATCTACGCAGAGTGAATCGGTCCCTAAGGAACCCCCGAAAGGGCTGCCGTC
CGATGGGTACACGAAAGTGACGAAGTTGCTTTGACTACAGAACCATGCCTGTCTGTTGGA
GCGAATTGGATGATCGGGCCGAGGGCTGCCCCCTCTTCCCCTCACTCTCCTTTCCCTAAT
ATGAACCTTGAGTCATCAAAGCCTTTCTGACTCGGCCTGGCCCGGTCGCCCTACGCGACT
GGCGCTTCAAAAGGTAGTTTACTTGCTTACTTGTTAGAGTAAGGCGAAACTCTCGTCGTA
GTTTGTTTGGCGACCTAAGGGGCGGACACTTTTTGTTATCTAAAGGCGAAGACTCTGAAG
TGGGCGAACATGCCGGGCTCCGGCTCCGCGCACCTGCTGACACCTTTCGAAGCACTTTCT
AGTGTGCGCTTTAGTTTTAGAATGTGTCGTTCAGCGTCACGAGTCTACTTTCTCATTTCA
GTGCTCGCCTTTTTGAATCTTCAGTAGGGGCCTTTAGTCTTTTGATTAGAGTAGGGTCGC
GAGAGAGCAGAGCGTACCGCCCTGCCATAGTCGCGAGTCTGTTTATAGTCGCGACTGTTG
TCATAGTCAACAAGGTTGAAACTTCCAGGAAAAAACTTCGAATTGGGAGGGCGATCCCCC
CGGTGAACTGACCGTACCCCAAACCGACACAGGTGAACAAGTAGAGTATACTAGGGCGCT
TGAGAGAACCATGTCGAAGGAACTCGGCAAAATGACCCCGTAACTTCGGGAGAAGGGGTG
CTCTCCTTTCTTTTGATTAGGAAAGCGGCACATACCAGGGGGTAGCGACTGTTTATTAAA
AACACAGGACTCTGCTAAGTGGTAACACGATGTATAGAGTCTGACACCTGCCCGGTGCTG
GAAGGTCGGAAGGAGAAGTGTTATAAGCTTTGAATGGAAGCCCCGGTAAACGGCGGCAGT
AACTCTAACTGTCCTAAGGTAGCGAAATTCCTTGTCGCATAAGTAGCGACCTGCACGAAT
GGTGTAACGACTGCCCCGCTGTCTCCGACATGGACCCGGTGAAATTGAATTCTCCGTGAA
GATGCGGAGTACCAACGGCTAGACGGTAAGACCCCGTGCACCTTAACTATAGCTTCGCAG
TGACAACCTTGATCGAATGTGTAGGATAGGTGGGAGGTGGTGACACACAACGACCAATCC
TGAAAGACCACTCTTTCGTCTAAGGATGCCTAACCGCCGCACCGATAATTCGGGGGGGGC
GGGACACTGCGAGGTGGGTAGTTTATCTGGGGCGGATGCCTCCTAAAGAGTAACGGAGGT
GTGCGAAGGTAGGCTCAAGCTAAGATTCTGCTCGTGAGCGTAATGGTATAAGCCTGCCTG
ACTGTGAGACCGACTGGTCGAACAGAGACGAAAGTCGGCCATAGTGATCCGGGAGTCCCG
TGTGGAAGGGCTCTCGCTCAACGGATCAAAGGTACGCCGGGGATAACAGGCTGATGACTC
CCAAGAGCTCTTATCGACGGAGTCGTTTGGCACCTCGATGTCGACTCATCACATCCTGGG
GTTGAAGAAGGTCCCAAGGGTTCGGTTGTTCGCCGATTCAAGTGGTACGTGAGTTGGGTT
TAGAACGTCGTGAGACAGTTCGGTTCCTATCTACCGTTGGTGTTAAAGGGAGAACTGCGA
GGAGCCAACCCTAGTACGAGAGGACTGGGTTGGGCCAACCTATGGTGTACCGGTTGTTAT
GCCAATAGCAGCGCCGGGCAGCTAAGTTGGTATGGAAGAACTGCTGCGCCGCGGGAAATC
CTTCTCTATACAAGTTCTCGGACGAGGTTTTTGAACAGAACTTCGATAGGCGAGAGGTGT
AAGCACCGCGAGGTGTGAAGCGATCTCGTACTAAACGAAACGACTTTCACTTTCCATAAC
CAAAATGAAAGAAAGTCAACCTATTCCTGCAATTGCGGTCAGTCTCGCTACCTCTTTAGT
TGCCGCCCCCTACTTGCTCATTCGCAATTACTACCACAAGAAAGTAGCCCCTTTCTCTAA
GGGGGCTTATGCACTCCACAACTTTCTTATGTTATGGGGTCTCGAAGACTGAATTTAGCT
GCCAACCCTAGTCAGCAAGCTGAAAAAGCCCTTTCCCCTTTTCATAATAATAAGGCTTCA
TAGCTCCAACCTAGACAAGGTAGTTTACTTGCTTACTTGTTAGAGTAAGGTCTTGAAGAG
CCTTACTAAGCGCTGGTTCTATCCCGGCCAAGCAACCAAAGCCGGGGACCTAGGTGGGAA
TAGTGAAAGAAAGAGAAGGGGAAGAAGCGGGGTAGAGGAATTGGTCGACTCATCAGGCCC
ATGACCTGAAGACTGCAGGTTCGAATCCTGTCCCCGCCTAATCACTTGAGATGCATTTTT
GGTATCGGTGGTACTGGACAAGCTCTTAGGGAATAATCTCTTTCTTATTTCTGCCTTTCT
TTCCCATGACGACTAGGAACGGGCAAATCAAAAATTTCACTTTGAATTTCGGACCTCAAC
ATCCTGCTGCTCATGGTGTTTTACGATTAGTATTGGAAATGAACGGAGAAGTGGTGGAAC
GTGCGGAACCACATATTGGAT
>contig_101 Average coverage: 52585.37
TGAGAACATCTTGTGAGAGAGCGAAGAGGACCCTCTCTTCCACTGCCCAGACCACCATCG
AGATCGACTCCCTATATGAGGGTATTGATTTCTACTCCACCATTACCCGTGCCAGATTTG
AGGAGCTTAACATGGATCTCTTCAGGAAGTGTATGGAGCCAGTTGAGAAGTGTTTGAGGG
ACGCTAAGATGGACAAGAGCACCGTTCATGATGTAGTGCTTGTCGGTGGTTCTACTAGAA
TTCCCAAGGTGCAACAGTTGTTGCAAGATTTCTTCAATGGAAAGGAGCTCTGCAAGAGTA
TTAACCCAGACGAGGCTGTTGCTTATGGTGCTGCTGTCCAGGCTGCTATCTTAAGCGGTG
AAGGAAATGAGAAGGTTCAGGACCTTTTGCTTTTGGATGTTACTCCTTTGTCTCTTGGTT
TGGAGACTGCTGGAGGTGTTATGACAGTTTTGATCCCCAGAAACACAACCATTCCCACCA
AGAAGGAGCAAGTGTTCTCCACTTACTCCGACAACCAGCCCGGTGTGTTGATCCAGGTTT
ATGAGGGTGAGCGAGCTAGGACCCGTGACAACAACTTGTTAGGAAAATTCGAGCTTTCTG
GCATTCCACCAGCCCCCAGAGGTGTTCNNGGCCAGAAGAACAAGATCACTATCACCAATG
ACAAGGGAAGGTTGTCTAAGGATGAAATTGAGAAGATGGTTCAGGAGGCTGAGAAGTACA
AGGCGGAGGATGAAGAGCACAAGAAGAAGGTTGACTCTAAGAATGCTTTGGAGAACTACG
CTTACAACATGAGGAACACAATCAAGGACGAGAAGATTGCATCCAAGCTCACTGAAGCAG
ACAAGAAGAAAATTGAGGATGCCATCGATGGAGCTATTCAGTGGCTTGATGGCAACCAAC
TTGCAGAGTCTGATGAGTTTGATGACAAGATGAAGGAGCTTGAGAGCATCTGCAACCCAA
TCATCGCCAAGATGTACCAGGGAGCTGGAGGTGACATGGGAGCTGGCATGGAGGAAGATG
CTCCACCATCCAGCGGCGGTGCTGGTCCTAAGATTGAAGAGGTCGACTAATTTCGCTATT
TTCAGTTTTGAACGTACTGGTGCTATCGTATTTTGCATTGTTTAGCAATGGCACTGGTTC
GATTCAAATTTCAGCTTTTCTCTTTTTTACAATTATTTTTATTTTGATTCGGATTTGCAA
TGTTTTTATATTTCAACGTTTTGTGGACTATTTTACGTAGTATTCTATAGATGTTCAGAC
ATTATGGTTATTTTGGTGCTCACAATATTTTGCTTTTACTGCATTGTTTAGCCTCATTTC
CTATTATTGTTTTTGAATGTTGTGCTTGATTCACTTATTTAGAATTTTTTAACATGTTCA
CTAATAGGGCTAGCTTAAATTCAATATAAGAATAAGAACAGTAATTTTTGTGAATTGGTC
TGTTTCTTTTCTTAATCAATGTTTATCAGATGTAATCATAGTTTTTCTAATAAAATTTAG
GTTTTTTTCCCCACAAAAGTGG
>contig_102 Average coverage: 3319.57
TTGTTATTATTATTATTATTATTCACTAACCTTTTCTTCTCTTCTTCTTCCTACTCCTAT
ATATACAGAAATATTTTCAAGCTCTTTCATTTGTATATGTTCTTCTCTCTGGAATTGAAT
CCCGAGTCACCCAGTAATTCCAGGGTGGGATATCAAAACAAATAATAATTCGTATCTCGA
AACCCCAAAATTTTCCGGAATCGAAACCTTTCACCGAAGAAGACAAGGGTTTCAATGACT
TCGGAGCTTACTTTCAGGGGTCATGAGACCCAACCAATGGCCGATACCTACTCCCCCAAA
CCACCCAAGCCATGGTTAGCCGTGACCCGTCCGATTCGATACATCCTCCGCGAACAGCGG
TTGACATTTGTTCTCATCGGCATTGCTATAGCTACTCTGGGTTTCACGCTCCTCCCGTCC
AACCAAGCTCCCCAAAGGTACAGCTCCGCGATCTTTGATTCGTTCCCTGCCGAGCTCGAA
TCGAGCCACTTGACTCATCGCCCTGTGTACAACGAGCGTCGTTTCGGGATTCAGAACTGG
AATTCCGGGGGTAAGATTCCGTTGGGGCTGAAGAGAAAGGGGAAGCGGATCGTTGTTACT
GGCGGAGCAGGTTTCGTCGGGTCTCACCTCGTGGACCGTCTCATGGAGCGTGGTGACAGC
GTGATTGTCGTTGATAATTTTTTCACTGGAAGAAAAGAGAACGTGATGCACCATTTCGGT
AACCCCAGATTCGAGATGATCCGACACGACGTCGTCGAGCCACTTCTCCTCGAGGTTGAC
CAGATCTATCATTTGGCTTGCCCTGCCTCCCCTGTCCATTACAAGTTCAACCCCGTTAAG
ACTATCAAGACTAATGTGGTGGGTACTCTGAATATGCTTGGGTTGGCGAAACGGGTGGGT
GCCCGGTTTTTGCTAACGAGCACCAGTGAGGTGTACGGTGATCCTCTGCAACATCCTCAG
GTTGAAACTTACTGGGGAAACGTCAATCCCATCGGTGTCCGAAGTTGTTACGATGAGGGT
AAACGTACGGCCGAAACGTTGACCATGGATTATCACAGAGGCGCTGATGTTGAGGTTAGG
ATTGCCAGGATCTTTAACACATATGGACCAAGAATGTGCATTGATGATGGCCGTGTTGTT
AGTAATTTTGTTGCCCAGGCTTTGAGGAAGGAGCCTATGACAGTTTATGGTGATGGGAAG
CAAACAAGGAGCTTCCAATATGTTTCTGATCTGGTTGAAGGACTTATGCGCCTCATGGAA
GGAGAACATGTAGGACCTTTCAATTTGGGAAACCCTGGTGAATTTACCATGCTTGAACTT
GCCAAGGTTGTCCAGGAAACCATTGACCCAGATGCAAAGATTGAGCACAGGCCCAACACA
GAGGATGATCCACACAAAAGGAAACCAGATATTACCAAGGCTAAAGAACAATTGGGCTGG
GAACCAAAGGTGTCCCTTCGCAAGGGTCTTCCTCTTATGGTCAAGGACTTCCGTCAACGC
ATTTTTGGTGACCACAAGGAAGGTGGTTCGTCCACAACGGCTTAATCCCCCAAGTTTGAG
GAAAATTTATACTTTGAAGTGGTACCTGGGAAAAAAATTTGTTTGCTTACTAGAAAAAAA
GAGTACTCCTAGCTTTTCCCCTACTTCCAAAAGATACAGTAACAGCAGAAGAGGTAGCAC
AGCTATATTGGTTATCGTTCGGAATAGATCCTTTTAGGTGGTCCACTTGGCATTTGTTTT
ACGTCTATCTTTTGTAACCTTGTATCAGTTACCCTCTTTAAGCTTCAATAGACGATGAGC
TTTCTGATTTTTAAAATTCCTTGTTATGGTATTTAGCTTACACATTCTTCCTACTGTATA
GCTACTCTTGACTTTTGAAAAAAGGTGGGGGACAAAAGTTGAGCTTCAAGCCCAACAAAC
AGAATGAAAGAACATTGTTTACTTCAGTAGTAGTTAATAATTTTTTGAGGAAATAAACCA
AAAGCCAAAAATACCAAAACAAAGTTTATCACTCAGATTGACTCTTTTTCATATTATTTT
CTTGTTTTGCTAGAATGGCTTTTCATAGTTACTCTGTCATTTTCTCAAACCTTGGTTGAA
AGCTCGAGTAAATTACACATAATACATTTTTCACTGGGATGATAATTTAAGTCCAGTATA
TCTAAAGCACAAAAGATCTGATTATAAACCTGAGTTTAGTTTACTATATTCAATACAACA
AGAGCAAGAGCTACATTGCAGAGTGATGTTGCAAGCGGCGGCCTTTCAGTCCACACAAAT
ACCTCACAGGTGAATGTGTCCGCGGTTTTTTGCTCACTTTCTCTGGCAACACAGAGGCTG
TGGTTGCAAGCCTCACGACACCATTGCTGAGCGCGGGAATAGGACGTTGAATGCTCGTGA
TATGATCTCGTTCGTTGGTGTGCTTCTCGAGCCAGCTTATGATGTCAGAGAACACAATCT
CAACATTCTCATCGGGTTCCCCTGATGTCAAACCGTGCCACATTCCAGGGTACAACTTCA
TGGTCTTGTCTATGCTGCTAGCTTTCTCATACAATGCTTTGCTCACTTCCGGGTCTGTTA
CCGTGTCTGCCTCCCCATGTAAAACGAAGAATGGCATCATTATCTCGTGTAAACTATCTT
CAAGGCTCATACTCGTTCTGAGCATTTCTAGTGCTGTTTTCAGCCTAGGCTTGTCTTGGT
AGATAAGTTTATTGCTCCTTATCTCTTCACGCTTGATAGGGTCCTTGAAAGCTGAATCAA
TTACATCCTTTGTTGGAACTATCTTCCATTTTGGTATAATCTCTTCCACCCTAGTCAGTA
CATTCACCACCAAAGGATGTGGCTTCACTTTCTCTGATATCTTACACATGGGAGCAACAA
GAACAGCACCATTCCAAAATGAAGGATCCTTCTTGTGAAGTAAAAGAGCCACAGCTCCTC
CCATGGACTCACCGTACAAGAATTTACCCTTATCCCTGTATTCTTCCGTTGCACAAATTG
ATTTGAAAAAATCATTGCAATCGTCAATGATGTTATCAAACTTCTTGATGTAACACCTGG
CCCCTCTCGACCGTCCGTGACCCTCATAATCGATACCAAACACAGCGAAACCAGCACAAG
CGAGTTTGATCCCACAACCTCTCATGAACCCACTGCACTCCATTCCATAACCGTGACAGA
GAAAAACAAGAGCTTTTGGAGAAGAAAAAGGTAACCATCTGCAAGTGAAGAGTTGTACTC
CTCTTCTGTTCCTAATGTAATCTTCTTGGTATTCAACCTCTATGTTCATCTTTGCAATAT
AATAGGAAAATAAGAAAAAAGAGCCAAAACAGAGAAACAAAACAAGGAAAGGAAGTAGTG
AGTGGATATATATATATATATGTATCTCTGCCTAGCCTTGCCTCCTTGGCATGGCTTCAA
CAAAACTAGATAATATAATTATGGACCCTTCACCCTTTTGTTGCAGCAAATATGAGAGCA
GAGCCAGAGAGACAGACAGAGATCCCTGTTTTAGAAGAGAAAGAAGGAAAGAAAGGATTT
TGA
>contig_103 Average coverage: 26.36
CTCGTCGGAGACAGGTGATATTATTTTAGCATGGAAGTCGGGCTTTAGTTTTGAATGTAT
CTCTTGCTCGTGTAATCATATTTTGGGGCTTGTTTATTCGGACCCTCCCTCTTTCCCGTG
GCTCCTGTCGTGTGTTTATGGCCCCCCTATTTGCACGCTAAGAAAAAGTTCTGGTCTGAG
TTTTTGAAAATTGGCGACCGGTTTGGCGGGCCCTGGCTTATTTTGTGAGATACCAATTTT
GTCCTTAGTGACTCTGAAAGAGAGGGCTCTTCAGGCCGGGATCCCTTTATTCTGATTATT
TCTAATCTGATTGAGAGTAGAGGTCTTATCAATATGCCTATCTAAGGGGACAAACTGACT
TGGGATAACCATAGGCCTGGGAGGCATCATGTGAAATCTGCGCTGGATAAAGGCTCAGTG
AATGGGGCTTGGATTAATTTATTTCCACGGGCTATTCTCTGCTCTGACCAAACTAGTAAC
TCGGACCATAGACCGCTTTGTCTCCTCTCGGGGGATTTGGATCCCAAATTTAAGAGATTT
TTTAAATTCGAAGAAGGTTGGACCCGAGATGCTCGTAGTAACCTCGTTGTAGCCCATGCT
TGGAAATCGGTCAGTCATGCTTGGGCCCCTGCTCGTATCTTCAAGAAGGTTGGTGCTACC
AGGGTGGCACTTATTAATTGGAACCGTTCCCAGTTCGGAAAGTTGGATGTGGTTATAAAA
GACCTAGAACAGAAGCTCAATTGTATTCAGAGCCTCCCGGCTGGATCCCGGGATTGGAAC
CAAGAAAGTGACATTCGGCGTGCTTTGAACGAATCTAGGGAACGAAAAGCGATCTACTGG
AAGCAAAGAGCCAGAGTGTCTTGGCTCAAAGATGGTGATAAGTGCACTAAGTTTTTCTTC
CTCTCGGCTGCTATCAAAGGTAGAAGAAATGATATAGAGAGTATCTTGAATAAAGATAAT
ATCTGGATTTCTGGACGAGGGGCAATTGGACATGAATTTACTGAGTTTTTTAAGGGCATC
TTTGCTGGATCTGATCTTGGTATGGAATACAACTGTGCTCACTTGTTTCAAGAGAAAATC
TCTCAGGAAGACTCGGATGCCCTTGTTAACTGCCCTAGTACTGATGAAATTAAAAGAGTA
CTTTTTGCCATGTCTAACCATAAAGCCCCGAGTCCTGATGGAATGTCTGTGCTATTCTTT
AAACATTACTGGGAATCTGTTGGTGCTGACTTCTGTGATGCGGTCTCTGATTTTTTTATT
TCGGGAAATATGCATAGAGGGCTAAATGCCACGAATGTTGTTCTTATCCCTAAGGTGCAA
AATTCGACTCGAACCAACCACTTTAGACCCATCTCTCTGTGTAATGTGGTGTACAAAGTA
ATCTCCAAAATTATTGCGAACAGGATAAAACCTTTACTCCCTTCTCTCATTTGTCCAACT
CAAGCTGCCTTTGTCCCTGGAAGTAATATCCATGATAATAATGTCATTGTCCAAGAAATC
ATCCATTCCTTCAACAGAAAAAGAGGCAAGGAGGGTTTTTTCGCAATAAAAATTGACTTG
GTCAAAGCTTATGATAAGTTGAGCTGGAGATTTATTGACCACGTTTTGGATTGCTACGGA
ATCCCCCAGAAATTTCGCCTTTGGATCTCACAGTGTATCTCCACTACCACGCTAAACATC
TGTCTCAATGGGGGCAAGTTGGGAGAATTAATCCTTCTTGTGGGCTTCGGCAAGGCGACC
CACTCTCCCCCTACCTCTTTATTTGGGCAGCAGAAGTGCTTTCTAGATTACTTCATGATG
CCCTTAATCGGAGGGTCATCCAGGGAATTACTCTTAGTAGGGGAGGTCCGGTCCTCTCCC
ATATTTTCTTTGCGGACGACCTAATTCTGGTAGGGCGAGCAAATCTTTCAGAGGTGAATG
GATTCTGGAGTTGCTTAGAGAATTTTTGCTCATGGTCTGGACAACAGGTGAATAAACTCA
AAACGTCTATTTTCTTTAGTAAAAACACCCCGATAAGATTACGGGGTGAAATCAAGGAGG
CGTTGGGAATTGATTACCCTGAAGGATGCATTAAATATTTAGGGTTGCCCCTTTTTCGAT
CAAGGCAGAAAGATGCTGATTTCAATTTCATCCTTGACAACCTGACGACAAAGCTTCAGG
GATGGAAAGCAAAAATTTTATCCAAAGCTGGGCGAGCTACTCTAATTAAGTCTGTGGGAT
TGTCTATGCCTATGTATGCTATGCAAACCACAAAACTCTCAACTCGAATGGTTAATAAGA
TTGATGGTTTGGTTAGAGATTTTTGGTGGGGGTTTGAGAAAGGAAATCATGGGATCCATC
TTAATGCTTGGGATAAACTATGTCTTCCTAAATCTCTGGGTGGCCTTGGATTCCGGAAAA
TTAAAGAGATGAATCAGGCCTTTCTGGCTAAATGGGGATGGAATATTCTCAATGGAAGCC
AATCTCTGTGCTGTGGAGTTCTTATAGCCAAATATCCCAAAGGGAAAGACTTTCTTAGTT
GCAGGTATAAAGGTGTTGGGTTTTATGCCCTAAATAAAACTCCATTTCAATGTAATCTAT
TTTATTCAACATCAATAAAGAAACAGAAGTATTTTTCATTCATTTGTGTATGTTTTGGTT
CACCTTATCAATTGCTTGTCTATTTGATTTATAAATTCA
>contig_104 Average coverage: 718.43
TTTTAACTTTCAAACAATTTCTAACCAATCGAATGTTTACGCGTAAGCCACTACCTCTGG
ACCTCATCGCATTTGATCAAAGCTTCCTTCCCTCTCGGTTGGTCAACACTCAAAAACTCA
TTTTTTCTAACTCCAACAGTTCACTTCAGTCCGTACCAACAACCGCCGTCCTACCCTCTC
ACCGTCGCCGGCGCTGTTAAAAATCTTCTCTTTACGAAAACGACATGTCTCTTTGTTCGC
CTGGATTCTCTGCGTCGCCATCGAACCTCTTCTACACTGACGTTTCGACCAGGCAATGCG
GCTTCCACCACCACCACAACCTCGCCGTCGATGTTAGGGTTTTTCATTCTTCCCTCCAGT
CTTTATCGATCGAGAACAGTGGGTTTCGTCTGAAGTGCACTGAATCAGACTCCGTTGCTA
AGACGATCGAGTTTACTGATCGCGGCGATGGTGGTGATGGTGGGAATTTTTTGGGTGGCG
GAGGCGGAGACGAGGGTGATGGTGATGGTGATGGTGAAGAGAAGGAGTTTGGACCGATAA
TGAAGTTTGAGGAGGTGATGAAGGAGGCCGAAACTCGAGGAGTGAAGCTTCCTTCCGACA
TGGTTGAGGCTGCTAAATCCACCGGAATTAGGAAAGCTTTCCTTTCCCGGTACTTAGATC
TGGAGGGATCAACTTGGCCATTGGGTTTTCTCATGAAACACTGCTCTATGTTACGAAATC
GAATGCTGGCAGATCCTTCCTTCTTGTTCAAAGTTGGGACAGAGGTAGTCATAGATTCTT
GTTGTGCAACATTTGCCGAAGTTCAGAAGAGGGGAAAAGATTTCTGGGCGGAATTCGAGC
TGTATGCTGCTGATCTTTTGGTTGGTGTAGTTGTTGATATTGCTTTGGTAGGCATGTTAG
CACCCTATGCTCGAATAGGGAAGCCTCCATCCGTGTCGAAAGGCTTATTTGGACAAATAC
AACAAGCTACCAGGGCACTTCCTAGCAGTGTCTTTGAAGCCGAAAGACCAGGATGTACAT
TTACAGCGAAGCAACGAGTTGCCACATACTTTTATAAGGGAGTGTTGTATGGATCAGTTG
GATTTGGATGTGGTCTTATTGGCCAAGGCATTGCAAACATGATCATGAATGCTAAAAGGA
GCATAAAGAAATCCGAAGAGGATATACCTATTCCTCCTCTGCTTGGAAGTGCTGCACTTT
GGGGTGTTTTTCTTGCTGTGTCGTCCAACACACGTTACCAAATTATAAATGGACTCGAAC
AGCTTGTCGAAGCATCACCTTTGGCAAAACAGGTGCCACCAGTCGCGATGGCATTCACAG
TAGGTGTACGATTCGCCAACAACATATACGGTGGTATGCAGTTTATAGATTGGGCTAAAC
TGAGCGGAGTGCAATAGCTGCAATACATATAAATGTCTCTCATTTTCAATATCAAATAAG
CTATAGCAATATTTTATATATTTTCTTGAGCAAGAAGAGTTTTTGAGTTTGAAGTAGTAC
ATTTTCTGAGCTTAGACACTGCATTCTCATTTTACAGTCTCTAAGGTAAAGAAAGATAAT
CACTTTAAAGCATAAATTAGATCATTTTACATATAAACATGACCCTCTTAGGTAGAAGAG
CTCATGAAAGTGTTAATATGCTTGGATTTTTTTTAAACTGCTTTGCCATGAAATTACTTT
TCTCTATTGTGTTTAATGTCTAGTTATAGTGC
>contig_105 Average coverage: 651.85
ATGGTCTAATGGGTAAGTAGTTATTAAAAATGGTCAAAATTACGGATTATCCAGAATTCT
TTAAAGTAAAGCTGTTAAAGACCATTCAAGTATCATTTAACTAAGAGATCTCCAAGATGC
TGTAAAAAAAGATAATGGAATATTATGGGTGGTTGGTTTTGGTCAATTAAATTTAAAATT
AATAAATTTTGTTGCAGATCTTCTTCAATTCCTCTTTCCCAATTATACACCAAAAATGGA
AGAGCTCCAAAGCCAACCAGACGATCGGCCCCAACTCCTACTGATTGTAAAGACGCTACC
CACTAATTTGTCGCCATTGTTTGATCAAAAGTTCCGATTGGTGAAAGCATGGGAGTCGGA
GCTACCTCTAGACCAGTTTCTGAAGATGAATGCAAGCTCAGTCCGAGCGATGATTGCCAG
CCACGCCACCTCCGTCAACGCCGACCTACTCCAACTGCTTCCAGCGCTGCGATTGGTGGT
GACTTCCAGCGCGGGCGTCAATCAGGTCGACTTGGCCGAGTGCCGTCGCCGAGGGGTTTC
GGTGGCCAATGTTGGGAACGCTTACTCGGAAGATGTGGCTGATATGGCCGTGGGTTTATT
GATTGATGTGCTTAGGAAAGTTTCGGCCTCCGATCGCTACATCAGACATGGGTTCTGGAA
AGTCAAAGGGGATTTTCCTCTTGCTCACAAGTTGGGAGGAAAGCGTGTTGGAATTGTTGG
ATTGGGGAGCATAGGCTGTGAAGTTGGGAAAAGGCTTGAGGCATTTGGTTGCACAATCTC
TTACAACTCAAGGAGCAAAAAGCCTTCCATTACATACCCTTTTTATTCTAATGTTAAAGA
ACTTGCTGAAAATAACGATGTTATCATCTTGTGCTGTAGTTTAACAGATGAAACACATCA
TATGGTTAACAAGGAAGTTCTTTCTGCTTTGGGAAAGGAGGGTGTGATTGTTAACGTTGG
GCGTGGTGCTCTTATTGATGAGAAGGAATTGGTGAGGTGTTTGGTAGGAGAAGATATCAG
AGGAGCTGGTTTGGATGTGTTTGAAAATGATATTGCCTCAAATGTTCCTGAAGAGCTCTT
CCAATTGGATAATGTTGTTCTTTCTCCACATGCTGCTGTACTTACTCCAGAGTCTTTTGA
GAAGGCTGCTTCAGTTATGATTGCCAATCTGGAGGCTTTCTTCTTAAACAAACCGTTATT
AACTCCGGTGTCCAATCCCTAGATTCTGAAATATTCATTTGATGAAAGATGAAATATTGA
ACCATGAAGGCTTTTTGACAATATGAGCTTCTGGATTTAATCTGTTATTTGTTCAGGTTA
GTCTGTAATAGATTTGTGGAGGTGCTAACTAGTGAGGAGGAACATGATCGGTCTAGTCAA
AATATGTTTACATGCATTGGATGCTTAAGACTTTGATGAGCAGAATAGTATGCATGGGTT
GGTGAGGCAATGATGGTCTTAGATATTT
>contig_106 Average coverage: 840.87
ACTCAATAGGAATGCTCCTCATATAGCTACTTGCTAGCAATAGAGTTTGTCTATATGAAA
ATATATCTGATCATCATCAGCAGTTAATTAACTGAGCTACTAAAATTGGTATATTATTGT
CATGGAAAAAGCAGAGCTTGTACTCATTCCGGGGCCAGGAAGGGGTCACATGGTGCCAAT
TGTAGAATTCGCAAACGAGTTACTGAGTGGAGATGAACGATTCTCCGTAAGCATTCTTAT
CATAAGCTCACCCTTTGAGAACAGTCCTGTACGAGCTGATCCCATGCCCACTAACATTTC
CCAACACCATATTCAATGCTTCCACGTTCCTAAACCCTCTAACCTACCTCCCTCAGAGCT
TTATCATGAGTCCCCCGAAAACTACTTCTCTCTCTACATTGAGAGTCACAAGTCACAAGT
CAAAGACATAATAGTCAACCGTTTTACACCCACGACACCGTTTCGTCTCGCTGGACTGGT
TGTCGACTTGTTCTGCTCCTCCATGAACGACGTTGCCAGAGAACTCGAGGTTCCCTCTTA
CTTGTTTTTCGCCTCAGGTGCTGCTTTCCTAGGGTTCACGTTCTACCTACACAGCCACCA
GGAGCTCCACGGAGCAGAGTTCGAGAAATCAGATTCCGAGTTTCACATACCGAGTTACAT
CAACTCAGTCCCCGCCAAGGCTTTGCCTTCTTTCGCACTCAACAAGCAAGGTTTCGTGGC
CTTCGCCGCTCTCAGCAGAGAGTATAAGAAGACCAAAGGTATTATCGTCAATACAGTTCT
GGAGTTAGAATCCCATTCAGTGTGCTCACTATCCGACGGTGTAATTCCGCCGGTTTATAC
GGTTGGACCGCTTTTGGACCTTAAAGTTAAGAGCCGTACACCGTCAGATCAGCTGGAATA
TGACNNCGGACTTGAACGTAGCGGCAAAAGGTTCTTGTGGTCGGCACGCAAAGCCCCAAA
AGACGGAAAATTTTCAACGGCTGATGATACAGATGTTACTGAAATTATTCCACGTGAATT
TTGGGAGAAGACAAAGGAGGTTGGAAGAGTTTGTGGATGGGCTCCACAAGTGGAAGTCTT
GTCTCATCCGGCGGTTGGAGGGTTCGTGTCTCATTGTGGTTGGAACTCGATTTTGGAGAG
CATGTGGTTTGGGGTACCCATTGTGACGTGGCCGATGTACGCAGAACAACAGCTTGATGC
TTTCCTGTTGTCGAGAGATTTGAAGTTGGCTGTGGAACTAAGAATTGACTACAGAAGAGG
CAGTGATGATATTGTTAGTGGGGAGGAGTTAGAGAGGGCCGTTAGATGCTTGATGGACGG
TGGTGATGGTGATGGTG
>contig_107 Average coverage: 1379.73
ATAATAATAATAAAAAAATAATAATACCACATTATTAACAAACCGCCTCTTTACAAGTAT
TCATATTATCACCCACGTCTTTCTCTCTCTTCCTTTTTCTTTTCTCATTATTCTTTCTCT
TCCTTCTATAAAATTTTGGGTTTCTGCCCTTCACTCTTTCGATATCGAAATCAAAATCAA
GCCCTAATTTTTTTTTTTTTTTTTACAGGCTCTCGAATTCATTTCCAAAAGGGGAAATTT
TTTCCCTTTTTCTTCTTCTTCTCCTCTGAATCTGGATCGCCCTAAGCCATGTGTATTGCT
GATCCGCTGCCGCAGCTTCCGCCTGAGAAATCCCAACGACCCGTTGTGATTCGATCGGTG
TGGGAGTATAACCTAGAGTCCGAGTTCAAGTTGATACGATCCGCCATCGATGATTTCCCG
CTTATCTCCATGGATACGGAGTTTCCGGGCGTCGTGATCCGACCCTCGGTAGATCCGACG
CTACGAACTTCCCAGGCCATTGCGCACTACGAGGTCCTCAAGGCCAACGTGGATCGCTTG
AATCTGATCCAGATCGGTCTCAGCCTTTCCGACGACGAGGGAAACCTTCCTGATCTCGGC
ACTAACAGCCTCTACATCTGGGAATTCAACTTCAAGGACTTCGACGTGGCGCGTGACGCA
CACGCTCACGATTCCGTGGAATTGCTGAAGAGGCAGGGTATTGATTTCGAGCGGAATCGA
GAATCTGGTATCGATTCGATCCGGTTCGCCGAACTGATGATGTCCTCGGGGCTCGTCTGC
AACGATTTGGTGAGTTGGGCGACGTTCCACAGCGCCTATGATTTTGGTTACCTTGTCAAG
GTGTTGACTCGGCGTCTTTTGCCTGATGAGTTGGCTGATTTTCTGAAGCTCGTGACGGTG
TTCTTCGGGTCCAGGGTCTTCGATGTGAAACATCTCATGAGATACTGCGCGAGCCTTTAT
GGTGGGCTAGACCGGGTCTGTCAGGTCCTGAATGTGAGTCGGGTCATTGGAAAGAGCCAC
CAGGCCGGGTCTGATAGCTTGCTGACCTTACATGCCTTCCAGAAAATCAGAGAGGTCTAT
TTCAACAAGAACGGGCTTGATCAGTACGCTGGTGTTTTATATGGTTTAGAAATTTCGTGA
AGTTAATGCTTTGTAGATTTCTTCTCTTTTAAAAAAGAATTCAAGTAAATTTTTGTACAC
AGTTGCTTTATATCAATCCTAGTAGGTTA
>contig_108 Average coverage: 4220.80
ACCGATATGCCCTTAGGCACGGCCATACATAACATAGAAATCACACTTGGAAAGGGTGGA
CAATTAGCTAGAGCAGCAGGTGCTGTAGCGAAACTGATTGCAAAAGAGGGGAAATCGGCC
ACATTAAAATTACCTTCTGGGGAGGTCCGTTTGATACCCAAAAACTGCTCAGCAACAGTC
GGACAAGTGGGGAATGTTGGGGTGAACCAGAAAAGTTTGGGTAGAGCCGGATCTAAACGT
TGGCTAGGTAAGCGTCCTGTAGTAAGAGGAGTAGTTATGAACCCTGTAGACCATCCCCAT
GGGGGTGGTGAAGGGAGGGCCCCAATTGGTAGAAAAAAACCCTCAACCCCTTGGGGTTAT
CCTGCACTTGGCAGAAGAAGTAGAAAAAGGAATAAATATAGCGATAATTTGATTCTTCGT
CGCCGTAGTAAATAGGAGAGAAAATAGAATTTGTTTCTTCGTCTTTATAATATAAAAAAA
AATAGGAGTAATTAATTGTGGCACGTTCACTAAAAAAAAATCCTTTTGTAGCCAATCATT
TATTAAGAAAAATGAATATGCTTAACACAAAAGCGGAAAAAGAAATAATAGTAACTTGGT
CCCGAGCGTCTACCATTATACCTACAATGATCGGGCATACTATTGCTGTTCATAATGGAA
AAGAACATTTGCCCATTTATATAACAGATCGTATGGTAGGCCATAAATTGGGAGAATTTG
CACCCACTCTAAATTTCCGGGGACATGCAAAAAATGATAATAGATCTCGTCGTTAGTTAA
TATTTAGTTAATAAATAATAATAATAAAATGAAATATAGATGCTTATCGTTCATTAGTGA
GGAGTGAACCTTATGATAAAGAAGAAAAGGACAAACCGATCTACAGAAGTATATGCTATA
GGACAATATATATCTATGTCTGCTCACAAAGCGCGAAGAGTTATTGATCAGATTCGTGGA
CGTTCCTATGTGGAAACACTTATGATACTAGAACTAATGCCATATCGAGCATGTTATCCA
ATTTTAAAATTGGTTTATTCCGCGGCAGCAAACGCCACTCACAATATGCGCTTCAACGAA
GCTACTTTAATTATTAGTAAAGCTGAGGTCAACGAAGGCAACACTGTGAAAAAATTAAAA
CCGCAAGCTCGGGGACGGGGCTATCCAATAAAAAGACACACTTGTCATATAACTATTGTA
CTGAAAGACTTAGACGTAGAAAAAGAAAATTTATATTAATATATTATATGAATATGATAT
ATTTTTTATATTTATATAAGATTTAATATTCATAAGGTCAGTATATGTATACATTATATG
TATAGTAATACTAGCGGGGATTGTGGGACAAAAAATAAATCCACTTGGTTTCAGACTTGG
TGCAACCCAAGGTCATCGTTCTCTTTGGTTTGCACAACCAAAAAATTATTCTAAGGATCT
ACAAGAAGATCAAAAAATACGAAATTGTATCAAGAATTATGTACAAAAAAATATGAAAAT
ATCTTCTAGTGTCGAGGGGATTGCATGGATAGAGATTCAAAAAAAAATCGACTTGATTCA
AGTCATAATCTATATGGGATTCCCAAAATTATTAATAGCCCCCAAAAAATGGAAGAATTA
CAGATGAATGTAAAAAAAGAACTACATTCGATGAACCGGAAACTTAACATTGCTATTACA
AGAATAGCAAATCCTTATGGACACCCTAATATTCTAGCAGAATTTATAGCCGGACAATTA
AAAAATAGAGTTTCATTTCGCAAAGCAATGAAAAAGGCTATTGAATTAACTGAACAAGCA
GGTACAAAAGGAATTCAAATACAAATTGCAGGGCGTATCGACGGAAAAGAAATTGCACGT
GTCGAATGGATCCGAGAAGGTAGGGTACCCCTACAAACCATTCGAGCTAAAATTGATTAC
TGTTCCTATACAGTTGGAACTATCTATGGGGTATTAGGTATCAAAATTTGGATATTTGTC
GATGAGGACTAATAATCCTTTACTTGACTTATCTTTAGATCGATCAGGTAATATACCAAA
AAAACAAAAAAGAAAAAACACTTTTTTCTATTAAATCAAAACAAAAATAAATAATTCTAT
AAGGTTGAATAAAAATTCTATTAATCAGTTGATTTAATATAATTGCTATGCTTAGTGTGT
GACTCGTTGGTTTTTTTAGGGTTAGATTTAAAAACAAAAATAGACCAGCCCATAAGTATG
AATTAATAACCAACTCATCGTTTCGCATTATCTGGATATAAAGAACCAGTCGAGATATGA
TATATTAGTCATATCATTGTAGCAACTGAAATCTGTTTTGTATAAAAAAAAAAAGAAAAA
CAAGATTGATTAGGAGTTGTGAAACAATAAAAGTTAAAGTGTGTGGATAAATGAAAAGAT
GAGAGAAAGAGAGAAAAAACTACCAATGATATAGAATTCCAATATGTAAGGTCTATGATT
CATTTTCATAAAGGAAAATGTAATAAAGCATTAATACTGAATTGATCCCTAATTAAACAA
AATTGTTTTATTAAGAACAAATAAGAACAAAAAAATCACGAGCCCTGAGTCAATAAAAAC
TGAGAAGATTGACTCAAGATCAAATTTCATTTAAGAGCTCCGTTGTAGAATTCAGACCTA
ACCATTAATCGCGAAACGGTGGGAACGACAGAACCCGTGAGTGCATAAGATTCTATTGAA
AACGAATCCTAATGATTCATTGGGTAGGATGGCGGAACGAACCAGGAACCAATTCATTTA
TTCTGAAAAGTCATGGCATAAACTAATCTTATAAAATTGAATTAAAAGAGTAAATATTCG
CCCGCGAAATTTTTTATTTTTAAGAAAACAAAATTTTCTATAAATAGAAATCAAATACAT
GTTTACTTCTATATCAAATAAAGATATCCAAATTGATAATAGCTTATCAAAATCAAAGAC
TCTCAGGCTTCAATATATTTAATCAATATATTATTGATTAAATATATGTATATTATTTTA
TAATCATTTCCTTCGCGAGGAGCTGGATGAGAAGAAACTCTCATGTCCGGTTCTGTAGTA
GAGATGGAATTAATAAAAAACCCTCAACTATAACCCCAAAAGAACCCGATTCCGTAAACA
CCATAGAGGAAGAATGAAAGGAATATCTTATCGAGGTAATCGTATTTGCTTCGGTAGATA
TGCTCTTCAAGCACTTGAACCCGCTTGGATCACATCTAGACAAATAGAAGCAGGGCGACG
AGCAATGACACGAAACGCCCGCCGCGGCGGAAAAATATGGGTACGTATATTTCCAGACAA
ACCAGTTACAGTAAGACCTACAGAAACACGTATGGGTTCGGGAAAAGGATCTCCCGAATA
TTGGGTAGCTGTCGTTAAACCGGGTAGAATCCTTTATGAAATGAGTGGGGTAGCCGAAAA
TATAGCCAGAAAGGCTATTTCAATAGCGGCTTCCAAAATGCCTATACGAACTCAATTCAT
TATTTCAGGATAGAGATGTAGAACCAAAAGAAAAAGGTTTTTGGATGAAAAAAAACAATT
GCAGGTTTCTTTTTTTGTTTTGAATAAACAACATTTTTTTTTTTTACTTCGCCCTTTGCA
TTGAAAAAACAGATCAAAAATGATATGATTCAACCTCAAACCCAATTGAATGTAGCGGAT
AACAGCGGAGCCAGAAAATTGATGTGTATTCGAATCATAGGAGCTAGTAATCGACGATAT
GCTCATATTGGTGACGTTATTGTTGCTGTAATCAAAGAAGCAATACCAAATACACCGCTG
GAAAGATCCGAAGTAATCAGAGCTGTAATTGTACGTACTTGTAAAGAACTCAAACGCGAC
AACGGTATGATAATACGATATGATGACAATGCTGCGGTTGTTATTGATCAAGAAGGAAAT
CCAAAAGGAACTCGAATTTTTGGCGCAATTGCCCGGGAATTAAGACAATTAAATTTCACT
AAAATAGTTTCGTTAGCACCTGAAGTATTATAAGATGAGACCCTAAAGACAGTTTTTATT
TTATAGTATTTGAATGAAATTAATTTAGTAGATTTAGTAGATTGTTTGTGTCTCATGTAT
ATGCCTTTAATTTTCTAATTAAGAAAAAAAAAAAAAAGAGCATGTTGATTATATCCAAAT
TTGGGGACAACCAAAATCTTCATTTATTATGAGTAAAGACACTATTGCTAATATACTAAC
CTCTATACGAAATGCTGACATGAATAAAAAAAGAACAGTTCGAATACCATATACTAATAT
CACTGAAAATATTGTTAAAATCCTTTTACGAGAAGGTTTTATTGAAAACATGAGGAAACA
TCAGGAGAACAACAAATACTTTTTGGTTTTAACCCTACGACATAGAAGGAATAGGAAAGG
GCCATCTAGAACTGTTTTAAATTTAAAACGTATCAGTCGACCTGGTCTACGAATCTATTC
TAACTATCAAGGAATCCCTAGAATTTTAGGCGGGATGGGGATTGTAATTGTTTCTACTTC
GCGGGGTATAATGACGGGCAGAGAGGCTCGACTAGAAGGAATCGGCGGAGAAATTTTGTG
CTATATATGGTAATCTTTCTTTTCTGATATCCAAATTATATACAGAACTTTCCTATTTCA
TATTTGTGAAAAAAAAAAAGAAATAGAGAAAGGGTGGTTTTCAAATATTACGCTTCCCAC
ATTAGTTAATCCCTCAAGTGAAAGAACAAAAAAGGTTCATGAAGGTTTAATTTCTGAACC
ACTTCCCATGGTATACTTTAGGTTCATTTAAATAATGAAAATCAGAGCCTCCGTTCGTAA
AATTTGTGAAAAATGTCGACTGATCCGTAGGCGAGGACGAATTATAGTAATTTGTTCCAA
CCCAAGACATAAACAAAGACAAGGATAATTTTTAGAAAAAAGAGGAGAGGGGATTCTAGA
AATCGAAAGGCCCTACTGTTCAAATAATAGAAATAAATAATAAATTAAAGGCTCTGTTTT
GACATGAAACGGATATATCTCTATATCTCTGACTTAGCTTAGATTTATGAGATGATATAA
TTATGGCAAAAGCTATACCAAGAAGTGGTTCACGTAAGAATAGACATACGGGTTCACGTA
AAAATGCACGTAGAATACCAAAGGGAGTTATTCATGTTCAAGCAAGTTTCAACAATACTA
TTGTAACTGTTACCGATGTACGGGGGCGGGTAATTTCTTGGTCCTCCGCCGGTACTTGTG
GATTCAAGGGTACAAGAAGAGGGACACCATTTGCCGCTCAAACCGCAGCAGGAAATGCTA
TTCGGACAGTAGTAGATCAAGGTATGCAACAAGCAGAAGTCATGATAAAAGGCCCGGGTC
TCGGAAGAGATGCGGCATTAAGGGCTATTCGTAGAAGTGGTATACTATTAAGTTTCATAC
GAGATGTAACCCCTATGCCACATAATGGCTGTAGGCCCCCTAAAAAAAGGCGTGTGTAAA
AATAAACATTGAAGATATTTCAAAAGAAATAAATAATTCAATGATTTGATCAAATAATAT
CACTATGGGTCAAGAGAAAGTAATAGTATCTACTCGGCCACTACAGTGGAAATGTGTTGA
ATCAAGAGCAGACAGTAAGCGTCTTTATTATGGACGCTTTATTCTGGCTCCACTTATGAG
AGGCCAAGCCGATACAATAGGCATTGTAATGCGAAGAGCTTTGCTTGGAGAAATAGAAGG
AACATGTATCACACGCGCAAAATTCGATAAAATACCCCATGAATATTCTAACCTAGTAGG
TATTCAAGAATCCGTACATGAAATTTTAATGAATTTGAAAGAAATTGTATTGAGAAGTAA
TCTGTATGGAACGCGCGAGGCATCAATTTGTGTTAAGGGTCCTGGATATGTAACTGCTCA
AGATATCATCTTACCATCTTCGGTGGAAATTGTTGATAATACACAGCATATAGCTAACCT
AACAGAACCAATTAATTTGTGTATTGAATTACAAATTGAGAGGAATCGTGGATATCGTAT
AAAAACGCCAAATAACTTTCAAAACGGAAGTTATCCTATAGATGCTATATTCATGCCTGT
TCGAAATGCGAATCATAGTATTCATTCTTATGTTAATGGAAATGAAAAACAAGAAATACT
TTTTCTCGAAATATGGACAAATGGAAGTTTAACTCCTAAAGAAGCACTTCATGAGGCCTC
CAGAAATTTGATTGATTTATTGATTCCCTTTTTACATGCAGAAGAAGAAAACTTCCATTT
AGAAAACAATCAACACAAAGGCACTTTACCCCTTTTTGATTTTCATGGTAGAGTGGCTAA
ACCAAGGAAAACGAAAAAAGAAATAGCATTGAAATATATTTTTATTGACCAATTAGAATT
GCCCCCCAGGGTCTATAATTGTCTCAAAAGGTCCAATATCCATACATTATTAGACCTTTT
GAATAACAGTCAAGAAGACCTTCTGAAAATTAAAGATTTTCGCATAGAAGATATAAAACA
TATATTGGACATTCTAGAAATAAAAAAGCATTTCGCATAAATTTTAATGAGTTTTGAATC
TTTAACATCAGCCATATACTCGGAATATATCAAAAATAGAATTGACTAACCGTATCTAGG
GAAAATTCACTTTGAAGCGACTATTCCCTAGATACACACGTCGTAATTTATTTATTTTAT
TTCAAAAAAAAAATAATAATAAATAAAAAATAAATAAAAATGGAATCGATTTAAAAAAGA
CCTAAAGTTAGGGATTTATCAATAGGTAATGTTGCTCCAATACCCAACCAAAGGGCTACT
GCCGTACCAATCAAAAAGACGGTTGTCGCTACTGGACGACGAAATGGGTTTTGGAATTTA
TTAACATTCTCCAAAAAGGGTACTGTTAATAATCCCGCAGGTACTGAAACCATTAAAAGA
ACACCCAATAATTTATTTGGTACTGTACGAAGTATTTGAAATACGGGAAAAAAATACCAT
TCAGGCAATATCTCCAAAGGAGTTGCAAATGGATCCGCAGGTTCGCCAATCATTGATGGT
TCTAGAACCGCTAAACCTACGTTACATGCAATAGTACCTAAAATTACTACCGGAAAAATA
TATAAAAGATCATTGGGCCATGCAGGTTCTCCATAATAATTATGACCCATCCCTTTAGCC
AATTTAGCTCTTAATACAGGATCGTTCAAGTCAGGTTTTTTTGTTA
>contig_109 Average coverage: 12517.04
TGCGGTGTTTCTCTCTCAAGGCCTCCATATTCCTCTTCTTCAAAAGCTCATTTCTCTCTC
TACAAACTCATTTCGTCTCCGATCATCAAAATGCGTGAAATTCTTCACATCCAGGGTGGC
CAGTGCGGGAATCAGATCGGCGCCAAGTTCTGGGAAGTGGTATGCGCTGAACATGGAATT
GACTCGACAGGTCGTTACCAGGGAGACAATGAACTCCAACTCGAGCGTGTCAATGTGTAC
TACAACGAAGCGAGTTGCGGTCGGTTCGTACCGCGGGCAGTCCTCATGGATCTTGAGCCC
GGAACTATGGACAGCGTTAGATCTGGTCCGTACGGTCAGATATTCAGGCCGGACAACTTT
GTCTTTGGGCAGTCCGGAGCCGGAAACAATTGGGCTAAGGGTCACTACACTGAGGGCGCT
GAGTTGATTGACTCGGTTCTTGATGTGGTGAGGAAGGAGGCTGAGAATTGTGATTGCTTA
CAAGGATTTCAGGTCTGTCACTCTTTAGGAGGTGGTACTGGATCAGGAATGGGAACACTT
CTTATTTCAAAGATCAGAGAGGAATACCCAGATAGAATGATGCTTACCTTCTCAGTGTTC
CCATCTCCAAAGGTTTCTGATACTGTTGTTGAGCCATATAATGCAACACTCTCTGTTCAC
CAACTTGTTGAGAATGCCGACGAATGCATGGTTTTGGACAATGAAGCCCTCTATGATATT
TGCTTCAGGACTCTAAAGCTTACTACTCCTAGCTTTGGGGACCTGAATCACTTGATCTCT
GCTACAATGAGTGGGGTAACTTGTTGCCTTCGGTTCCCTGGTCAACTCAACTCTGATCTT
CGCAAACTTGCTGTAAATCTCATTCCATTCCCACGATTGCATTTCTTCATGGTTGGGTTT
GCCCCACTTACATCTCGTGGATCCCAGCAGTACAGGGCTCTTACTGTTCCAGAGCTTACT
CAACAGATGTGGGATTCCAAAAACATGATGTGCGCTGCTGATCCTCGACATGGGCGATAC
TTGACTGCCTCGGCCATGTTCCGTGGCAAGATGAGTACCAAAGAGGTTGATGAACAGATG
ATTAATGTACAGAACAAGAACTCATCATACTTTGTTGAGTGGATCCCGAACAATGTTAAG
TCTACTGTTTGTGATATTCCACCTACTGGTTTGAAGATGGCTTCTACATTCATTGGAAAC
TCCACTTCGATCCAAGAGATGTTCAGGAGAGTAAGTGAGCAATTCACAGCTATGTTCCGG
AGAAAAGCTTTCTTGCATTGGTACACCGGAGAAGGCATGGATGAGATGGAATTTACTGAG
GCAGAAAGTAACATGAACGATTTAGTTTCTGAGTATCAGCAATACCAAGATGCTACAGCT
GATGAAGAAGGGTATGATTATGAAGATGAGGAGGAAGCTCAGGAGGAGGATGACTAATCC
ATTGGTTTCTGTTTTGCTATTTTCTTTTTTATTCATGGGCTTTGATGTTTGTGGATTTTA
ACCCTGTTTTTGTTTCCAATACACCTTATCTGTGATTGAATTGTTTGCTTGTTGGCTAGC
TTCTCTCGGCTGGTCTCATACTTGATTTGGTTGTAATAGTTTAGATATTAGCTGTCTGAA
AATATGTTCCACTTTCCTGGTGTTAATGAATGTGGCCACTGGCCATTATTCTGGTGTTAT
TTTCACAATCCATTAGTTATCAATTGGGTCTGTCCTTTTGAGTTCTTGATTGCAACCGAA
CATGTCACTGAGATAATAGAAGAATGAATATTGAGTAGCACAAACCCATGTGATGGACAG
AGCACTACTTGTTGATTTTCATGAAAGAAAAGATATAATTGCTCTGCACATATAGGACCC
TCAGCTGGGGTTCATTCAGTGGTCCATCATCTTGTGTGTCGATTTCTTAGAGTTTCTGTG
TGATTACGTATATGGTACCATTAAAGAAACTTGGCCTCATTAAAAAGAGATATCTCGTAA
CTCTCCTAGAGCACAGCAAAGGAGAAACTCAATGGTATCAGAAATAATTCAACTAAGGGA
AGAATCAAGCCTAGCATTGCAATGAATTTCAGTAACCCTACTGAGAATTGGTGTCTAACT
TGATCTTCGAAAGCCCCAGTTGGCAGCAATGTAGCATAGTCTCAAACTGTGGTACCATCG
AACTTAACTTAACATTAAAGTAATTTTTATAAATGTTATCTAGATTAATATATTTTTAAT
TTCAAATTTAATACATGATAGATTAAATAAAAAAAAAAG
>contig_110 Average coverage: 509.98
GCGGTCCCTGACTGTCCCCGACATTGTTCGCACCATGCTTATGCAGAGGCTGTATCAGAA
AACAAGGCTTCTTGTGTGTACCAAATACCCTTTCTCTCTTTCTTTCAAACCGGGCACCCA
TTTTAGCCTCCTTTCATGGAAAACTTACTTAAGGGTACTTGGAACTGTACAAAGCCAATC
ATCTTCCACACCTTCTGCTGATTCCAGCCAATATGGCTTGAATCATAAATCCAACAGTCA
AACGTATGATGGTGCAAGTGGGTTTGGGATGGTTGGCCTTCAAAATCAATTCAACGGTGC
AGAGGATGAGAGTTATTGCAATGATGAATTTGCATCTGATGTTGAAAAGATCTATAGAAT
CTTAAGAAAATTCCACTCTAGGGTCCCGAAGCTAGAGCTGGCCTTGCAAGAATCTGGAAT
CACTGTGCGTTCAGGCTTGGCTGAACGCGTCTTAAATCGATGTGGTGATGCAGGGAACTT
GGGTTACAGGTTCTTTGTGTGGGTGTCAAAGCAGCCTGGCTACAGACCCAGTTATGAAGT
TTACAAAGCCATGATCAAGTCATTGGGGAAGATGCGCCAATTTGGTGCTGTTTGGGCACT
ACTCGAGGAGATGAGGAAGGAGAACCCTCAGTTGATAACATCTGAAGTGTTTATTGTTCT
GATGAGAAGGTTTGCTTCAGCTAGAATGGTTAAAAAAGCAATTGAAGTGTTGGATGAAAT
GCCCAAGTACGGCTGCGAACCCGATGAGTATGTCTTTGGTTGTTTGTTAGATGCTTTGTG
CAAGAATGATAGTGTTAAGGAAGCAGCTTCTTTATTTGAAGACATGAAGATTCAGTTTAA
GCCTAGTTTAAAGCATTTTACTTCATTGTTGTATGGTTGGTGTAGAGAAGGGAAGCTTAT
GGAGGCAAAAGTTGTACTGATTCAGATGAGAGAAGCGGGTTTTGAACCAGACATTGTGGT
TTATAACAATTTGCTTGGTGGGTATTCTCATGCTGGAAAAATGGCGGACGCTTATGATCT
TCTGAAAGAGATGAAAGGGAAGGGCTGTGTTCCTACTGCAGTATCGTATACCATTTTGAT
TCAGGCTCTCTGCAAACATGAGAAGATGGAAGAAGCCATGCGTATTTTTATCGATATGGA
AAGGAGTGGCTGTCATGCAGATGCTATGACTTACACTACTTTGATAAGTGGGTTTTGTAA
GTGGGGAAAGATTGAAAAGGGTTATGAGATTTTGGATAGTATGATCCAGCAAGGCCATAC
TCCTAGTCAGAATACCTATTTGCAGATTTTGTTGGCACACGAGAAGAAGGAAGAGCTGGA
GGAATGCTTGGAGCTCATGGTGGAGATGCAAAAGATTGGTTCTATTCCTGATTTGATCAT
ATACAATGCTGTGATCCGGTTGGCATGTAAACTAGGGGAAGTTAAAGAAGGTGTTCGATT
ATGGAATGAAATCGAAGCAACTGGGTTAAGTCCAGGGCTTGACACCTTTGTGATTATGAT
TCATGGCTTCCTTGGGCAAGGCTTTCTGGTTGAAGCTTGTCAATACTTCAAAGAAATGGT
TGAGAGGGGTTTACTATCTGCCCCACAATATGGTACGTTGAAGGAGCTAATAAATACCCT
TCTACGAGCTGACAAGCTTGAAATGGCTAAAGATATATGGAGTTCCATTGTGAATAAAGG
ATGTGAGATTAATGTTTCTGCCTGGACAATATGGATTCATTCACTGTACAAAAATGGGCA
TGTGAAGGAGGCTTGTTCCTACTGTTTGGACATGATAGAAGCGGATGCAATGCCACAAGC
AGATACTTTTGCTAAGTTAATGCGTGGCTTAAGGAAACTATATAACAGAGAAATTGCAGC
TGAAATTACGGAGAAGGTGAGGAAGATGGCTGAAGAAAGACAGATCACTTTTAAGATGTA
TAAGAGACGAGGAGAAAGGGATTTGATTGAAAAAGTGAAGGAGAAAGATGATGGGAGGAA
ACGAAGGGGTCGTAGACGACGCTGGGGTGGGGGTAGGCATAGCAGTGCTAAAGCCTTGTA
GTTTGAATGAGTAAATGAAACAAAGAATAAACTCTACTGATTTGTTTGAGAAGATTGCTT
GCTTCCCATTAACATTAATTGGATGCCCACTTTTGGCAGTGAGCACTAAAATGTTAGTAT
CCTTAGTTGTGAACTGCAGTGAATTTGAAAACTACTTTTCAGAGAAGTGATTATTACATT
ATTCAGAGTGTAAAAATTTCTGGTTTCAATGCACTTGGCAAGAGTAGTCTTACCTTGAGA
TGAATAGAGATTCACTTTGCACTTTTAGGAGCTTTTGTTGCGGAGATCACCCCCTTTATT
ATCTAGA
>contig_111 Average coverage: 224.96
GATTCAATGTGAACAGAACAAACCGTTCACTCCATTCCACTCTAAAAAAAAAAAAAAATT
CAAATCCAAAATCAGAGTAAATCCTAACAAAGATTGAAACTTTAGAGAGATGGAAGAGAA
GAATGGCCATGTTAATCATCATCATCATCATTATCATCCTCTTTTGGGTGGTGAAAGAAG
AAAAACCAGTTACAGCCATGGTTTATCTTCAGCTCAAATTGAGTCACTTTCAGCCATTTG
TGAAGCTTTTATACCTCCAATTTCAATGGAAACTCTCAACAAAGAAAACCCAATTCAAAA
ATCACATCTTTATTACTACCAAGCTTCTGGGGCTCAATATCCAATTCCAGATGAGGTGGG
ACAGTTGGCTGTGACAAAGGCTCTGCCACAGGCTGTGAGTTTAGTGAGGACAGTACTAAA
GATTCTGTCTTTCAGATTGGGAAGTTTGTTGCTTTGTGGGAAACTTTGTTTGGATTGGAA
ATGGCCATTTATTCATAAGTTTTGTGAAATTTCAGTGGGAAAGAGAGAACAAATTCTCAA
GAATTGGTCTAAGGAAAAAACACTAATACCTCTAAGATTAGTGTTTGTTTTGATCAAACT
TTTTTGCTTCTACACATTCTTCTCAAGGGTTGATGAAAACTCACAAAACCCAACATGGGA
AGCAATTGGTTATCACATAGACACCAAGAAAAATGTGACTAAATCTCATAAGGACAGACC
ACTTGAAAATGGGGTCATTGAAACCATGTTGGAAACTGATTCCTCTCTCATTCAATCACT
CAAACAAAAAGGACTTGAAGTTACCAAAGATCCCAACGATAATAGCGTTTACAAAATCAA
ATGTGACGTAGTTGTGATCGGTTCTGGCTCGGGTGGTGGAGTTGCAGCTGCAGTTCTAGC
CAAGTCTGGCCAAAAAGTGATTGTACTTGAGAAAGGGAACTATTTTGTTTCACAAGATTA
CTCTTCTTTAGAGGGCCCTTCAATGAGGGAAATGTATGAATCTAGTGGAATTTTATCAAC
TAAGGATGGAAAAGTCATGATATTATCAGGCTCAACTGTTGGTGGAGGTTCTGCGATTAA
CTGGTCTGCATCTATAAGAACACCGAGTAATGTTTTGCACGAGTGGTCAGTTGATCATAA
GCTTCCATTTTTTGAAAGCTCTGAGTATCAATCCGCTATGGATG
>contig_112 Average coverage: 12307.09
ATTCCATTACACTTATACCTTAATTATTTTATAAAACATATACTAAAAACATAATAATAA
CAGAAAAAATGGTAACTTTATGAAAAAAAAAAATGGTAAGGATTTTTTATTTTTTTTTTT
AAGAAAAAAAAATGGTAAGAAATGAAGGGATTGGTTGAATAGTGTCCGCGAAAAAGGGGA
ATGAAATTGTAAGAGCTGTAATACCGGATCACTCTTTCTCTCTCTTTCTGTGGTCTCTGG
TTTTGTGCTTTGGTTTCTATTTAATAATTTATTGACTTTACAGTACGAACTTTATATTAT
ATAGCTTGGCTTGGATCTCACTCTCATCCATACTCCTCATTCTCATCATCAGATCTCTCT
CAACACACGAGTGGTCAGAACTGTGAATTAATGGCGCATATTGTGCTACATGGAACGCTA
CATGCTACGATCTACGAGGTCGATAAGCTCCATAATAGAGGTGGCAATTTTCTGAGCAAG
GTTTTCGGAAACATAGAAGAGAAAATTGGTTTTGGCAAAGGAATTTCCAAGCTCTATGCT
ACTATTGACTTGGAGAAGGCTAGGGTTGGAAGGACCAGGCTTTTGGAGAACGAAGAAACT
AATCCTAGGTGGTATGAGTCTTTTCACATTTACTGTGCTCATACGGCTTCAAATGTTATA
TTCACTGTCAAGGATGATAATCCTATTGGAGCAACTTTAATTGGAAGAGCATATGTACCT
GTTCAAGAGATTTTGGATGGGGAAGAAGTTGATAGATGGGTTGAAATATTGGATGAAGAC
AAAAACCCCATTCATGGAGGTTCTAAGATTCATGTCAAACTCCAATACTTTGATGTTACC
AAGGACCCCAATTGGGGACGTGGTATTAGAAGTATCAAATTTCCTGGAGTTCCTTATACT
TATTACACACAGAGATCAGGATGCAAAGTTTCTCTGTACCAGGATGCTCATGTCCCAGAT
AATTTTGTTCCCAAAATCCCTCTTGCTTCTGGAAAGAATTATGAGCCCCACAGATGTTGG
GAAGACATCTTTGATGCAATCACCAATGCTAAGCATTTGATCTACATCACTGGCTGGTCT
GTTTACACTAATTTTGCTCTGATAAGAGACACAAGGAGGCCAAAGCCTGGTGGAGACATC
ATCTTGGGAGAACTGCTAAAGAAGAAGGCAAGTGAAGGTGTTAGAGTTCTAATGCTTGTT
TGGGATGATAGAACCTCCATTGATGTACTGAAAAAGGATGGACTGATGGCCACCCATGAT
GAGGAAACTGAAAACTTCTTCCAGAATAGTGATGTGCACTGTGTATTGTGCCCCCGTAAT
CCTGATGATGGTGGAAGTATTATCCAGGACTTTCAAGTTTCTGCTATGTTCACTCATCAC
CAGAAGATTGTGGTGGTTGACAGTGAGTTGCCTGGTGTTGGAGGATCAGAGAAGAGGAGA
ATTGTAAGTTTTGTTGGAGGGATTGATTTGTGTGATGGACGATACGATACCCCCTTCCAT
TCGCTGTTTAGGACATTAGACACTGTGCACCATGATGATTTCCACCAGCCTAACTTCGAG
GGGGCAGCAATCACTAAAGGTGGTCCCAGAGAGCCTTGGCATGATATCCACTCTAGGCTA
GAAGGGCCCATTGCTTGGGATGTCTTGTATAACTTTGAACAGAGATGGAGAAAGCAAGGT
GGGAAAGATTTACTCCTTGGACTCAGAGAGCTTGAAGATGTTTTTATTCCCCCATCTCCT
GTCATGTTCCCAGATGACCGTGAGACTTGGAATGTTCAGCTATTTAGATCCATTGATGGA
GGTGCTGCTTTTGGCTTCCCTGAAACCCCTGAAGAAGCAGCCAAAGCTGGACTAGTCAGT
GGTAAGGATAACATCATTGACCGAAGCATTCAGGATGCTTATATCAATGCTATCCGACGT
GCAAAGAACTTCATTTATATTGAAAATCAGTATTTCCTTGGAAGTTCTTATGCATGGGCT
CCTGAGGGCATTAAGCCAGAGGATATTGGTGCTTTACATGTTATTCCAAGGGAGCTTTCA
ATGAAAATCGTCAACAAGATTGAAGCAGGGGAGAAGTTTAAAGTTTATGTTGTTGTCCCT
ATGTGGCCAGAGGGTCTCCCAGAGAGTGGATCAGTTCAGGCAATATTAGACTGGCAGAGG
AGGACAATGGAGATGATGTACAAGGATATTATCCAAGCACTAAAAGCTCAGGGGCTCGAG
GAGGATCCTAGGAACTACTTGACATTCTTTTGCCTTGGAAATAGGGAGGTAAAGAAGCCA
GGAGAATATGAACCCGCAGAAAGACCAGATGAAGGTTCAGATTATGCAAGAGCTCAGGCA
GCCCGACGCTTCATGATATATGTTCATACCAAGATGATGATTGTTGATGATGAATACATT
ATCATTGGATCGGCCAACATCAACCAGAGGTCAATGGACGGTGCCAGGGACTCTGAGATC
GCTATGGGAGGCTTCCAACCTCACCATTTGTCAAACCGCGTTCCAGCTCGTGGTCAGATC
CATGGTTTCCGTATGAGCCTATGGTATGAGCACCTTGGCATGCTAGATGAGTCATTCCTC
CAGCCAGAGTCGGAGGAGTGTGTAGAGAAGGTAAACCAGATTGCTGACAAATACTGGGAC
TTGTATTCAAGTGAGACACTGGAACATGATCTGCCCGGACATCTGCTCCGATATCCCATT
GCTGTTTCCAGTGAAGGACTAATCACAGAGTTGCCAGGCTTTGAACATTTCCCAGACACC
AAGGCTCGTGTACTAGGAACCAAATCTGACTACCTGCCTCCAATTCTCACTACTTAAGTG
TGTGTGGTTGTTTTTGCTGCTGCTTGAGTTTTGAGTTTATGAGAGAATAATATTAATAAT
AATAGCTTTGTTAGCTTGTGAGTTTGTTTGGTCTTAGCATGGAGAATAATAGTCATTTAA
TCAGCTGGGACTGGGGTACTTGTGTTTATGTGTTTAATGCTTAATTGAGTCATATCAGCT
TTATCATTATGTGGAATATTGCTGTGGTGTATTTCTAACTGGCTTGCATGGATTTTAATA
TAATGC
>contig_113 Average coverage: 2591.94
GAACTTTCTTGTTTTGTTTCATAAACTAAGATCACCACCCTCTTTAGCCATGGCTTCTGC
AGTTTCAATTACTGGAGCTGTTATCAGAACTACTTTGAGCTTGAACAACGTTGCTTCTGG
TGGCAATTCTGTGCCAACCTCGACTTTCTTTGGTGCTAACTTGAAGAAGCTGGTGAACCA
AAGAGCTGCCTACCCCAAAGTTGCCTCTGGAAGCTTTAAAGTTGTGGCGGAAATCGATGA
AGACACTCAGACTGATAAGGACAAGTGGAAGGGCCTTGCCTATGACGTATCCGATGATCA
ACAGGACATTACCAGAGGAAAGGGATTGGTTGATTCTCTCTTCCAAGCTCCCATGGGGAC
TGGTACTCACTTTGCTGTCATGAGCTCATATGAATACCTTAGTACTGGACTTAAACAATA
CAACTTAGATAACAGCATGGATGGGTTCTACATCGCTCCAGCTTTCATGGACAAGCTTGT
AGTTCACATCACCAAGAACTTTATGACACTGCCTAACATTAAGGTTCCTCTCATTCTTGG
TATTTGGGGAGGCAAAGGTCAGGGTAAATCTTTCCAGTGTGAGCTTGTGCTTGCCAAGAT
GGGAATCAACCCCATCATGATGAGTGCTGGAGAATTGGAAAGTGGAAACGCAGGAGAGCC
TGCTAAGTTGATCAGACAAAGGTACCGAGAGGCAGCTGACATAATCAGGAAAGGAAAGAT
GTGTGCTCTCTTCATCAATGATCTGGATGCTGGTGCTGGTAGGATGGGTGGGACAACACA
GTACACTGTGAACAACCAAATGGTGAATGCAACTCTCATGAACATTGCTGACAACCCCAC
AAATGTTCAGCTCCCTGGTATGTACAATAAGGAGGATAACCCCAGAGTGCCAATTATAGT
CACTGGTAATGACTTCTCGACTTTGTATGCACCTCTCATTCGTGATGGTCGTATGGAGAA
GTTTTACTGGGCTCCTACTAGGGATGACCGGATCGGTGTCTGCATTGGAATCTTCAAGAC
TGACAATATTCCCCAAGAGGATATTGTGAAGCTTGTTGATGCTTTCCCTGGTCAATCCAT
TGATTTCTTTGGCGCCTTGAGGGCCAGAGTTTATGATGATGAAGTAAGGAAATGGATCTC
TGATGTTGGAGTTGAGACCATTGGGAAGAAGCTTGTGAACTCGAAAGAAGGTCCTCCTAC
TTTTGATCAACCTAAAATGACAGTTCAAAAGCTCCTCGAATATGGAAACATGCTTGTCCA
AGAACAAGATAATGTTAAGAGAGTTCAATTGGCTGACAAGTACATGAGCGAGGCAGCTTT
GGGAGATGCAAATCAGGATTCCATCAAGAGTGGAACTTTCTATGGACAAGCAGCCCAACA
AGTGAAAGTACCAGTTCCTGAAGGTTGCACAGATCCATCAGCAGCAAACTACGACCCAAC
AGCCAGGAGCGACGATGGTAGCTGCGAGTACAAACTCTAAAGCTTCTCTGCCTATATATC
TTAATGGTTGCTGAGGAATTAAAGATGTTAGTCCTATCTTTTGTTGGATAATTTATCACT
TTTGTTCATTTATGTAATCTTTGGTTTTCATCTTCATGATCAAATGAGTTATATTCTTGG
CATCTTTTTTCTCTTCTTTATTGTCATTTCCCATGAAGTGAGTTATCTATCTACATTCCT
TACTATGATGGATGATGTCTAATAGTATTTCTACTAAGCAAAAACGACATGTCTGGTTTT
TCAAGTTTCCTGTCATCTAATAATACATCAAAATAACAATGATGGATAGTTTAAGACCTT
TGATATTATAGTTACCA
>contig_114 Average coverage: 1564.94
TACAAGGCTCTGATTTTTATTTATTATGTTAATTTGTTGTTGTGACAGTGTTAGACTAAT
ATAGTACAGTGGTTGGTAGGAAACTGACAAGTTGAAAGAGAAAGACGAAGATTTCTGCAC
TCTAATTTATAACAATAAGCCATGGCTGAAGCTCCAAAGCTCTATACCAATAAACCCAAA
AAGGCGCAGCTGAAACAATTTCAAGGGAAGGACTTTTCTTCACCATCTTCATCTTCGTCG
TCAATGGGGACTCACCCTCCACCTCCACCTCCACCTCAGCCCCCTAAGGAATCATTTGCT
CGCCGTTACAAGTTCCTCTGGCCGTTGCTTCTCACTGTTAATCTTGCTGTTGGAGCTTAT
ATTTTCATGAGAACGAAAAAGAAAGACACAGACGTNNATAAATCTCTACCTACGCCGATT
GTCAAAGAGCCTCCCCCTAAATTGCGACAACCAATCTCAGAGAATCAACAGCTTGAACTT
TTCAAGTGGATATTGGAAGAAAAAAGGAAGATTAAAACAAATGATCCCGAAGAAAGGAAG
CGTATCGATGAGGAAAAAGCTTTGCTTAAGCAGTTTATTCGAACAAAGTCTGTTCCGAGC
ATATAACTGGCGAACAACTGCTATCAAATGATTAAGGAATATCTGAAAAAGAAAAGAGGA
AACACAATTGTTTAGTATTCCAAGTTTCTCACTTCCTTATTTGTCACTACATTATGATTA
GACTTTTGCCAGTTTACAATGGAAGTACTTAAAAAAAAATTGCCATGTGTAAATCAAAAT
GTTGTGTTTGGTCTGCTGCAGAAATTTGTGGATTTTGTAGTTGCTTGGTTACAGATTACA
ATGAGACAGTAGCAGTATAAAACCACACTTTTCTATTACTATGTCTTCTTTAATCCCAGA
CTGCTGCTGGGTTTGTGTTTATTGATTCAAATATGCATATCATTTTGAGCTCAGATGAAG
TAAGCATGATCTGAAGCTTTTGTACAAATTTATGTTCCAGGAGAACAGAGCAAGGGAGGG
CCCTCTATATACCCTTTAGATTGGCTGATGTTAATATATTCTAAATGCCTTTGAACTTTA
GG
>contig_115 Average coverage: 410.62
TGAAAATTCAATTCAAATGGTTCAAAATTTGTTGTAAAATAAATAATAATAAAAAACGCG
AGAGAGAGAAAAGGAAAACTCGTTTTTCAGTGACGACAGAAGAGAAAAGAGAAGAGAGAC
GAAGTGAGAGGCATAACCTTCTCTCCTCTCCAATGCCAGCTCTCACTGTTCACATTGCCA
TCTCTTCACACACCCACACCTGAGGATAGCTTTTCCGTCCCTTTCGCCGGGAAAAGAGAA
CCAGAAACCAATCAAGTCTGCCAATGGGCCGAAATTCGTCTCCTCCTCCTCCAGATGGTT
ACGACGGTAATGTCAACACCGTTTCCGTCTCCGGTGCTGGTAATGATCTTGGTTCTCACT
CGATTGGTTCTAGCTTTCTTTTCAAGCGGAACCCTAATCCTATCCACCAGCGAGATCGAG
GCAAGACATTGCCGGATCGCCCTTCGTCGTTATTGTTGCGGGGTGTCCGATCGCATCCCA
GTCGTTTCAATCGTAAAGGTTTTATGTCGTTGTTTCCTTTCAAAGGGAAGTCGACGTTTT
ATTTGGTGATAATCTTCGCTGTGTTCTTGTTTGCAATGGCGTCCATGGTGTTGCAGAGCT
CGATCACGTCGGTGTTTAGGCAAGGAAGTGATAGGGGGAGATTGTTGAGAGATGGTTTGA
AGCTCGGAAGTACGCTCAGGTTCGTGCCTGGGAAAATAGTACGTGGACTCGCTGAGGGGA
ATGGTCTCGATCATTTGCGGAATGAGCCGAGGATTGCTGTTCGGGCGCCTAGACTTGCTC
TTATATTAGGAAACATGAAGAAAAATCCACAATCCCTGCTGTTAATAACTGTGTTAAAGA
GCATGCAAAAGCTTGGTTATGTGCTTAAGATCTTTGCTGTAGAGGATGGAAATGCACGGT
CAATATGGGAGCAACTTGGAGGCCAGATTTCAATTGTAGGTTCTGAGAGTTATGGACACA
TTGATTGGTCAATCTTTGAAGGTGTTATTGTTGATTCGCTTGAAGCAAAAGGGGCTATTT
CAAGCCTTATGCAGGAACCTTTCTGTTCAGTACCTTTGATATGGATAATTCAAGAAGATA
CCCTTGCAAAGCGTCTTTCGATGTATGAGGAAATGGGTTGGATGCACCTAATTTCTTACT
GGAGAAGTGCTTTTAGCAGAGCTAATGTTATTGTGTTTCCAGATTTCAGTCTGCCGATGT
TATATAGTGTGCTCGACTCTGGAAACTTCCTTGTCATTCCCGGATCTCCACTAGATGTTT
GGGCTGCAGAACGCTACATTAAGACCCAATCCAAAATTCAGTTAAGAAAGAATAATGGAT
TTAGCAATGATGATTTGTTGGTTCTTGTAGTTGGAAGTTCCACTTTTTACAATGAGCTAT
CATGGGATTATGCTGTGGCAATGCATACAATAGGACCTTTGCTAATAAAGTATACTAGAA
GGAAAGATCCAGGGGGGTCATTTAAGTTTGTTTTTTTATGTGGTAATTCCACCGATGGAT
ATGATGACTTCTTACAGGAAGTTGCCGCACGTCTAGGACTTCAGGATGGTTCTTTGAGGC
ATTTTGGATTGAACAGTGACGTGAAGAGTGTGCTGTTAATGGCTGACATTGTTCTTTATG
ATTCCTCCCAACAAGTTCAAGGTTTTCCACCATTGCTTCTTCAAGCTCTGACTTTTGAAA
TTCCAGTTGTAGCACCTGATTTACCTGTCTTGAAGAAACATGTAGTTGATGGAGTTCACG
GGATATTCTTTTCAAAGCATAATCCAGATGCTTTAATGAGGGCTTTCTCACTCCTTATTT
CAAATGGAAAACTTTCGAGATTTGCTCAGACAGTTGCCTCCTCTGGCAGGCGCCTTGCAA
AGAACATGCTGGCATCAGAATGTATACTGGGTTATGCACGACTTCTAGAGAATGTGCTCA
ATTTCCCTTCTGATTCTTTCCTGCCAGGTCCGGTGTCTCAGCTTCATTCTAGGGTATGGG
AATGGGAGTTGTTTCAGAAGGAAATTGATTTGAAATATGGTGAAAATCTAAAATATGACG
AGGGTGGATTTTTGCTTCAAAACTTGAGCGTTGTTTATGCCATTGAAAGAGAGCTGATAA
ATTCTGCTAATGTCAAGAACATCTCTGAAGATGGGACTGGAAATATGGAACAAGATATCC
CACATCAACTTGACTGGGATGTTCTAGAGGAAATAGAGACCTCTGAAGAATATGAGAGGT
TGGAAACAGAGGAGCTTGAAGAAAGGATGGATAGAAACTCTGGTATATGGGATGAGATAT
ATCGGAATGCTCGAAAATCTGAAAAGCTTAAGTTTGAGATCAATGAGAGGGATGAGGGAG
AACTTGAGAGGACAGGTCAGCCAGTCTGCATTTATGAAATATACAGTGGGGTTGCAGCCT
GGCCATTTTTGCACCATGGTTCTTTGTACCGTGGACTAAGTCTTTCTACCAGAGCACAGA
GATTGAGATCAGATGATGTAAACGCTGTTGCTAGGCTTCCTATTTTAAATGAAACCTATT
ATAGGGACATTCTTTGTGAAATTGGAGGAATGTTTGCTATTGCAAAAAAGGTGGATAACA
TTCATGGGAGACCTTGGATTGGGTTTCAATCATGGCATGCTGCTGGTAGGAAGGTTTCAT
TGTCTACAGAAGCTGAAAAAGTTTTGGAGGAAACAATACAAGAGAACACTAGAGGAGATG
TGATATATTTTTGGGCACGTATGGACATGAATGAAGGGTTTCAAAATGCACTTACGTTTT
GGTCCATGTGTGACATCTTGAATGGGGGATACTGCAGAAATGCTTTTGAAGATGCATTTC
GACATATGTATGGCTTGCCATCACATATTGAAGCTCTTCCTCCCATGCCTGAAGATGGTG
GTCACTGGTCTGCTCTGCATAGCTGGGTTATGCCGACCCCATCATTCCTGGAGTTTGTTA
TGTTTTCTCGAATGTTTGCTGATTCTCTTGATGCCTTACACACCAAT
>contig_116 Average coverage: 23089.76
ACCTTCAGAGGGTGCCATTTCCATCTCTCTACTTTCTCTCTCTAAAAAACCTCTCTTTCT
CTCTCTAACCTCTTCGCCGGAAAAATGGATCCCGTCAACGAGTGGGGAAACACTCCTCTC
AATGTCGTCGACCCACAAATCCACGACCTAATCGAGAAAGAGAAGAGGCGTCAATGCAGA
GGAATCGAGCTAATCGCATCCGAGAATTTCACCTCATTCGCCGTAATCGAAGCTCTCGGA
AGTGCCCTAACCAACAAATACTCCGAAGGAATGCCCGGAAACCGTTACTACGGTGGAAAC
GAGTTCATTGACGAGATCGAGAATCTTTGCCGAAGCAGAGCCCTTGAAGCTTTCCATCTC
GATGCAGCGAAATGGGGTGTCAATGTCCAGCCTTATTCCGGTTCTCCAGCTAATTTCGCT
GCTTACACGGCTGTTCTTCAGCCTCACGATCGTATCATGGGTTTGGATCTACCTTCCGGT
GGTCATCTTACTCATGGGTATTATACCTCTGGTGGTAAGAAGATCTCTGCTACTTCGATT
TATTTCGAGAGTTTGCCTTATAAGGTGAATCAGAGTACTGGTTATATCGATTACGATAGG
TTGGAGGAGAAAGCTTTGGACTTTAGGCCTAAATTGATTATCTGTGGTGGTAGTGCTTAC
CCTAGGGATTGGGATTACGCCAGATTTAGGGCTGTTGCTGATAAGTGTGGTGCCCTTTTG
CTCTGTGATATGGCTCACATTAGTGGACTTGTTGCTGCTCAGGAAGCTGCAAATCCATTT
GAGTACTGTGATATTGTCACAACTACAACCCACAAGAGTCTAAGGGGTCCAAGGGCTGGT
ATGATCTTCTACAGGAAGGGTCCTAAACCAGCCAAAAAGGGCCAACCCGAGGATGCCGTT
TATGACTTTGAAGACAAGATTAACTTTGCTGTTTTCCCTTCTCTTCAAGGTGGTCCTCAC
AACCACCAGATCGGTGCTTTGGCTGTTGCTTTGAAGCAGGCTGCAACCCCGGCCTTCAAG
GCTTATGCTAAACAAGTGAAAGCTAATGCAGTTGCTCTCGGAAACTTCCTTATGGCCAAG
GGATACAAGCTTGTCACCGGAGGAACTGAGAACCATCTTGTTCTGTGGGATCTCAGGCCT
CTCGGTTTGACTGGTAACAAGGTAGAGAAGCTATGCGACCTTTGCAACATTACTGTTAAC
AAGAATGCAGTTTTCGGTGACAGCAGTGCCTTGGCTCCCGGTGGTGTTAGAATTGGTACT
CCGGCCATGACCTCAAGAGGTTTACTCGAGAAGGACTTCGAGCAGATCGGAGACTTCCTT
CACCGGGCCGTGACCATCACCCTCAACATCCAGAAACAGTATGGAAAATTATTGAAAGAC
TTCAACAAGGGTCTTGTGAACAACAAGGACATCGAAGAGCTCAAGGTTGATGTCGAGAAA
TTCTCAGCATCATTCGACATGCCCGGATTCAAGGTTTCCGAAATGAAGTACCAGGATTAA
GTCTTCAACAAAGTCTTATAATATGACTTGTTGCACTTGTTATAAATATATAAAATGCCT
TTGGAGGCTCATAAAATTTCTCTTCTATAATTCGAACCTCTTCTTAATGCCCTTTTGGAA
AGGTTAAAGAGAGTGAAAAGAAAAAGAAAAAGAAGTAAAGAATCTTCTGGTTTTTTTCAA
GTGTTTTCTTAGGTTATAGATGTTTTGCAATTTGTTTGGTTGGTATGGGTTATGAGAATT
TGATATTACCATTTTCTCGATAACTATTTGTAATTTTTTTTTGTATCTCATGTTTCTTTT
ATCATTGCAATAAACACAACTAATGATGAATTCTATAAAATTTTGAATGAGCAAAGAACT
ATAGAATGGAACAATTTTTTATTTTTATTTTTGGCTAGTTACAATTTTTGCCGATCTTTG
CCATGTGTTGAGTTATGAATTGGTTGTTTAATGGACATGAATAGGTATTATTAAGGGACA
CGAATTTAACGAAAATTTTTA
>contig_117 Average coverage: 8190.98
CTATATATCAGTCCAACTAGATGAGAAGAATCGACAATGTAAAAATTATTGGCATAAAAA
ACTTTAGTGATGGCAAATTCATCAGAAGGAACTGACCTAATAAGGACGACACTATATGGA
GGGCGTACATTATGGGCAGTAGTGAAAAGATGACTGACCAAAAAACAAATGAAATGAAAT
GAACTGAACCACCATCACTCATTCATACGCCCTCCCCTCGCATCAAGATAAGATTATTAA
CGAGCTTCTTACACGTGGCATCCTCATAATTGTGGTTGATGATAATTATTTTCTATGCAT
ATGCTATTGGTCTAATATTAACGTAATATCTTCATCAAAGTAAACCAACGGTCAAGATTA
GAAGAAATCCGAGCAGAAGGAATTGTGTCCATAAGATGTATGATATGTTATTGGATCATT
ATATATAGAGGGGGGGTACGGTTCCCATATGCGCAGAGCAAGGGAGCACAGAACAGAGAA
AGGCAAAGAAGAAGTTAAAAAAAAGTAATAAAGAAGGCATATTAAGCTATGGCTTCTTCA
ATGATGTCTTCTGCCACCGTCGCCACCGTAAGCCGTGCCAGCCCAGCACAGGCCACCATG
GTCGCACCCTTCACTGGCCTCAAATCTGCTGCTGCTTTCCCCAGCACCAAGAAAGCCAAC
AACGATATTACCTCCATCACCAGCAACGGTGGAAGAGTTCAGTGCATGCAGGTATGGCCA
CCAAGGAACGTGAAGAAATTCGAGACCCTTTCCTATCTTCCACCACTTTCAGTTGAGTCA
TTGCTTAAGGAAGTTGAGTACCTCCTAAGAAATGGATGGATTCCCTGCTTGGAATTCACT
ATCGATGACCCTTTTGTGTCCCGTGAGAACAATAGATCCCCAGGGTACTACGATGGACGT
T
>contig_118 Average coverage: 5508.53
AAGGGATGAAGCAGTGTGTGATTCAACAAAAGGGGTTTTCAATTTGTGAAGAGATGAGAG
GCTCTTCTATGGATTCTGTTGTTTGCCCTAAACCTCGTCGTCCTACCCTCCTAAATTCAC
CGACGCCGGTCAGATCTTTCCGATGGCATCTCAATTACCAATCAGAGCTTTGTGATTCTA
AAGCTGGGACTGATCTCTTTGATGCCATCCTCACAAAGGGTGGTTATGGTGTTGAACCAT
CTAGTTATACGGCCCAAGTAGCCTCGTCGCCCCCATTTTTCAGCGGGTCGCCGCCGAGCA
GAGTAGCTAACCCATTAATTCAGGATGCTCGATTCGGAGATGAGAAGTTATCCCCATTGG
CTGCGTCGCAGCCAATTCAGCCACCGTCCGGCCTTTCTTCCCCGAGGAAAGGAGGCTGCG
TTCGGGGCAATTTTGGGAACAAACCAACTGTGAGAATCGAGGGTTTCGATTGTTTGGATA
GGGATAGACGCAATTGCAGCATCCCTGCCCTTGCATAGAGCTTGATCCATCTCCAAATCG
AGTACCAAAAGGTGTATAGGAAACAAAACTAAACAAAACAAAACAAAAAACGATTTAAAG
TTCGGTTATAGAAAAGCGAGAGAGGGAGGAATTTTGAAACTACCACGCGGAGGGAAGAAG
AAGAAGAAGAAGAAGGAAAACAGAAGAGTTTGGGAGATCCTTTTGCCTTGTGTAAATATG
TTTTAAAGGGTTCTCTTTAGAGAGGTAAAATTTGTGTCAAGAAAAATTGTCTTTGTATGT
AAGTAAATGAGTTTCTTCTTTTATTAACTAAATAATGAGAGAAAAAAGAAAGAGTCTTTT
TAGGGTTTGTAAGGTGTGGGTTTGGGATTGAAAGAGAAAAAAAAAAGGGGTCTTGTATTG
ACCACACCCATCTCTATATATTGTAAAGTATTTAGTAGTCTTTGATGGGAATTTTTCATT
GTATCTCTTTGTTTTTGTTTACATGGGGTGCTTTAAAAGTGTTCCAATGAGCAACTTGTG
AAAGGAATCTGTATAAATTAAAGTTGCTATTGAGTCAAATTTAAGCAGTCATTTATGAAC
ACTTTTGTATATATAACATTTCTATTTCTCATCTTCATCATCATCATCTTTACTTTAGTT
TAAATCTCCTGAATCTGAATTATTATA
>contig_119 Average coverage: 845.89
CAACAGTAAGTGTGATTTTTAAACCCAACAATTTTTCAAAATTCAAAAATTCAAACGCGT
CCGGTCCTTCTGGAAACCAATCCATCCACAACACAAGACATTCTTCCAAACTTAACGGTG
TGCCTCTCTCACACTATATCTTTACTCTCTCCTCTTTCTTTCTTTCTTGTCTGAAATATC
CACTTTCTTTTTCTTATTCCATTTCTACCCCTACCCCTACCCTTACTACCATTGCCGTCT
TTTCCAACCTCTTCCTCCTTCTTCTTCTTCTTCTTCCCTACTAAGATTACGTATTCTATT
TCGGTTTCTCTACGGTTTCTTCTGACTCAGCTACAACACCAAGAACAAGGCAGCTCAAGA
TGACTACTATGGAGAGTTTGATCGGTTTGGTCAATCGGATTCAGCGGGCTTGTACCATGC
TCGGAGACTATGGAGGTGGCGATAACACCTTCTCCTCTCTATGGGAGGCTCTTCCTTCTG
TTGCCGTTGTTGGTGGTCAGAGTTCAGGGAAGTCTTCGGTGTTGGAGAGCATTGTTGGAC
GTGACTTTCTACCTAGAGGATCAGGGATCGTGACAAGGCGGCCTTTGGTCTTGCAGCTTC
ACAAGACAGACGATGGAACTCAGGAATACGCCGAGTTTCTTCACCTACCCAAGAGGAGAT
TCACAGATTTTTCCTCGGTTCGTAAAGAAATTCAGGATGAAACTGATAGAATAACGGGGA
GGTCGAAACAGATATCTCCTGTTCCCATCCATCTCAGTATCTACTCCCCTTATGTTGTCA
ACTTAACTCTCATTGATTTACCTGGTTTGACAAAAGTTGCCATTGAGGGGCAACCTGAGA
GTATTGTTGAAGATATCGAATCCATGGTTCGAACTTACGTTGAGAAGCCTAATTGTGTCA
TATTAGCGATTTCTCCAGCCAATCAGGACATAGCAACATCTGATGCAATCAAACTTGCTA
GGGAGGTTGATCCTGCAGGTGAACGGACTTTTGGTGTGCTGACAAAGCTTGATTTGATGG
ACAAAGGAACTAATGCATTAGATGTTCTTGAAGGAAGATCTTATAGGCTGCAACATCCTT
GGGTTGGAATTGTTAATCGTTCACAAGCTGACATTAATAAAAATGTAGACATGATTATCG
CAAGGCGCAAGGAGCGTGAGTATTTTGCAACTAGTCCTGACTATGGGCACTTGGCTAGTA
AAATGGGTTCAGAATATCTGGCAAAGCTTCTCTCAAAGCATCTGGAGTCTGTAATTAGAG
CTAGGATACCTAGCATCACATCTTTGATTAACAAAAGCATTGAAGAACTTGAATCTGAGA
TGGACCATCTTGGTAGGCCTATTGCTGTTGATGCAGGGGCTCAATTGTACAGTATTTTGG
AACTTTGTCGTGCATTTGACCGGATATTCAAGGAGCATTTGGATGGAGGGCGGCCTGGTG
GTGACCGGATTTATGGCGTCTTTGATAACCAGCTTCCTGCTGCTTTGAGAAAGCTTCCCT
TTGATCGGCATCTTTCTCTGCAGAATGTAAGGAAAGTGGTTTCTGAGGCAGATGGTTATC
AGCCCCATTTGATTGCCCCCGAGCAAGGTTATAGGCGCTTAATTGAGTCTTCACTCAACT
ATTTTAGGGGTCCAGCTGAAGCTTCGGTTGATGCTGTTCACTTTGTGTTGAAAGAACTTG
TGAGGAAATCAGTGGGAGAAACTCAGGAGTTAAGGCGCTTTCCTACTCTCCAAGCAGAAT
TAGCTGCTGCTGCTAATGAGGCCCTAGAAAAGTTCCGTGAAAACAGTAGAAAAACAGTAG
TACGGTTGGTTGACATGGAAGCTTCATACTTGACTGTTGAGTTCTTCCGGAAACTTCCAC
AAGAAATGGATAAAGTACAAAACCCATCAGGAGGAGGAGGAGCAGCGGCGGCTGCAGCTG
CCGCTGCTGCAGCCTCAGACCGTTACTCAGAAAACCACTTCAGAAGAATTGGGTCAAACG
TGTCCTCTTATGTGGGAATGGTGTCTGAGACACTAAGGAGGACAATTCCCAAGGCTGTGG
TGTATTGTCAAGTTAGGGAAGCCAAACAGTCGTTGCTAAATTTCTTCTACACACAAATAG
GGAAGAAAGAGGCTAAGCAGCTTTCACAACTGTTGGATGAAGATCCATCATTGATGGAGA
GGAGGCTGCAGTGTGTAAAAAGGCTTGAGTTGTACAAGGCAGCTAGAGATGAGATCGACT
CTGTAGCGTGGGCTCGCTAGTGTCGCTTTTGTCTACTACTGAGGAGATCCTTGGTTTCAT
TGGGGTTGATGGATGATATTCTTTAGAATATTAGTAAATTTTTTTCCTTCTATATATAAA
TATAATATTTGTTATTTCAGTGTTGAGCATTGTCTCGTGCTTTGGGATGGGATGCTGTAT
TTTTCTTCTTGTGTTTGATGGAATTTTTCATTGTACATCTTTACACTTTCTTGACCTTGT
GGTGTGTGGTGGTCTCCTTGTATCATATTAATGGATATTAGTATATTTTCCCTTTTCTTC
TTAGCTATTGTAGACAAATTTAGTAAAGAGATTGAGGAAAACTGTAAAAACATATCATCA
TGCCAGGGGAGTTGAATGGTGGAAGAGCGGAATATGTGAATATAGATATGATAATTGGGA
TTAATAG
>contig_120 Average coverage: 775.54
AAACTTCGTAAAATAATAATAATAATAATCTTAGCATTGTTACAATGTAATAACCAAGAA
TCTTTCTTTGGTTGTAAATTACATTTTTGCCACTACTATACCTATAATTAATTAATTTCT
TCATTTTTTCACACATTAAAAAAAAACAAATCTTAATTGATTGTAATACATATACAGAGA
CTATATATACACATGATGATCAATATCATGGTGTTTGATTTTCTGGGTTCATCATCATAA
TAATAATAATAGAAAAAAAAAAGGAAAATTAATAATCATTTGATAATTTACCAAAATACC
CCCGGTTTTCCCACCTAAATTACAAAAACACACTTAACAACTACCTCTAATTTGATAAGA
AAAACGTGGGTATTTTGGCTATAATAATAATAATAATAATAATTTCATAAAAAAAAAAGA
AAAGAAAATAAATTAAAATTAATTTGAACTAGTTGTGAAGAGGATCTGGACAGCTTGGAA
CACGTCGTTTACTATCATCAAAACTCTTACCATTATTGTCGTTTGAATAATTATGAATAT
CTGTTTTTGTACCATTCAAAAACTTTTCAAACAACTCTTCCACCACTTCACTGCTTTTTC
TTCTACTCTTCATCATAAACGACGTCGTATCATTTTTTTGATTGTGAAATCCCGGAAATA
CCCTTGTGGCATTAGCTTCATTATTACATTGGAGGCAGACCCAAATCTGTAAAATGAGTA
TAAAGTAGAACAGCGCCGCCACCGCCCTCGTTCTTCCGCCGGCGACCGACATCTCCACCA
AATACCCACCACATAAAGTCTCAAGGGTACCCCAAAGAAGAAGAAGAAGAATCAAACCCC
AGAAACCCAATTCCACAGCGATCTCAATCTCTGCTCCAAAAACAAAGATTTACACGGCGC
AATTTCACTATACAAATCCGCAATCGCCAACAACACTCGACTCAATCACCACAACCTCAA
TGCCCTCCTCTACCTCTGCTCAAACTCCGTCACCGACCCATCTCTGAAAGCTTTAGCTTT
GGAGAATGGATTCCACATCTTCGATCAGATGTCTTCGATCGGCATTGTTCCCAACGAGGC
CACTCTCACTGCAGTGGCTCGGCTCGCCGCCGCGAAAGGCGACGGAGATTATGCTTTCGG
GTTGGTTAAGCGAATGGGCGAGTACAACGCGTTGCCGAGGTTGAGAACGTACGACCCGGC
ATTGTATTGTTTCTGTGAGAAGTTGGAAGCTGAGAAAGCTTATGAAGTGGAGGAACACAT
GTGTTCTGTGGGGGTGACCGCAGAGGAACCGGAGCTAGCTGCATTGTTGAAGGTGAGCTC
GGAGACTGGAAGAGAAGAGAGGGTTTATCAGTATTTGCATAAGTTGAGAAGTTTGGTGAG
AGTGGTTAGTGAAGCTACGGCTAAGATTATTGAGGATTGGTTTAAAGGGAAGAAAGGTTG
TGAGGTTGGTGAGGTGAATTCGGAGGTGGGGAAGATTGAAGAGGCGGTTTCGAGGAACGG
GGGCGGGTGGCACGGGCTTGGTTGGATTGGGAAAGGAGATTGGGTTGTGAATAGAACAAG
AATTGGTTTGAGTGGGCATTGTTGTTGTTGTGGGGAGAAGTTGTTTTGTGTTGATATTGA
TGATAATGAGACAGAGAGATTTGCTAAGTCTATGGCTTCATTGGCTATGGAAAGGGAGGT
TATGTCGAATTTCAGTGAATTTCAGGATTGGTTAGAGAAACATGGTGATTATGAAGCTAT
TGTGGATGGAGCAAATGTTGGTCTCTACCAACAAAATTTTGCAGATGGCAGTTTCAGTGT
TTCACAGCTTGATGCTGTTGTAAAAGAATTGTATAATAGAAGCGGAAAGAAATGGCCACT
TGTGATCTTGCACAATAAACGTTCTCGTGCACTTTTGGAGAATGCTTCTTACAGAAAGCT
TGTTGATGAGTGGGTGGACAAAGGTATTCTCTATACGACGCCGAATGGCTCCAATGATGA
TTGGTATTGGCTCTATGCAACAGTGAAACTCAAGTGCTTGCTTGTAACTAATGATGAGAT
GCGCGATCACATTTTTGAGCTTCTTGGCAGCAGTTTCTTCCTTAAGTGGAAGGAAAGACA
TCAAGTTAAATATACCTTTGCTAAAGGTACTTTGCAACTTCAGATGCCACCGTTATACTC
TTCTGTTATTCAGGAATCAGAGAAAGGAACATGGCATGTTCCTATAGCTGGTGACTGCAC
CGAAGAATCTGAAAAAAAATGGTTGTGCATTACACGGTCGAGTGAAGTTCTGCAGAATAA
AGAGACTTTTCAGAAGAGCAACAATCTCAGCTGCGACGATAAACTACTGAGATCATGCAC
>contig_121 Average coverage: 1032.15
TGTCTTAAAAATCATATGATGAGTATTGAGTACATTAGTAGTTGATCCGATATAAAAGCA
TGATTACTACTCCTCAATAATACAAGTTATTTAAGATGAACCATACAAATTCACTTAATA
AAAATACCAAAGAAAAGAAAGTCTAAGAAGTCAAATTAGGAGTACACATTTACATTGAAG
AACTTCTTGGCATAAAAAGACAAGAGTAAATATGAGAACGTTTTTGACACATTTATAAAA
ATACGAGTCACTCCACTCATCATTAATTGATTTCAAAATAAAACATCATCGTAAATCTTT
TAACTCGATTATTCAAACCAACATTCTGTTTAAATAATGAGCTAACCACTTGTTGTGATC
CGATTCAAGACTGGTGAATCAAAAATAAAAGAATCACCACCACCTTGAGACGACGACATA
AGAGTCTCACATTGATAATATTTTTTTTTCTCTTTTCTCTTTTTGAGCTCATTTGAGAGG
GAGAAGCGAATTACTCAATGGACACCTCTGCCTCGGGGGGCGCCTTGTCCTCTTCCCCCA
CCCAGTAAGGCTACTTTCATCGAGTCCCGACTCCTTAGAATCAGGTTGTTGAGCTTGTAC
ATTGCAAGCTGCAGCGACGGGAGCTGGAGGAGATGGAGCACACCTCCTCCTCCCTCTCCC
ACCACCATTTTTACCGCCATTTCTCGTTGTCAAACTGGGCTGCCAAGTCCCGCCAGTGGT
TCTAACCATCCCTTCAATTATCTGGAGATCCTCAGTCACCTCATTTCTTGACAGAGACAC
CAAACCAGGTAGAACATCTCTTTGGAAATCCTTCTTTTGCCTCCCCCGCCTGGCATGACC
TCTTCTAGGCCTTCTTGTTGCTGGTGTGTCTTCTTCCTTCAGATTATCTAGATTCTCCGA
AATCTGAGGCTGGTAACAGCACTCTTCCACTTTGGTTTCTGGAAGATTTAGTATTATGTA
CTCAAAGTCATCAATGTCATCAGGAACTGACTCTTCATCACATACATTAGTCTTATTTGT
ACCTGTCTCATCATACGATGAGACAAAGTCTGCAAACCAGAGAAGGGAATTATCGAGGGA
AGAATCCGATTGAAGATCGAGTGTAGCACTGTCGTCATGCAGATAATCTACATGAACTGA
AGAAATGGCAATTAAAGCCTCTGCTGCAAGCTCATCGATTTTATCATGAGGCAAAGGCTT
TGTCAGTTCGCTTTCTTGAGATTCTTCCTCGGAAGTAATCCCAGTTTCTGAGTCCACAAT
AACTGGAGCCTCCAAATCTATCCCAGTTGTGGGTTTTGCAACTGAAACTGCTGGAGTCAC
TTGATCTTCTTCTTCCTCGGTTATACACTCATTTAAGTCTATTTCATGTCTCACATAAGA
CCTGTCTTTCTCAACTTCCTTCCTCGAGTCGATGACTTTGAGCTGCTCTTGAGATCTAGG
TGATACAGAATCACAAGCCAAATCACTTTTGACTGACCCAACATTGATAGGACTATTATT
ACCAGAGACAGATGAAACAGAACCATGTGTTGATGGGAAGTCAAAAATGGGAACACCAAG
AATCCTTTTAACACTTGAGCAGTCACTTGTTCCAGCTTTTCGGTGCTCAGTATCATGGCC
ACGTGTTGTCAACCAAGAATCCTGAATAGGACTCTGTGACGGACCCCTCCTCGTGTCAGT
TTGGTTCAGGCACTGCTGCTTAGAATAGCTTTGTGTGAAGTCGATTTTCATCTGATGAGA
TCCTTCACTTTCTTCTTTTAGAGATTTGCTATTAACAGGTGGTGCTTTTCTGAGCCAAGG
CAATCCTCCTTGTGGTGCCTCCATTTTCCTGGGCTCATTTCTTGGACCTGACTGGTATCC
TTGAGGATCATATTGAGCACCACCTTGAAATGAAATCATGTTCTGGTTGAAGCATGAAAT
GGATGATAAATCAGATTTGGCTGCGTCAGATTTAGGAACAGATGACATGTTCTGTAGATT
AATTCCTTTGGGAGGAGCAAAAACAGACGAATTATTATTTTCTTCGGAGACTTCTACACC
AAATATTCTCCTTGTAATCTGCTTCCCTGCAGTATTCGGATCAGAAGGGATACATGTAAC
AAACTCATTGGTTTTACTAGCTTCAGCTTTAGACATGTCACATGGTTTCCGGAAATCTTG
AAGATGAAATCTATCACTGATAGATCTCTTACTTTCAATTTGGGCTGAGTATGCCTGTGT
CGATTCAGGTCGAGTTTTGTCGCCCATAGTATCAACAGAAGCTGATGCTGCCACTTCCTC
AACCTCTATGGGTTCATTCAGATCAGCCAAGTAATGGGTTCTCCTTGGATACAGATTACA
TGTCAACTTATTACCATTATCATCAGTATGATTGAACACATTTTTATCTGCAGCTAGAGT
AACTTCACTACTATTGTTAATAAGACAACTTTCTGTTCTTGACATTTCAACTTCTCCATC
CGGTTCGGTTTCATCATCTACATACTCATCAGCAGGAACTTCAAGATCAAACAATCTTCT
TTGAGTCTTCTTGCATTTGAAATCCAAAGATTCACAATCTTTCAACCTTGCACTGTTTTG
GTTGAGACCATAGGTGGACAAAGTGGTCCTCTCATGCATAGAACTTTGATGAGTTTGAAT
CACATCAGCGCTAGACGAAGAAGGTCTACCACAAACAGAACTAGACCCGGACAAATTTGA
GATGTACCAACTTCTTTTATCGTCTTCAGTTGAAAATCCAGACGGAAACAAACTTGATTG
GGATGTCCCACTAGGTATCAAATGTTTGGTTTGTTCTTTGCTTTGGAATTCATTCATCAT
GTCTCTTTGTATTTTGTAAAGACGATGGAGTTCATGGACCTGATGTCTCAATATGGATTC
ATGCTTCAATATGGTTTGTCTCAACTTTTCCTTATCACATGCATAATAATCCATTCCCTC
CATTGCTGGTTTAGACGAAAACATGGCATAATGCTGGCCATTCTTCGAAGAACTACTTTC
ATGATGCAAAGACCAACCACCATAGCTAGCCTTATTATTGCTTATGTCTTTTGTGGAATA
ATATCCCGGTAGATACATCTTTGATTGTACTTCAGTTCCCATTCCTGAATCTCATAAGTA
TAAAAAAAAGCTTATCAGAAAGCTTCTCCTAAATTCAACGAACTTGGCAAAAGAAACCCA
TAAATTATTTCAGAGCCGCAACAGAGAGAAGAACAAGAACAAGAACAGTTGAGTGAGCAA
TAATAAAAAACCAGAAAACCCCATTAACCTAAAAGACAAACACAGCTACCTCAAAAAGCC
AAGTGGGTTTATCTGAACAACCATTAAAGAAAGCTTAGATCAACCTCAAAATAATATTTT
TATATAAAAAATCAAAAAAAAAAAATTCAGATTTGCTGAGCCAGAATCTGATGAGAAAAT
AGAGAGATCCCACAACCCAGATAGAAGATCTTCCCTATAGAAAAGCAACTCATGACTTCT
TCAAGAACAACAATGACTTCAATTTTGTCAACTTGTGGTCTGCCATTATTCTATATACCT
TGCTTTCTCTAATAAAGCTTTATTTTTATTTTTTTTTTATTTTTGAAAGTCAATTTTTCG
AGGAACGAGTCATGAACTGGAGTTCTTTCTTATCGTATATCTCCAAAGAAAAATCTCTGA
GCATCTGAGTTGTTGCCGTACTCGTCGTTGTTGCTGCGGCGGCGGAGGCGGTGGCGGCGC
TATCTGATGTTATTACACTCGGAGTCGCCATTGGTGGCGGTTTCTGCACTGAATTGATTG
AGGTTAAATTAGAGGAAGCCGTAGTAGTAGTAGCTTGGAATTGAACTGGGGCAGTGACGA
AATTGGCCATGGAGGAGACGAACGATGATATGGGTCTGGTTGCTGAGATGTTGATAAACG
GTGTCGCTGAGTTCTGGAATGTGAATATATGGGGTTGGCTTGTTGANNNNNNACGACGGC
GTTTGAAGGTATGGTCCACATGGGGACGAAACCTTGAGGCACTGCTTGTGGTTGGTGCTG
GGGCTGGGGCTGTTGGTGTTGTTGTTGGGTTTGAGTTAGAGGTGCCAACCCGGCTGAGAC
TGAGACTGAAAAGCCTTCGTTTACGTCCACATACTCACTGTTCACCGGTCGTTTCCGCTT
CCTCTTAAGAGTCGGGTCATCTGGCTCCGGGTCGGGCGTATCGGTGGGGATCTTAAGTGT
TCCGTTAACAGACATGGCTATGGCAGGAACGGTTCCTGTTCCAGTGGCGGCTATTATGGC
GGGTTCAGCGTGTTCGAGGAGCCATCTGATGGTTTCGCCGTCGGATTTGTGACCAAGTTC
CCGGGTCAGCTGAAAGATCCGAGCGGCACAAGCCGCAGGCATTCGGATCCTCCGGCCTCG
ACCCTCTACTTTACGATGACGATCCTTCGTCGAAGCCCTCTTTGCCACTGTCCCCGGCAC
TTTAACGGTAAGCGGCACTAATTGCAACGCGTCCGCCGACGACCTTTCCTCGGGCTCTTC
CTTTGGCTCAACCGACAACGAAGTAGGCGCCGCTTCATTTAACGACAACGTTTGGTTTGT
TTCTTCCGTAGCGACGGCGTCGTTTCGCTCGGCCTCACCTCCGCCGTTGATTTTCATCTC
CACAACCCTTCTGCCTTTCTCTTCCTCAGCTTCGTTGTTCTGAATCATGGCCATCATAAA
GTGACAACTACAACAACCCCAAAAAAAAAATTACAGACAGAAAGATTTTGAGATAAAGCC
TAAGTTGAAAGAATTATGTTAGAGAAGAAGTTGATGAAGAAATTAGAGTGAGAGAGTCTG
AGAAGAGGTGGATGCCATATAGTAGGAATATAAATAAGAATAACATGTAGAATATGATCT
GAGAAAGGATAAAGTGTGTTTCATTTATATAAAAGGGGTGTACTGAAGGGTACACCATTA
TTAGCCTAATTATTTGATCATTACAATCTACGGTCACCAGTCCATTATCACATATCCGCC
TTACCTTACAT
>contig_122 Average coverage: 922.29
TTCCCCAACTCCATCATTTCTCACATACCAAAAATAATCACTACCACTACTTCTTATATT
ACTTATAAAACCTCTGCTACATATTCTTCATTAATGGCTTGCTTTAATATGTCCAAGGAG
GTGGATCATGAATTGAAGAAAGAAGAAGAAGGTGGTGAAGTGTTCACTCTTGATGGTACG
GTTGATTGGCATGATCGCCCTGCAATCAGAACAAAATCCGGTGGTTGGGTTGCCGGAACT
ATCATACTATTGAATCAAGGCCTTGTGACACTGGCATTCTTTGGAGTTGGGGTGAATTTG
GTGCTATTTCTGACTAGGGTTTTGCAACAAGACAATGCCAGTGCTGCTAACAATGTGAGC
AAATGGACTGGAACTGTATACATTTTCTCACTCTTTGGTGCTTTCCTCAGTGATTCCTAT
TGGGGAAGATTCAAGACTTGTGCAATCTTTCAAGGAATCTTTGTTGTAGGTTTGGTATCA
CTATCTTTGTCAACAAACCTATTCTTGCTCAGACCTAAAGGGTGTGGAAATGAAGAAACT
CCATGTGGAAAACATTCAAGCATTGATATGGCCTTGTTTTACCTTGCAATATATCTTGTT
GCCCTTGGATATGGTGGGTACCAACCCAATATTTGTACATTTGGGGCTGATCAGTATGAT
GAAGAGGACCACAGGGAAGGACAGTCTAAGGTGGCGTTTTTCAGCTACTTCTACCTGGCT
TTGAACCTTGGCTCACTCTTCTCGAACACCATTTTGGGTTACTTTGAGGATGAAGGGATT
TGGGCAATTGGGTTCTGGGCATCTGCAGCTTCTGCTTTTGCAGCATTGATGTTGTTCCTT
CTAGGAACTTTGAGGTACCGTCACTTTAGGCCGAGCGGTAACCCTCTCTCGAGGTTTTGT
CAAGTCATCTCTGCTGCATCAAAGAAGTGGAGTGTGAAGATGCCACCAAGTGGTGAAGAT
TTGTATGAAGAAAATGTTAAGGATTCTTCTAATTGTAACAGAAAGATACTCCACACTCAT
GGTTTCAAGTTCTTGGACAGAGCAGCATATGTCTCTTCTAGAGATTTAGACACCCAACAA
ACTATCAACAAAAACCCATGGCGTCTTTGTCCTATTTCGCAAGTAGAAGAAGTTAAATGC
ATTCTGAGACTGCTCCCAATTTGGCTATGCACCATAATCTACTCGGTGGTCTTCACACAA
ATGGCTTCTCTCTTTGTGGAGCAAGGTGCTGCAATGAAAACTACAATTTCCAACTTCAGA
ATCCCACCAGCGAGCATGTCTAGCTTCGACATCCTCAGTGTGGCAGTTTTCATCTTCCTC
AATCGAAGAATCCTTGACCCTTTGGTGGGGAGACTAAAATCAAGTTCGAAGGGCCTTACA
GAGCTCCAAAGAATGGGAATTGGTCTTGTGATAGCAGTATTGGCAATGGTTTCGGCTGGG
ATTGTTGAATGCTACAGACTCAAGTATGCAGACAAGGAGTGTGCTCACTGCGAAGGGTCG
AGCTCCCTAAGTATTTTTTGGCAAGTTCCTCAGTATGCATTCATAGGAGCTTCTGAAGTG
TTCATGTATGTCGGCCAACTTGAGTTCTTTAATGCTCAGGCACCGGACGGATTGAAGAGC
TTTGGAAGTGCGTTGTGCATGACATCTATATCTCTAGGAAACTATGTCAGCAGCTTGCTT
GTGAGTATGGTTATGAAGATCTCGACCGAGGATCACATGCCTGGATGGATCCCTGGAAAT
CTCAACAAGGGTCACCTAGACAGGTTTTTCTTCCTGCTAGCAGGTTTGACATCCTTAGAC
TTGTTTGTCTATATTGCTTGTGCCAAGTGGTACAAGTGTATCAAATTAGAAGGAAAATAT
GATGAAAATGACAACAATGACAACAAAGAAGACAAGGAGTCTGAGAACATCAAACTCTAA
AGCAAAGGAAGAACATAACAGACATGTTAAGGCCTATGGTAGCAAAATAACCTTATAAAT
TAAATAAGAGAAAAGGGGTATGCACAAACACAAGGGGCATAGCTTAGCTTCGTGTTTCGA
ATAGTTGTGAAAAGGAAAAGAAGACTGATAAAGCCCCCCTTCTTGTGCTGTAAACTTCTC
AGTTTCTACATAGCCTGACAGACATTTTTTGTTCACAGTGAGCTGAGTAGAGTTTGTAAG
TGTGTTGTTTTAAGAGATGGGCAACTTTTGGCTTAAGTCTGATTTGCTACCTCATCTTCT
CAATTGTTCATTGTGCTAGCCGTAGGATTAACATGTGCTTCATTGCACATATCTATGTAT
GAAATTTGCTCTGTTTAACGTTTATAAAGGTGACCCTTTCATCAAATGCACTTGATTAAT
AAAT
>contig_123 Average coverage: 1420.03
GAATTTGAGAGCCTTCCGTACATTTGTACACTGCTAAACTCATTATTGTGGACTTATTAC
GGTTTGACCAAGCCAGGAGAAGTTCTTGTGGCCACTGTCAATGGTTTTGGCATCTTTGTT
GAGACCATTTACGTCTTCTTGTTTCTTCTTTATGCTCACCCAAAGATGAGGGCAAAGACA
GGCGTTTTGGTGGGAATATTGGATGTGGGTTTCTTTGGATTAGCCATTTTAGTAACTCGA
TTAGCTTTGGAAGGAGATGCACGTACTAATGCAATTGGGTTTTTGGGTGCTGGCCTCAAT
ATCATCATGTATGGATCACCTCTTGCTGCCATGAAAACTGTGGTGACGAGCAAGAGTGTG
GAGTATATGCCATTCCTTTTATCATTTTTCCAATTTCTTAATGGTGGAATTTGGACTTTA
TATGCTATTCTTGTACAAGATTATTTCCTCATGGTACCAAATGGAACTGGGTTCATTCTT
GGAATAGCACAGCTGGTACTATATGCAATATACAAAAATGCAAAACCATCCATAAATATA
AATGTTGTATCAGATTCAGATGCTCTTTTGGAACAAGGATGGCATACAGAGAGCCTCATT
ACCTCTTCCTCCCCCACTAATTAAATTAACTACATACATATATGTATATTTACTTATATA
TATATATATATATATGAGATTAATTTTCATGAGAGGTCTGCAGCAAATTACACAACTTAA
TATTTGGCTTGTTTAAATTTTATTTGAGAAAAAAGAAAAGGGAAGATAAGTTGCATTTAG
ATTAAACACAGTTTTGGTAATTAATCACCTTATTTATTTCTTTATATATTTAATTCATTA
TATATATTGTGCATGTTGCGGTTGTAAATTGTTTCTAATTTCATACACTTGGTTTAAATA
TATGGTTTACGTACGTTTGTTACATAAATATATATATATATTGTATAAATGATAATAATA
ATAATATTGGATGATGCTTC
>contig_124 Average coverage: 1839.62
TTAGATGACAAAAGTATAATGTAAAAGTATGTTATTAAATATAAAAAGGAAAATTGTAGT
GATGTATTTGAAAAGATAGAGCAGAAAGTGAGCATGAGTGTTTTTTAGCATTTCTCACAA
CTATAAATGACAGGACAAAACAAACGCCAAGTCATCGATCTGAGTTAGAAATAGAATAGC
TTGCTTCCCATGGACTTCGGTTGCACACTCCTCACCTTCAATCTCTCACTCCTGATCTTT
TTCCTCTCCTATCCTTCCGTATCAGAATCAAACCAGTTTTGTGATGTTGGAATTGGAGAT
GGTCACTCCACCTGCGGGTTTTCGACTAAATCTTTGTCGAAAATTCTGATCAAGGGAGGT
ACCGTTGTGAACGCTCATCACGAGGAGGTTGCTGATGTTTATGTTGAGGATGACATCATT
GTGGCCGTAAAGCCTCATATTAATGTTGGTGATGATGTCACTGTGATTGATGCTGCTGGA
AAGTTTGTTATGCCAGGAGGCATCGATCCTCATGTGCACCTTGCCATGGACTTCATGGGT
ACCCAAAGCATTGATGATTTTTTCAGTGGTCAGGCAGCAGCACTAGCAGGTGGAACAACT
ATGCATATTGACTTTGTTTTACCTGTTGATGGAAGTTTGATGGCCGGATTTGAATCTTAT
GAAAAGAAGTCCAGGAATTCCTGCATGGACTATGGTTTCCATATGGCGGTCACAAAATGG
GATGAAACAGTCTCAAAAGAAATGGAAATAATGGTTCAGGAAAAAGGGATAAACTCTTTC
AAGTTTTTTCTCGCTTACAAGGGATCTTTCATGATTAGTGACGAGCTTCTATTACAAGCA
TTTCAGAAGTGCAAATCTCTTGGTGCTTTAGCTATGGTCCATGCAGAAAATGGAGATGCT
GTGTATGAAGGACAGAAAAGAATGATAGAACTTGGTATTACTGGTCCCGAGGGACATGCT
CTTTCAAGGCCCCCAGTGCTGGAAGGAGAGGCAACCGCTCGAGCTATTCGATTGGCAGAG
TTTGTTAACACACCTCTCTATGTAGTTCATGTGATGAGCATTGATGCTATGGAAGAGGTT
GCTAAAGCTCGAAAATCAGGGCTGAGGGTTATTGGAGAAACTGTAGTATCTGCCTTAGTC
CTTGATGATTCTTGGCTTTGGCATCCTGACTTTTCCATTGCGGCAAAGTATGTAATGAGT
CCTCCCATTAGAGCATCAGGACATAACAAGGCTCTTCAAGCTGCACTTTCAATGGGAGTT
CTACAGCTTGTAGGAACCGACCATTGTACCTTCAATTCCACACAGAAGGCTTTTGGGATT
GATGATTTTCGGAAAATCCCAAATGGTGTCAATGGTATTGAGGAGCGGATGCATATTGTC
TGGGACACAATGGTGGAATCTGGTCAAATTTCTGTTACCGATTATGTTCGAGTAACAAGC
ACAGAATGTGCTAGAATCTTTAATATATATCCAAGGAAGGGAGCAATTCTTGCTGGGTCT
GATGCAGATATAATTGTCTTCAATCCAAATTCTAGCGTGGAAATAAGTGCTAAGTCTCAT
CACTCTAAATCTGACACAAATGTCTATGAAGGAAGGAGAGTAAAGGGAAAGGTTGAAGTA
ACCATAGCGGGTGGAAGAATTGTTTGGCAAAATGATGAACTGAAGGTTGTTCCAGGTTCT
GGAAAGTACATAGAGATGCCGCCTTTCGGTTACCTTTTCAAAGGAATGGACAAAGCAGAT
GCAAGTTACTTATCTTCTCTACGGGCTCCAGTTAAAAGATCCAAATCGACAACTTAGTTT
GTTTTCTTGTAAAATATTAGATCAGCTGACCAAGAAAAGAAAAGGCAACAATGACAAGAA
AGAACCAATTATTTGAAATGTTGGAATGTCTCATATAATTAGCCTAAATAATAAGTTAAT
AAGGTTGGAGATTATGTATAGATACGTGTTCATATCAATAAATTAGATCCATCTCTTGCA
TTTTGTGATTAAACAATACATATTTGTGTGTATAGTTTTTTTTTT
>contig_125 Average coverage: 5148.43
CAATAATTGTTGGTCTATAGGGGAGAGAGGACTCTGTTACTGACTCTCCCAATAAAGGAC
TCATATTATAAATAGAAGCATTATAGTCCCAATATTCAATCACATTTCTTAGATCTACAA
AATTAAATCAACTACTCTCTCTCTCTCTCTTTTTCTATAGAAAAAGAAAAATTAAAAGAT
AAAAGAGAGAGATCTTTAAATTAAAGAACAGAGAGTAGAGAGAAGATTATTAATTATATA
TATATATATATAGTGAGATCAGATTATAGATATATATAATGGGGAGTTTAGGAACAGAGA
TTAGTGAGGAGTATTGTATTAATAATGATGATTTGATTATAATAGAAGAAGAAGAAGAAG
AAGAGAGTAGTGGTAGTTGGAGTAATAATAATGGTTATAATGGTGTTAATAATGGTAAAT
TACCTTTATTATCCCTTAACCATGTTTCTTATGTTTGTAAATCAGTGGCTAAATCTGTCA
AATTTTATGAACAAGTTTTGGGTTTTGTTCTTATCAAAAGACCTTCTTCTTTCAAGTTTG
AAGGAGCTTGGTTATTCAACTATGGAATTGGGATTCATTTACTTGAGGCAGCAGCTATAG
CTGATGAATCAAGTAACAAAAATAATAAAAACATTAAGAAAAAAATAAACCCAAAAGACA
ATCACATATCATTTCAATGTTCAAATATGAGTTTAATTATGGAAAAATTAGCTCAATTGA
ATATTCATTATGTAACTGCTGTGGTTGAAGAAGGTGGAATCATAGTAGACCAACTCTTTT
TTCATGACCCAGATGGTCATATGATTGAAATTTGTAATTGTCAAAATTTACCTGTTTTAC
CACTTGTCTCTTCTTCGTCTTCTTGTTCTTCTTGTCCTCTCAACAAGTTCAAACCCGTCA
CCAATGTTGATGTTGCTGATGATGTTGTTGCTTCGAGTGTAAGCAAAATGAATAAGCGAT
GTTCTGAAGCCGCGGCTGTGAGTATGATGGATAATTTGGTTATGGATATGATGAACATTT
ATTTATGAGAGTCTTGTGTTATATCAATATGATTATTAAAGAGTGTGTTTTGTGAAATGG
TTTTGTTGTTTTGTATAGAGAGTTGTAAAGATAGGGTGATCTATGGCTCTTTTTTTAGTC
AGTTTTGTTGTGTTTTTTTTTTTTTTTTTTTGGT
>contig_126 Average coverage: 19621.70
TCTTTCTCTCTATATATATAACCCCTTCGTTGCTTACAATACCAGACCCGACCCGGTTTA
TTATAGAGACCCGATTAGAAAAACAAGATCAAACCTCCTCCTTCTTCTTCCTCGGAAGAA
AAGGTCACCGGAAATTAAAAAAAATATTCTTAAAAAGAAAAGGAGGGTTTTCACGATAAA
TATTTGTTTTTTTATTATTATTTTTCTTTTTTATATATAATTATATATAGGAAATCTAAT
TTAATTAAATAATTTTGGCTATGGCGACGGAGGTGTTGAGGCCACAAGATTGTTTGATTG
ACCGGATTAGAGTTCCTCCACCGGTGACGTTTTCTCGCCGGAGGAATAACTATGGATATC
CTAACTCGACTTGTAACGGTAATAATAATTATTATTATTATGGAAATAGTAACGGTAGTA
ACAGTTACGTCAACGGTAGATCTAGCCGGAACCGGTTGGAGAAGCCGGAGCAGAGGAGAT
CGATCTCGAAGAGGTCGAGCTCTGATGATCTTAAGACGGTGAAGCTGGATAAGGTTACAA
TTTTGAGGCGTGGNNTGTGGTACTCAGAGGATTGGTCCTGAGCCAAAAATGGTGCCGAAG
AGGGTAGGGATTGTAGATCTGAAGTTTCCTGTGGCCGGAAAGGTCGACGTGTACGCTGGA
TCTGCTTTTGCGTTTTCACCGGCGCCGGGTTCGCTTCCTTTGCCGTCGTTCTCGAAGATG
AAGCAGGTTCCGACTATCGTTGATGATTCTGCTACAAGAGATCTGAGGCGTTTGCTTCGA
ATCGAATGATATGTCACGAAATGAACTATAATAATAATAAAAAAATCAACCAGGTGAAGA
TCCAGATCTGAAGATCGGAAAAAAAAAACTTTCTCACTTCTCCTTCTCTCTCTTTATCTT
TCTTTTACTCAGTTACGTATCTCTCTCGGCTTCAAGGTCTGATTCTTTCCGTTGTTTTTT
GAAAACGGGGAATAGATCTGAAATTTCGAGAAAATACGGGACAAATTAGATTTCAGAAAA
GGGGTTTTTCATCGTGTTCATGGGTGTTGATTATGGGTTAATGGAGGATAACTTAGTAAG
AAACTTGTTATGGGGGTGGGATTAGTATGTAATATTTGGGAAATAGTCGAGTTCTATTCT
GGGTTTGAAAATGGGTTTGGTTATTTGGAGCTGTTAATGTTTCTATGCTCTGTAAATGTG
AATTTGTAAGGGTATTGACTCAGTGTTGTATGTCCTTGTATTGTAAAGGAAGAAGAAGAA
GAAGAAATTAAGGAGTTAGGGTATAATTATGGGCAGATATGAAAATCATAATTTCTAATA
GGTATCTTCCATTTGCTTTTCTTTCTTTCAGTTTGTTTTTTTATTAGCTTTTCTGTATCT
CTATCTATGTGTTCTTCTGTAAATATAGCTTGCTAAAGAGGGTGATGAGTCCTCTGTTGA
TAATAAATATTGGAGATTTCAGATTCAATGAACTTATTTTCTTGTTATTCTTATTTTTCT
TGATGGGTTTTTCTACATCTTTAGCACGGAAGAATTTGTAACTTGTTTTAATTTTTTTGA
GTCTGTAGAGCTTTAATCTCTGATTTTCGATTAGGGTTTTCTTTGTTCTTGTCAGTAAGC
TGTTCGGCATGGAA
>contig_127 Average coverage: 1682.62
AAACCTTAAACTCTCGAAGCTCTGAAACTTGGCTAGTTAACCCCAATGGTGTCTCTTCAA
GATTCGCATTCCGGGTCGACCCGGTTCCACCTGACCCGAAACTATTACATGGCGTCGCCA
AGCTCGTCTACCAGAATTAACAGAAATACTGGCCGTTCGATGCGAACCATACGCTCCACC
ATCTTCCAAGAAGACCATAGCTGCTCCGAAGTCTCTCGCTGTGTTTCCGAGAATTTAACT
GAATCCGTTATCGACATGAGGCTTGGCGAACTCGCTTCCCGGACTAACAAACCGGCCAAG
TCTACATCGACTGAGGAGGAATTTCTCGAGCTTTCTCAGGCTTTCAGTGATTTTTCTGCC
TGTAGCAGTGATATATCGGGCGAGTTGCAGAGACTCGCGTGCTTGCCGTCACCGGAAAAC
GTGCCAAAGAGTGAAACTGAGGATTCCCGAGCCGAGCCTGAACCATGCCAAGGGTTTCTA
CAGAGAGATACTTTCTCAACCGAGATAATTGAGAGCATATCTCCTGAAGATCTACAACCG
ACAGTCAAGATCTGCGTCGACGGTCTCCAATCAACTTCGATCGCCGTGAAACGCTCAGCC
GCCGCAAAGCTCCGTCTATTAGCGAAGAATCGTTCCGACAACAGAGCTTTAATTGGTGAG
TCCGGTGCGGTCCCTGCTCTGATTCCTCTCCTCCGGTGCAGCGACCCGTGGACTCAAGAA
CATGCTGTGACGGCCTTGCTAAACCTCTCTCTCCACGAAGAAAACAAAGCCCTAATCACC
AATGCCGGAGCGATAAAATCTTTAGTCTACGTTCTCAAGACAGGTACAGAGACCTCGAAA
CAGAACGCGGCGTGTGCTCTGCTCAGTCTTGCCCTGGTAGAGGAGAACAAGACTTCAATC
GGAGCTTGTGGCGCGNNNNNNNNNNNNNNNNNNNNNNGAGTGGTGAAGCCGTTAGTTGAG
CTGGTAGCGGAGCAGGGAACGGGGTTAGCTGAGAAAGCGATGGTAGTTTTGAGTAGTTTG
GCGGCGGTGGAAGAGGGAAAGGAGGCTATTGTGGAAGAGGGTGGGATTGCGGCTCTGGTT
GAAGCGATCGAGGATGGTTCTGTTAAAGGGAAGGAATTTGCGGTGTTGACTTTGCTTCAA
CTTTGCGTTGACAGTGTTAGAAATAGAGGGCTTCTTGTCAGGGAATGTGGGATTCCTCCA
CTGGTGGCTCTTTCTCAGTCCGGTAGTGTTCGAGCTAAGCATAAGGCTGAAACTCTACTT
GGGTATTTGAGAGAACCAAGGCAACAAGAAGCTGCCTCTTCTTCAAGTCCTTGAAAGAGG
ACGAAGGAGAATTAAACTTCATAATTTAGAGAGGAGATTATATACAGTGTGGTTGGTTGT
TCATGTATATAGGGAAGTTGGCTTGTTCTCCCTTTTTTTTTTCTTTTTTCTTTCTTGGGT
ATTGATTTCCATAATTAATTGCATGTACAGTGTGTTTGAGAAACTAGGGAGAAGGATTGT
AGGGGGGGAGAAGAATATAGGGGAAGTAAAATGACATTTTAGATGTATGATTAACTAAGT
TTTGGTTCCTTTCCCCAACTTTTTTAATTTTTTTTTTCTAGAGGTGGAATACATGTTTGG
CTTGTGGGTTCTGGGTTGATGAGATTTGGGTTATTGTCCTTGTGTTTTGTTTGGGCAAAA
CCCAATGTTGTTAAAAAAAGTAAAAAATATTCACTAATCATTTTGTTTTACTTAGTGAAA
TTAAAGATAGAAAATATTATGAAATGCTTGGTCTTGGAGCTTGTTCTTTCTTTCATCCCG
TGCTTTAACTTTGCAGCCTTTGCAGCTTTTGAGGGTTTGTGTTCTGTCATATTAATATGG
TATACTACACAATCTTACAAAAAAAGGGAAAGAAAATACTCGAACTTTATATTCCATTAG
ACCATTCTTTTCCAATTTCTTTAATTATTAGTGTTTTTTCCCAAGGTTCCT
>contig_128 Average coverage: 6917.08
AAAAAAAAAAAAAAAACTCCTTTATCGCTCATAAAAACTAAACTAAAAGTAAGCTTATAA
AACGGCCTCTGAAAGCACTCCTTTCAATTCTCTCTTTCTCTCACTCACTCACCCAAACCT
CACCAAACTCACCACCACAGCCATGGCTTCTTCTTCTTCCTTGACCCTATCCCAAGCTAT
CTTGGCCCGAGCCATATCTCACCATGGCTCAAACTCATCATCTGATCGAGTTTCTCTTTC
CACTCTCACCATCCCCACCTTCTCTGGCCTCAAATCCTCTTCCTTGGCTTCTTCTTCTTC
TTCTTCTTCCTCCGCTAAGCCACGCCGCAGGGTTCACTCTACCCGACCCGTCAGAGCTTC
TGCCGTGGAGACTTTGGATAAGACTACCGAGACCTCTTTGGTGGAGAAGTCGGTCAACAC
GATCCGATTCCTTGCCATTGATGCGGTCGAAAAGGCTAATTCAGGTCACCCGGGTTTGCC
TATGGGATGTGCTCCGATGGGTCATATTCTCTACGACGAGGTTATGAGGTACAACCCTAA
GAACCCTTACTGGTTCAACCGTGACCGCTTTGTCTTGTCCGCCGGTCACGGATGTATGCT
CCAGTATGCTCTCCTTCACCTCGCTGGCTACGATAGCGTCCTGGAAGAAGACTTGAAAAG
TTTCCGTCAGTGGGGAAGCAGGACACCTGGACACCCTGAGAACTTTGAGACACCCGGTAT
TGAAGTGACAACAGGTCCACTTGGTCAAGGTATTGCAAATGCTGTTGGTTTGGCTCTTGC
TGAGAAGCACTTGGCTGCTCGTTACAACAAACCAGACAGTGAGATTGTGGACCACTACAC
ATATTGTATTTTGGGTGATGGTTGTCAAATGGAGGGGATTGCCAATGAGGCCTGTTCCCT
TGCTGGGCATTGGGGACTTGGAAAGCTGATAGCTTTTTACGATGACAACCACATTTCTAT
TGATGGTGACACCGATATTGCATTCACAGAAAGCGTTGACAAGCGTTTTGAGGGTCTTGG
GTGGCACATTATCTGGGTGAAGAATGGAAACACTGGCTATGATGAAATTCGGGCTGCTAT
TAAGGAAGCGAAGGCTGTCACAGACAAACCCACTTTGATCAAGGTCACCACAACAATTGG
TTATGGATCTCCAAACAAGTCTAACTCATACAGTGTGCATGGTAGTGCATTGGGTGCCAA
GGAGGTAGATGCTACAAGGAAGAACCTGGGATGGCCATTTGAGCCATTCCACGTGCCTGA
GGATGTTAAACAGCATTGGAGTCGCCATACCCCTGAGGGTGCTGCTCTAGAAGCAGAATG
GAGTGCCAAGTTTGCTGAATATGAGAAGAAGTACAGTGAGGAAGCTGCAGAGTTGAAGTC
CATCATCAGCGGTGAGCTACCTGCTGGTTGGGAAAAGGCACTTCCAACATATACTCCTGA
GAGTCCAGCTGATGCCACCAGAAATTTATCTCAGCAAAACCTTAATGCCCTTGCGAAAGT
TCTTCCCGGTCTTCTTGGTGGTAGTGCAGATTTGGCTTCTTCAAACATGACCCTGCTCAA
AATGTTTGGAGACTTCCAAAAGGATACCCCTGAGGAACGCAATGTGAGGTTTGGTGTTAG
GGAGCACGGTATGGGAGCCATCTGCAACGGGATTGCCCTTCACAGCCCTGGCCTAATTCC
CTACTGTGCCACTTTCTTTGTTTTCACTGACTACATGAGAGGTGCAATGAGGATTTCTGC
CTTGTGTGAAGCTGGAGTGATCTATGTCATGACTCATGATTCAATTGGTCTCGGAGAAGA
TGGTCCAACCCATCAACCGATAGAGCATTTGGCAAGTTTCCGGGCCATGCCTAACACATT
GATGCTCCGCCCAGCTGATGGGAATGAAACTGCTGGGGCATACAAGGTTGCAGTCCTTAA
CAGGAAGAGACCATCTATCCTTGCACTCTCTCGTCAAAAGTTGCCCCAGCTTCCCGGAAC
TTCCATTGAGGGAGTTGAGAAAGGTGGCTACACAATATCAGACAACTCTTCAGGTAACAA
GCCAGATGTCATTTTGATTGGAACTGGGTCTGAATTGGAAATTGCTGCTAAAGCTGCTGA
GGAACTTAGAAAGGAAGGAAAGGCCGTTAGAGTTGTCTCCTTTGTTTCATGGGAACTCTT
TGAGGAGCAATCAGATTCCTACAGGGAAAGTGTTTTGCCAGCTTCCGTAACAGCTAGGGT
CAGCATTGAGGCTGGATCAACATTCGGGTGGCATAAAATTGTTGGAAGCGGAGGGAAGGC
TATTGGAATCGACCATTTTGGAGCTAGTGCACCCGCTCCAAAAATATACCAGGAATTTGG
TATCACCGCCGAGGCTGTTGTTGCCGCAGCTAAATCACTGCTGTAAGCTTGGTTAGAGTC
CAATTAGCCATCTTTGATGCTTTGTTAATTGTTATTAGCAATTCGAACAATATTCGGGTT
GGGGGCCAAGATGAAGAGACCATAGCCCAATTGATTTGTTTGATGAGAGGTCTCTTTTTT
ACTTTTCCTTTTTTTTTTTAAATAAAAGATAAATTAATTTCCTTATGTTGCCTTTAATTC
ATAAACACAGCAACATGGATCAAAAAGAGAGAAAGTAGAATGAAGAATGTTCATGTATTT
TGTAAACAACTCTTGGACCTATGTTGAGTTTTGTAATGTTCTATGGTTGATTAATGAGGT
TCACTTTCACTTTCTTATTATCACAGTTTATATATTTAAAGCACAACAACTGTAGTGCAA
CTGATTTTGTCTTTTTCAAGTCTTGATATGCCATTTCTTGAAGTATGTATTCCAATTGGG
TAAAGAATGGATTATTGTCATTATTAATA
>contig_129 Average coverage: 851.13
GAGAATGTTGACGGTTCAGATCCCCATCAGAAGATGCCTCCCGAAATCAAGCGCTATTAT
GAAGTTTACATAAAAGCATCTTCCAAAGTGAAGCCCTTCACCATTAGGGAGGTCAAGGCA
TCGTACATTGGTCAGCTAGTGAAGATATCTGGCATTGTGATCCGTTGTTCAGATGTTAAG
CCGTTGGTGCAGGTTGCTGTATATACATGTGAAGAATGCGGTTTTGAAATTTACCAGGAG
GTCACTGCCCGAATTTTTATGCCCATATTTCAATGCCCGTCCAAGCGTTGTGAAATTAAT
CGAACAAAAGGGAATCTTATCCTTCAACTCAGAGCATCTAAGTTTTTGAAATTTCAAGAG
GCCAAAATTCAAGAACTGGCTGAACACGTTCCAAAAGGTCATATTCCTAGAACTATGACT
GTCCACCTTAGAGGAGAACTTACAAGAAAGGTGACTCCAGGTGATGTTGTTGAATTATCT
GGAATATTTCTCCCCATTCCTTACACTGGTTTTAGAGCAATGCGAGCTGGTCTAGTTGCA
GATACCTACCTGGAAGCCATGTCGATTACACATTTCAAGAAAAAATATGAAGAGTATGAC
CTTAGAGGTGATGAAGAAGAGCAAATTGCACGTTTAGCTGAGGATGGTGATATATATAAC
AAGCTGGCCCGATCCTTGGCACCTGAAATTTTTGGACATGAAGATATTAAGAAGGCTTTG
CTTCTTCTCCTTGTGGGTGCTCCTCACAGGAAGCTGAAAGATGGGATGAAGATTAGAGGA
GACTTACATATCTGTTTGATGGGTGATCCTGGAGTTGCAAAGAGTCAGCTTCTTAAGCAT
ATAATTAATGTAGCTCCGAGGGGAGTGTATACAACTGGAAAAGGAAGCAGTGGAGTTGGT
TTAACGGCTGCTGTTATGAAAGATTCAGTTACGAATGAAATGGTTCTTGAAGGAGGAGCA
TTGGTGCTAGCTGATATGGGTATCTGTGCTATTGACGAGTTTGATAAGATGGATGAATCA
GATCGTACAGCTATTCATGAAGTTATGGAGCAACAAACTGTCAGCATTGCCAAGGCTGGG
ATTACTACATCCCTAAATGCAAGAACTGCTGTTCTTGCTGCTGCCAATCCAGCATGGGGA
AGATATGACCTGCGGAGGAGTCCTGCCGAAAATATCAATCTTCCCCCAGCCCTTTTGTCA
AGATTTGATCTGCTGTGGTTGATTCTTGATAGAGCTGATATGGATGGTGATCTTGAGTTG
GCTAGGCATGTTGTTTATGTCCACCAGAACAGAGAATCTCCATCCCTTGGTTTCACTCCA
CTTGACTCATCTGTGCTTCGTGCATATATTTCTTCTGCAAGAAGATTGTCTCCTTCTGTT
CCAAAGGAGCTTGAGGAGTACATTGCTAGTGCCTACACTGCTATTAGGCAAGAAGAAGCT
AAATCAGATACCCCAAATTCTTACACAACTGTGAGAACACTGCTCAGCATCCTCCGTATA
TCAGCTGCACTAGCTAGACTCCGATTCTCTGAAACAGTGGCTCAAAGTGATGTGGACGAG
GCACTTAGGTTAATGCAGATGTCGAAATTCTCTTTATACTCAGAAGATCGCCAGAAGTCT
GGTCTTGATGCTATCTCTGATATCTATTCAATTCTTCGAGATGAAGCTGCCAGGAGTCAC
AAAATGGATGTTAGCTATGCTCATGCACTCAATTGGATTTCTAGAAAGGGTTACAGTGAA
GCCCAGCTGAAAGAATGCTTGGAGGAATATGCAGCCTTGAATGTGTGGCAGATTCATCCT
CATACTTTTGACATTCGATTTATTGATGCATAATCTCTCTCTCATTTTATAACATATGAA
TTATGGAAGTGCACATTTTTTTTCTTCTAGTTTGTAACAGATGTATTTTAATTATCTAGT
TTAGTTTTGTCAATTTGTATTTGCAGCAAATGATTAGATTGCATTTTAATTTAATATTAA
CTAACCAACAATATCCCATTACAGAAAAAAAAAAAAACAATATCCTAT
>contig_130 Average coverage: 5186.01
CTCTCTTTTTTTTTTTTTTTCATAATTTTTAAAATTTCAACAAAAATAAAAGCGTGTCCA
TTAAACCTTTTCAAATCTATTATTCCCATTTAAAAAGGGTATGGAAACCAATACAAACTC
CTCTCTCTCAGAGACTCTCTCTCTCAAAGGTCTCAATTTAACATATAATAAATAAATAAA
TAAATAAATAAATGAATTCTCATTTAGGATTAGCTATGTCCAAACCATTACTTCTACTCC
TTATTCCTTTTCTCTTCCTCTCACCTTCACTACTCGAATCGGCAACCACCGCCGCCGTCG
AAAATGTGGCCGGACAACTGTTCAGAGAAGCACCCCAGTTCTACAACTCACCGGACTGCC
CCGCCGTCGAGGGAAATGCAGAAGCGGACGGTGAAGTGGACCCAGACGAGAACGACAACC
CCATCTGTTCTGACCACGCCGTCCACGTGGCAATGACCCTCGACACCGCCTACATCCGTG
GTTCCATGGCCGCAATCCTCTCCGTACTCCAACACTCCTCTTGCCCACAGAACGTACTCT
TCCATTTCGTCGCTTCCGCTTCAGCCAACGCGTCCCACCTACGCGCCACGATCTCTGACT
CCTTTCCTTACCTGAAATTCCAAATCTACCCTTTCGATGACTCCGCCGTCTCCGGTCTGA
TCTCCACCTCGATTCGCTCCGCCCTAGACTGCCCACTCAACTACGCCCGCAGCTACTTGG
CCGACCTACTCCCAATCTGCGTACGGCGCGTCGTTTATCTCGACTCCGACCTAATCCTCG
TCGACGACATTGCCAAGCTGGCGGCCACCGAGCTCGGAGAGAACTCTGTGCTCGCCGCGC
CGGAATACTGCAACGCTAATTTCACCTCTTATTTTACCCCAACATTTTGGTCAAACCCGT
CTCTGTCTTTGACCTTCGCTAACAGGAAACCCTGTTATTTCAATACCGGAGTGATGGTGA
TCGATCTGGACCGTTGGAGAGGTGGAGATCACACGAACAAGATCGAGGAATGGATGGAGC
TCCAGAAGAGGATGAGGATCTACGAGTTGGGTTCTCTACCGCCTTTTTTACTTGTTTTCG
CCGGTAACATTGCTTCGGTCGACCACCGTTGGAACCAGCACGGTCTCGGAGGTGATAATT
TCCGGGGACTTTGCCGGGATCTTCATCCCGGTCCGGTCAGCCTCTTGCATTGGAGTGGGA
AAGGTAAGCCGTGGGCCCGCCTCGATGCGAACCGGCCCTGCCCATTGGATGCTCTTTGGG
CTCCCTACGACCTCTTACAGACTCCATTTGTTTTGGATTCTTAATTCATTTCATTCAGTA
AAAATCCAAATTTGAAAAAAATAAATAATTAAGTAATTACAAAAAAAAAAAAAAAAAAGA
CTGTTAATATTTTTTATTTTTTTGGTGGGGAATGAATTTGTGTGCATGGTTCGTTGGTAA
TTAGATTTTTATTTTTACTTTAATTTGTAGATTATAGGGGAAGTGAGGGGAAATTACACA
TAACTACATCTACTCTACATATTGTGTAAAAAAAAATATATTGGGCATAAAAATATCATA
TATATATTTCAATAAAACAAGGTGCTGTAATTTGTATAGCAGAAAAGAAAGCTATTTTGA
GTGGTACAATTTTGTGATTTTTTTTCAATGAATAATGACATTAATAATAATATTTCCATA
CTTTTGTTATTTGTCGATATAATTCCTGTATGACTTTTATTCAAAACATTTAG
>contig_131 Average coverage: 13857.09
CCATTAATAACCCGTCAAAATTGGGTTGGGCTGGATTTAACCCATTGGCCCAACTCACAA
TATAAACCTAAAATATAATAAAAAGACATCAAAACCCTAAATTTTGCTTCTCTCTCTCTC
ACCCACGTCGCTTGTGGTTGTCTTCCTCTTCCCCACCGGGCGTTCACAACCACCGTATCA
CCCACGCGCTACATCGTCTTCGTCTCCACTCCAGGGAAAGTAAAATAATCACTAAAGATG
CCGAAGAACAAGGGAAAGGGAGGAAAGAACAGGAAGAGAGGAAAGAACGAAGCTGATGAC
GAAAAGCGTGAGCTTGTGTTCAAAGAAGATGGGCAAGAATATGCCCAAGTACTTAGAATG
CTTGGTAATGGAAGGTGCGAGGCAATGTGCATCGATGGGACGAAGAGGCTCTGTCATATT
CGCGGAAAAATGCACAAGAAAGTTTGGATTGCAGCAGGAGACATTATACTGGTTGGTCTC
AGAGATTATCAGGATGACAAAGCTGATGTGATCCTCAAGTACATGCCCGATGAAGCTAGG
CTTCTCAAGGCTTATGGCGAGTTGCCTGAGAATACCCGACTTAATGAGGGCATTGCTGGT
GGCCTTGAGGATGAAGATGAGGGTGCTGGTGATGATTACATCGAGTTCGAGGATGAAGAT
ATCGACAAGATATAGTAAACAAATTCCAACTTTGTTTGATTTCAAGTTTTAGTATGTTAT
AAAAAAAAAATGCATTATTATATCTATCTTGGCTTTCTGGCATTATGCATTTCATAAATG
AAGAAGGAAGGTTTGAATTTTATAGGTTGTTCTGCACAGGCCTTGATTGATGTTAACAAC
ATCTTTCCTTAACTAATACATGAATATCTATCGTGTTTGTACTTCATTTTTCTTTCTGTC
TTTAATATGGTTTTCTTGGTTGGTTCTTTCACTTCCATTTTGACTGTTTCTTTTGGTAGT
TTTTATATGGTTTTATGCTATCTTTTTTCAGAATTTTGAAATGGCTATTGATTGTGTTTT
GAAACAATATGTTACTTCCTATATTGATGATTTTCTAACTTAAGTATTTCCTTGAAGAGC
ATCACAAATTCACAATG
>contig_132 Average coverage: 9386.29
CTCACAAAAAAGAGTGACTCAAAGAAAAGAGTGCCCACACGTTGCAGCTGTCTCCAGCCC
ATTTCAATTCCCTCCCATCTCTCTTTCTCTTTATAAAACTCTTCTCTACCATTCTACTCT
CTTCATCCCTTCTCACTCTAAAACCCTCTCTTTCTCTCTCCAAAGCTTCAATCTTTATTC
AAAAATGGCGATTGCCCATTTACTATCAATACCCTTCATGCTCATCTTCCTTAACCATCT
AACAAATGTAGCTTCAACTAAACCCACCACCGTTCAAACCCTCAACACAAACACCGAATT
TTTCAACCCAAAGCTCCCGCCCAGAACCATTTCCTCTTCCAAGAGATACGAGGGCTCATC
GGACCTGGTTAACCTCCGCTACCACATGGGACCGGTTCTTTCATCAGCTCCGATCAACAT
TTACCTCATATGGTACGGAAAATGGGGTGTATCCCAAAAACTTCTGATCAAAGATTTTCT
CCTTTCAATCTCAACCACCGACCGTCGAGCTGCGCCGTCTCCTTCCGTCGCCGAATGGTG
GCGAACGGTCTCTCTTTACACCGATCAGACTGGTGCGAACGTTTCAAGATCTGTCGTCGT
TGCTGGTGAATACTCTGATCTACGTTATTCTCACGGTAACGCGCTCACGCGCCTCTCTGT
ACAACAAGTTATAGCTAACGCCGTTAGATCTGCGCCGTTACCTGTTGATCATAAACAAGG
GATTTACCTTATTTTAACGGCGGAAGACGTTACCGTTCAGGATTTTTGTCGAGCAGTTTG
TGGGTTTCATTACTTCACATTTCCATCGCAAGTGGGTTACACGCTCCCATACGCTTGGGT
TGGAAATTCCGGCAAGCAATGTCCGGAGGTTTGTGCTTACCCATTTGCCATACCTGGTTA
TATGACCGGAGGTGGTCCGGTGGCTTTATCGCCGCCGAATAGAGACGTGGGTGTAGATGG
AATGATCAGTGTGATTGGGCATGAGTTAGCTGAGCTAGCTTCGAACCCATTAGTGAACGC
TTGGTATGCCGGAGAAGACCCAACGGCGCCGACTGAGATTGGAGATTTGTGTGAGGGTCT
TTATGGTACAGGTGGCGGTGGTGGGTATATTGGGCAAGTGATGAGAGACAGAGGAGGAAG
AAGTTTCAATGTGAATGGGAGAAAAGGAAGAAGATTCTTGTTGCAGTGGATATGGAGCCC
TGTTTTGAAAGCTTGTGCTGGTCCTAACGCCATGGATTGATGAAACCAAGCTAAAGAAGA
AGAAGAAGAAGAAGACAAGAGGTGATTTTGATC
>contig_133 Average coverage: 912.81
ACTTTCACCAAAGCAAAGCAAATGATTTTTATTTTTATGAGTTGAAACAAAAGCAAGAGT
TTGATTGAGTTGTGTTTTGTGTTGTGTCCTAAACTAAACACTACTAAACTAAAACAAACA
ACAACATAGGCAGTCACAGATCACAACAACGCTGCTCAGTAGAGCTAAATATGAGATGAG
ATCACCCTTCTTCTTCTTCTTCTTCTTCTTCTACTCAACCCATAAACATGAGAGGCACTT
CTTCCAATCCTGTTGAGCCCAGACTTCGTTTATCTGCTTCATACAATGAAGACACAAACA
AAAAAAGACCCCAAAGAAATAGAGTTTTTGGACATTTTGAGAAAGCATTCCGAATTCCTG
TACAAGATAGGAATTTGAACTACAAACCTACATTGAAAGTTGTACTTGTCATCATACTGC
TCGGAACTTTTGTGACGCTTTTCCTTGCTCCTGCAGTTTATAACACAGAACATCTATCAC
ATTCACTGTCCCGGCCTAATTACATAGAGAGATGGGTTGGAGAGAGCAATGCTGCAGATT
TACGTTATGTTTCATCATTAGACATCAATTGGGATCAAATTTCAGATGTCTTAGAGAAGC
TGACTGAACGAGATACATACAAGGGAATTGGCCTTTTGAACTTTAATAAAAGTGAGATTG
TGCAATGGAATGAGCTGATACCTGATGCTGAGCATGTAGTTCTGCATCTCGACCATGTTT
CACGCAACACAACATGGGAGTCTTTGTACCCCGAATGGATCGATGAAGAAGAAGATTTTG
ACTTTCCCACTTGTCCTTATGTCCCCAGGATCCAAGTTCCTGGAAAGCCTAGGCTTGATC
TTATCGCTGTCAAGCTCCCTTGCGACAAGTCAGGGAGGTGGTCGAGAGATGTGGCTCGTT
TGCATTTGCAACTAGAAGCAGCAAGGCTTGCTTCATCGGCCAAAGGGTATCATCCGGTTC
ATGTGCTTTTTGTGACCGAATGCTTTCCAATCCCGAATCTGTTTACTTGTAAAGATCTAG
TCACACGAGAAGGGAATGCCTGGCTGTATGAACCAGATCGTAATAAATTGAGGGATAAGG
TTCAGCTCCCAGTTGGGTCATGTGAACTTTCAGTTCCTCTTAATACTAAAGAGAACTTTC
ATTCGGAAAGAGCGCCCCGAGAAGCATATGCTACAATCCTTCACTCCGCCCATGTGTATG
TTTGTGGAGCCATTGTTGCAGCACAGAGTATTCGAATGGCTGGTTCAACCCGAGATCTTG
TGATACTTGTTGATGATACAATTAGTGACTATCACCGAGGAGGGTTAGAGGCAGCCGGTT
GGAAGATTCACACAATCCAAAGGATTAGGAACCCGAAAGCTGAACCAGAGGCATACAACG
AGTGGAACTACAGCAAGTTTCGCCTTTGGCAGTTGACGGATTATGACAAGATTATTTTCA
TTGATGCTGACTTGCTTATTCTTAGGAACATTGATTTCTTGTTTGAGATGCCCGAAATAT
CAGCCATTGGAAACAATGCTACTCTATTTAACTCAGGTGTTATGGTTATTGAACCATCAA
ATTGTACATTTCAGCTGTTAATGGATCACATCAATGAAATTGTGTCCTACAATGGTGGGG
ACCAAGGATACCTTAATGAGATCTTTACATGGTGGCATAGGATCCCAAAACACATGAACT
TCTTAAAACACTACTGGGAAGGCGATGAGCCCGAGAAAAAGGAAACAAAAACTCGACTCT
TCGGTGCTGATCCACCAATTCTTTATGTCATACACTATCTGGGAAACAAGCCGTGGATTT
GTTTCCGAGACTATGACTGCAACTGGAACGTTGACATTCTACAGGAGTTCGCGAGCGATG
TTGCACACAAAACATGGTGGAAAGTTCACGACGCCATGCCAGAAAACTTGCACAAGTACT
GCTTACTTCGGTCGAAGCAGAAAGCAGCGTTGGAGTGGGATCGAAGGCAGGCCGAGAAAG
CAAATTACACAGACGGTCACTGGAAGATTAAGATCAAGGACACGCGTTTGAAAGCGTGTT
TCGAGGAATTCTGTTTCTGGGAGAGCATGTTGTGGCATTGGGGTGAGAAGAATTGGACAG
ACAATGCAACTGCTACACCAGCATTGCCTGGAGTTACTACTACAGCATCACTCACTTCAT
AATTTTTTTTCTTCTTTACATTACTCTCATACTTGTACACTTTAATTTAGGGGATACAGT
TCATTATGTTTTTCATTCTTGAGATGTCATAAATAGTATTTATTATATGTCATAATATTT
ATTTACACTCAATTTTTTGTTATTCAATATAAGTGGCAGAGGTTTTGGATACCTTGAAGC
GTTTTGTGGGATCGAAGGCAGGCCGAG
>contig_134 Average coverage: 6164.87
TAAACTTTATTGTCGTTTTAAAACTTCTTCTTCAAACTTGGTTCGTATTTCTGGTTATTA
AACATCTCACCATTGGCGCGGCAAAAGGGCAAAGCCAGCAAAAGCGCCATGGCTCATCTC
GCTCGAACCTCGGCTCATCGGATTCCTTTCCAGCTCGGCTCGGCTCAGCGAGCCATAGCT
CTTCACACCACAGTACCTTCTCTCTCCTCCACCGGAACCAGCAGCGCTCCCACCACTTAT
GCACGAGCTCCTCCTCCTTCGGCCACGTCGCCGGCCGGGGTGTCTAAGGCTGCGGAGTTC
GTGATCTCGAAGGTCGACGATCTGATGAACTGGGCTCGGCGTGGCTCCATCTGGCCCATG
ACGTTCGGGCTCGCTTGTTGCGCCGTTGAGATGATGCATACTGGTGCTGCTCGTTACGAT
TTGGATAGATTTGGTATTATCTTCAGACCTAGCCCTAGGCAGTCCGATTGTATGATCGTT
GCTGGTACTCTCACCAATAAGATGGCCCCTGCTCTTCGCAAGGTCTACGACCAAATGCCT
GAGCCTAGGTGGGTTATCTCCATGGGAAGTTGTGCAAACGGTGGTGGATACTACCACTAC
TCGTATGCTGTTGTTCGGGGTTGCGATAGGATCGTCCCTGTTGACATTTATGTTCCAGGT
TGCCCTCCCACTGCTGAAGCTCTACTGTATGGACTCCTTCAGTTACAGAAGAAGATCGGT
AGGCGCAAAGATTTCCTCCACTGGTGGACCAGATAAGAATATCGCATCGCCTCCTAGTTA
TATTGGATATCTCTGCTCGTGTTTCTATGGTAATAATAAAATCAGTAAGGGATGCTTTGC
CCTTGGATAAGAACTGTGAAAAGCAATATCTGTTCTCATTTCATGAGTTTAAATAGCACA
TGACAAGACGAGTTGTTATGATTTTACCAGTACTTCT
>contig_135 Average coverage: 3000.42
TTCACGTTCGAAGCTGGTATGCAATATAACTGGAGATACAGTTAATAAGTCCGAGGAACA
TATCTGGAAACATATAAATGGGAAACGTTTCCTGAATAAACTAGAGGAAATGGAAACACA
AAAGCTAAATCCCAATGGCATGGTTGAGGAAGTTTCACCATCTAATCATGCCAAAAATGT
TGAGAAAAAAAAGAACAAGAAGAAGAAGAAGAAGACGAAAAAGAAGAAGGACAAGCCTGT
TGAGGAGATTATATCTGCAATTAGAGAGCCTTCTGATGTAGAAAGTGATTTAGAAGAGGC
TGAATTTTGGATGCCTCCTTTGGGAGAACGTTGGGACTTTGATGATGGCGGAGACAGGTG
GGGTTCAGATTCAGAGTCTGAGCATGAAAGTGATGTAGTTGATGAGAATGCTGATGCAGT
TGACGACGACGATGATGATAATTGTAAGGAGTTAGAAGAACTTTCTACGGGAAATGTAGT
TGAAGATGAAGACGATGATAATAAAGAGTCGGAAGAACTTTTGACAAGAACCAAAAGAAT
GTCCATAGAAATTGGACCAAGCAACTTTGCCTCAAAAAAGAAGAAAATTAAGAACACTGA
GTGTTGATATGCTGTATTTTCTGAGCTTTAATTATTTAATTTCTGGTTTAAAATTACTTT
TCAAATGCGACTCGTAACAGTGACTGACAAATCTAGAAGACTAACTCGAACAAATTAGCA
AGGGTATAACAAAGAAATGACGAAGCACCAGGTACCGCGATTCAAAAGAGACTAGATGGG
AGTTGGCTACAATGAAAATTAAATCACACACCACAAATTTCATCAAGAGAATTTGACAAA
CTTATTTAATTTGGATGAAATGTATTGCAGCATTTACCTCAACAAATCTGTTGAATTATT
GATTATGAGAGTCTCATTTCCGTATTAGCCAAAACAATGT
>contig_136 Average coverage: 644.13
ATTATTATTATTATTTTTTAATTTTCCATTTATTTAATTTTTCTCTGTTCTTCTCATCTT
CTTCGAATCGTAATACCCACCCAATCAAACTCAACCAAGTGCTCTACCTCTCTTTAGGGT
TCGTCTTCGCATTCATTTTCTTCTCCGATTTCCCGTTCGAACTTTTCTAGGGTTTCCTTC
ATCCATTAATGTAAAAGCATAAGAGAATTTCTTCCAAGATTTGTTGTTTTGTTTTGATTT
TTGGATTCGGTGCATTCGGATAAAGGTGTTTCTATACTGATTGGTCGATCCGCGAATGGA
AGCTCGAGAATCATCGTCATCCGCATCGGCAGTCGCGAATCGGGATGGGACTTCTTCGGC
GGAAGACGACGCTGTTCTATCTGTTGCCGCTGCGCTTTCTAAGGACGCTGCTTTGCACTT
TCGTTCGGGGAAGTTCGCTGAGTGTGTCGATGTCTTGAACCAGCTCTTACTCAAGAAACC
GGACGATCCTAAGGTTCATCACAACATTGCGATTGCGGAATATTTTCTAAATGGTTGTTC
AGATCCAAAGAGGTTGCTAGACAAACTCAATAATGTAAAGAAGAGGAGTGAAGTGGACGC
ACAAACATCAGGAGAGCAGGTGGAAGGCATTGTTGGAAATAAAGCTCTTTTAGGGTCTAA
AGGATCTAATATGTTGGCACAATCATTTTCTGGTTCTAGTAGTCCCAATGTTGTTTACAT
GGACGAATTCGACACTTGTGTTGCAACCCTTAACATAGCGATTATATGGTTCCATTTACA
TGAATATGTTAAGGCATTATCAGTTCTTGATCCTCTTTATCAAAATATTGGACCAATTGA
TGAGACAACAGCTCTTCATATTTGCCTTTTGCTGCTGGATGTTGGGCTAGCTTGCCACGA
TGCACCAAAGTCAGCCGATGTTTTGGTATATCTAGAAAAAGCCTTTGGTGTTAGCTGTAT
CAGTCAAAATGACAATGGAAGTACTGTGCCACAACCTACAAATCTAGTTTCAAAATCTTC
CTCTCTTCCTATCAGCTCATTGGCTGCAGATTCTAATTCAGAGCTAATTGCTACCAATGC
ATCAGAAAAAATCTTATCAAGAACGCTATCAGAGGAAACACTTGAGATTGAATCTGTGTT
TAGGGATATAGATGTGGCACGGCCAATTGGTCTCTCATCTTCGAATGATTTTTTGAGGAA
CTCAGTTGACAGGTCCATATCGTCTGTAGATCTGAAGCTTAAGTTGCAGCTTTACAAAGT
TAGGTTTTTGCTTCTGACTAGAAGTCTAAAGCCTGCTAAGCGTGAAGTCAAGCATGCTAT
GAACATTGCACGTGGGAGAGACTCATCAATGGCTCTTCTCTTGAAGTCCCAACTCGAATA
TGCTCGTGGTAACCATCGAAAAGCCATCAAGCTGTTGATGGCTTCTAGCAATCGGACCGA
CATAGGTATATTGAGCATGTTCCACAATAATCTGGGGTGCATATATTATCAGCTTGGAAA
ATACCACACATCGTCAGTTTTCTTTTCCAAGGCATTGAACAATTGTGCATCTCTTCGGAA
GGAGAAGCCTCTTAAGCTGTCAACATTTTCTCAGGATAATTCTCTACTTATAATATATAA
TTGTGGTATGCAGTACTTGGCTTGCGGGAAACCTATTCCCGCTGCTCGTTGTTTTCAAAA
GGCTGGTTTGATTTTCTACAACCGGCCTTTGTTGTGGCTTAGACTTGCAGAATGCTGTCT
AATGGCTTTGGAGAAAGGACTACTAAAATCCAATTTGGCTCCAGCTGATAGATCAGATGT
TATAATTTATGTTATTGGAAAGGGAAAATGGAGGCAACTTGCTTTAGGGGAGGGGATTCC
GAAAAACGGGAATGTGGATCTTGAGAGAGGTGATTTATTACTGGGTAGTGATGGTCAACC
AAAACTCTCATTGTCCTTTGCCCGACAGTGTCTTTATAATGCCCTGTACCTGTTGGACCG
TTCTGAGTTAAGCCATCTGAAATCCAGTTTGCCTTCTAATTCATCCTTGGATGAGAATGA
ATCAACCGAAATGGCATCTTCAAAGAACTCAAGCCACAAGAACTTGCAGAACATGGATTC
CAAGGCATCCACTGTGGCAGTAGGCTTAAGCCAGGTCAATGCAAATGGGGATGCGAAAGA
GCAAAGGGGGGGAACAACTCAAGAGCTTGTGCAGAACTCGCTTACCTATTATGAAGATAT
CCGCCGAAAGGAAAAGGCATTGATCAAGCAAGCTCTGTTAGCTAACCTGGCATATGCTGA
GTTGGAAATGGGAGATCCCATTAAGGCCCTTTCGACTGCAAAGTCTCTGCTGGAACTTCC
AGAATGCTCTAGAGTTTATCTTTTTCTAGGTCATATATTTGCCGCAGAGTCTCTCTGCTG
GTTGAACAGGCAAAAGGAAGCTATTGATCATTTATTGGTATATGTGTCTGAAGGCAGTGT
TGAATTGCCGTTCAGCCAAGAGGACTTTGAGCAACGTAAAGTGGATAGGACTGCTGATTG
TGAAGACATAAATGGGGGATCAACAAATGCCAAGAATTCTTCCCCTCAAGATCTTGAAGG
TATTGGGTTCCTCAAGCCAGAAGAGGCACGTGCAGCACTTTACGTAAATTTTGCTACCTT
GTATGCGATGCAAGGTGATTTCAACCAAGCCCATCAGTTTGTTTCACAAGCATTGTCGAT
AGCACCCAACAATCCAGAGGCTACTTTGACGGGAGTTTACGTGGATCTGGCACTTGGTAA
GTCAGAAGCAGCTATTGCAAAGTTAAAACACTGCAGTCGAATCACGTTCCTTTCTGGTGG
GTTAACATCAAATCATTCGTGATCATTGCATTGGTCTTCCATTCATAAATCTCCGATCAC
CTCTCCGTTTCAAGTTTAGTGAGTAGAGCAGCAATCCTATAGGAGGATTTGTAACATATA
TAGTTCAATTCAGAAATAAATTTTCTGTTCTCTTTTCTTTTTCCTTTCCCTTTTTTCTTT
TTGAAAATTTCATATGTAGGGCTCATTAATAGGTGGTGTGGCTGTGTTTTGGTTAGTGCG
GAAGCCCACCTTTTGATATTTGAGGTGTAGTTCTGATTCGGGTCATTGTGTTTTAGTACC
TAATTCAGTTGGTTCGAAAAATGTTGAGAATATGTGCTCTTCCTGAAAAGGGGACTGAAA
AAAATTATTCATTCTAGATTTGAATTTCAAGTCATTTCTTTCTATCTTCTATCCCTTATT
TTATTTTATATGG
>contig_137 Average coverage: 34987.47
GATTCTCTGCTTTTTCTTCCGATTTCGGATCTTGACTCCGGCTTGGGACGCTTTTCCGTT
GTGGTTAATTTCCGTGATTTGCGAGATCTGGTTCGCTTTCTCATGGATTCTCGATCAATT
TCCCAAATGGAACCCTATAACTCGCGAGACCTATTTAGATCGGCTTTCGATTCGGTTCGA
GCGAGAAGGCGAGCCCAATCGTTTAGCACCGGTGGATGTGTTCGTGAGTTCGGTCGATCC
TTTAAAAGAGCCTCCGATTATTACGGCGAACACTGTTCTTTCGATCTTGGCTGCTGATTA
TCCAGTTGATAAGCTCTGTGCTTATGTATCTGATGATGGTGCTTCTATGCTTCTTTTTGA
TTCTTTGGCTGAGACGGCTGAGTTTGCGAGGAGATGGGTTCCGTTTTGTAAGAAGCATAA
TGTTGAGCCAAGAGCTCCTGAGTTTTACTTTTCTGAGAAGATTGATTACTTGAAGGATAA
GGTTCATCCTAGTTTTGTTAAGGAAAGAAGAGCAATGAAGAGAGAATATGAAGAGTTTAA
GGTTAGGATTAATGCATTGGTGGCTAAAGCTTTGAAGAAACCAGAGGAAGGTTGGGTTAT
GCAGGATGGTTCTCCATGGCCTGGGAATATCACTCGTGATCATCCTGGAATGATTCAGGT
TTGGCTAGGAAGTGGTGGTGCACTAGACGTGGAAGGTAAGGAACTGCCGCGTCTTGTGTA
TATCTCTCGTGAGAAACGCCCTGGTTATCAACATCATAAGAAAGCAGGTGCCATGAACGC
TCTGGTGAGAGTTTCTGCTGTGCTTACAAATGCACCGTTCATGTTGAATCTGGATTGTGA
TCACTACCTTAACAACAGCAAGGCCGTCAGGGAAGCTATGTGTTTTCTAATGGATCCTCA
ATTGGGGAAGAAGCTCTGTTATGTTCAGTTTCCTCAAAGATTTGATGGTATTGATCGTCA
TGATAGATATGCCAATAGAAACACGGTGTTCTTTGATATTAACATGAAAGGTCTTGATGG
GATCCAAGG
>contig_138 Average coverage: 8658.55
TGGGAGGAAATGACAGAAAAACCATTGTGAGTGTCCACACGTAGGAATTTTGCTTTCTCT
TTAAATGCTTCATCAACGTTTCTCATTTTACCGTTCCTCATATTCAGCTAGGGAAGCTTT
AGTTCTCTCAATATGTCGGACCTTGAGGCCCCCTTGCGTCCGAAGAGGAAGAAGATTTGG
GTGGACTATTTTGTTCAATTCCGTTGGATTATTGTTATATTTATTGTCCTCCCAATCTCC
TGCACTCTTTACTTCTTGACGTATCTGGGAGATGTTAAATCAGAGAGGAAGTCCTACAAG
CAGCGCCAGAAGGAACATGATGAAAATGTCCAGAAAGTTGTAAAGCGTCTCAAACAGAGG
AATCCATCAAAGGATGGTCTTGTCTGCACAGCACGTAAACCCTGGATTGCTGTTGGGATG
CGAAATGTTGACTACAAACGTGCTCGACACTTTGAGGTTGATTTGTCTGCTTTTCGTAAT
GTCCTTGAAATTGACAGGGATAGGATGATTGCAAAAGTTGAGCCATTAGTTAACATGGGA
CAGATTTCTAGGGTGACAGTTCCCATGAATCTTTCCCTTGCTGTGGTTGCTGAGCTTGAT
GACCTTACAGTTGGTGGCCTCATTAATGGCTATGGGATTGAAGGAAGCTCTCACATTTAT
GGCCTCTTCTCCGACACTGTTGTGGCTTATGAGATTGTTCTAGCTGATGGCAGTGTTGTT
AGAGCTACAAAGGATAATGAGTACTCTGATCTTTTCTATGCTATTCCATGGTCACAGGGA
ACACTAGGACTTCTTGTGTCTGCAGAAATCAAACTTATCCCCATCAAAGAATACATGAAG
TTGACATACAAACCTGTGATTGGCAACATTCAAGATCTGGCACAGGGATATGTGGATTCT
TTTGCACCAAGAGACGGTGATCAGGATAACCCCGACAAGGTTCCAGATTTTGTTGAGACC
ATGATTTATTCTCCAACAGAGGGTGTTTGCATGACAGGTGTTTATGCATCGAAAGAAGAG
GCCAAGAAGAAAGGAAATGTGATCAACAATGTTGGATGGTGGTTTAAACCATGGTTCTAC
CAGCATGCCCAGAAGGCACTAAAGAAAGGAGAATTTGTTGAGTATATTCCAACAAGAGAG
TATTACCACAGACACACTAGGTGTTTGTATTGGGAGGGAAAGCTTATTCTTCCTTTCGGA
GATCAATGGTGGTTTAGGTTTCTTTTTGGCTGGTTGATGCCTCCCAAGGTTTCTTTGCTA
AAGGCTACTCAAGGTGAAGCCATTAGAAACTATTATCACGAGATGCATGTTATTCAGGAT
ATGCTTGTGCCTTTGTACAAGGTCGGAGATGCTCTAGAGTGGGTTGATCGCGAGATGGAG
GTATACCCTATCTGGCTTTGCCCTCATAGACTGTACAAGCTGCCAATGAAAACTATGGTG
TACCCCGAACCAGGCTTTGAGCTACACCGCAGGCAGGGAGACACACAGTATGCACAAATG
TACACTGATGTTGGGGTATACTACTCCCCAGGACCTGTTTTAAGGGGTGAGGTTTTTGAT
GGGATAGAGGCCGTTCGTAGGATGGAGAAATGGTTGATCGAGAATCACGGATTCCAGCCA
CAGTATGCAGTGTCTGAGCTTGATGAGAAAAACTTCTGGAGGATGTTTGATGCTGGCCTC
TACGAGCACTGCAGGAGGAAGTATGGAGCCGTTGGAACCTTCATGAGTGTGTACTACAAG
TCAAAGAAGGGTAGGAAGACCGAGAAGGAGGTGCAGGAAGCCGAGCAAGCCCAACTTGAT
ACTGCCTATGCCGAGGTTGATCAACCTGCGGACTGATCATATTACTATAACTCCAGTATG
GTTAAAACTATGAGGAATTTCTTGTTATATTTCGCCCCCTTATTTTTTCGTTTGGTTTTC
AGGTTTGTCTTTGAACTTTTAGTATCTAAGCTATTTGGATAGGGTAATTTGATGCTGACT
GTTGTTTAGTACTACTTTGAGATTTGTCTTTCAAACCAGATTAGAATCTGATGTTTCAAC
TAGTTATGTTATTAGTCCTTTTAATTTCTCGGGCATCTTCCTCGTACCAAATTTATTTAA
GGTGACAGAACTCAATTCTCCCCAATTCTGAGGATAGCCTGAAAATAATGTTCAACAACT
GGGGGAGCTTTGGATTCAATTTTGGATTCAATCACATCCTTCAAAGGCTATAAACGCATT
AACATGTATTTTAATGCTTATGAAAATGATAAAATTATTGCCAAAAAGAGCAAAATTAGC
AAAAGTATAGAAAAAGAAAAAGTAGCAGCAAGTCTGGTCCCCCAAAATAAATGAAGAAGA
ACTATGCCCGTTATGAGATTAGATTGACTTTGGGATTGAGTAGATGTGTGTGGTGGT
>contig_139 Average coverage: 48486.53
CCAAGTGGTTTGACACCAACTACCATTTCATTGTCCCTGAATTGGGCCCTGATGTCAAAT
TCTCTTACTCTTCTCACAAGGCTGTGAACGAGTACAAGGAAGCTAAGGCGCTCGGTGTTG
ACACCGTTCCCGTCCTTGTTGGCCCCGTGTCATACTTGTTGTTGTCCAAGCCTGCAAAGG
GTGTTGAGAAGAACTTCTCTACTCTCTCCCTTCTCAGCAAAATCCTTCCAATCTACAAGG
AAGTTATTTCTGAGCTTAAGGCAGCTGGTGCTACCACTATTCAGTTTGATGAGCCCACAC
TTGTCAAGGATCTTGAAGCTCACAAGTTGAATGCATTCACTGAAGCCTATGCTGAACTTG
AATCAGCTGTTTCTGGTTTGAATGTTATTGTTGTGAGTTACTTTGCTGATCTTCCAGCTG
AGGCATACAAGACCCTTACCTCATTGAAGGGAGTTACCGGATTTGGATTTGATTTGGTTC
GTGGAGCTAAGACCATTGACTTGATTAAGGCTGATTTCCCCAAGGGCAAATACCTTTTTG
CTGGAGTTGTTGATGGAAGGAACATCTGGGCTAATGATTTGGCCTCTTCTCTTGCCACAT
TGGAATCTCTTGAGAGCATTGTTGGCAAAGATAAACTTGTTGTCTCCACCTCTTGCTCGC
TTCTTCACACCGCCGTCGACCTAGTCAACGAGACCAAGCTAGATGCTGAAATTAAGTCTT
GGTTGGCTTTTGCTGCTCAAAAGGTTGTTGAGGTTAATGCCTTGGCCAAGGCTTTGGCTG
GTCAGAAGGATGAGGCGTTTTTCGCCGCCAATGCTGCTGCTCAGGCTTCACGAAAATCCT
CCCCAAGAGTCAACAATGAGGCTGTCCAAAAGGCTGCTGCTGCTTTGAAGACCTCTGACC
ACCGCCGTGCAACTAATGTGAGTGCCAGACTTGATGCTCAACAGAAGAAGCTCAACCTTC
CAATCCTCCCAACCACCACCATTGGATCATTCCCCCAAACCGTTGAACTTAGAAGGGTGC
GTCGTGAGTACAAGGCCAAGAAGATTTCCGAGGAAGAATATGTTACTGCCATCAAGGCTG
AAATCAAGAAGGTTGTCGACCTCCAAGAGGATCTTGACATCGATGTCTTGGTTCACGGTG
AACCAGAGAGGAACGATATGGTTGAGTACTTCGGAGAACAATTGTCAGGATTTGCCTTCA
CCGTCAATGGATGGGTGCAATCCTATGGATCTCGTTGTGTGAAGCCCCCAATCATCTACG
GTGATGTCAGCCGCCCCAACCCAATGACCGTCTTCTGGTCTTCCACCGCACAGAGCATGA
CTAAGCGCCCAATGAAGGGTATGCTTACCGGTCCAGTCACCATTCTTAACTGGTCCTTTG
TCCGTAATGACCAACCACGATTTGAAACTTGCTACCAGATTGCTTTGGCTATCAAGGATG
AAGTCGAGGATCTCGAGAAGGCTGGAGTCACTGTCATCCAAATTGATGAGGCTGCTTTGA
GAGAAGGTTTGCCACTAAGGAAATCCGAGGAAGCTTTCTACTTGGACTGGGCTGTCCACT
CCTTCAGAATCACCAACAGCGGTGTCCAGGACACTACACAGATCCACACTCACATGTGTT
ACTCCAACTTCAACGACATCATCCACTCCATCATTGACATGGATGCTGATGTGATCACCA
TTGAGAACTCGCGTTCTGATGAGAAGCTTCTGTCTGTTTTCCGTGAGGGAGTTAAGTACG
GTGCTGGCATTGGCCCCGGTGTGTATGACATCCACTCTCCAAGAATTCCATCAACCGAGG
AGATTGCTGACAGGATCAACAAGATGCTTGCTGTCCTCGAAACCAACATCTTGTGGGTTA
ACCCCGACTGTGGTCTTAAGACTCGTAAGTACACCGAGGTTAAGCCCGCTCTCAAGAACA
TGGTTGACGCCGCCAAGCTCCTCCGTACCCAGCTTGCCAGCACCAAGTGAGTGGTTTGAA
AATGGTTGGTTGTTGAATTGGAAGATGAAGAAGAAAAAAGAAAAAGTTTTTTTTTTTATT
TGTTCCAAAATAATTGTGTGACTCAAAATACTTAGTAGGGTTAAAATGCTCTGTGAGCAA
ATTTCTTTTCATTATTTTTTTGTGTTTTTTTTTAATATTTTGGCATTTTTGAGGCCCTGT
CTTCTATCCTTTTTTCTAAGGCATCAAACTGCTTAATGTATTTGAGAAGAAATATCATTG
TGAGTTTGTGCAAATTTTTATTATTGTCTAATATTTGTTTTTAATCATTTTATGCAAAAA
GAT
>contig_140 Average coverage: 3282.12
CAAGCTCAACCCTCTGTTAAACACGCTTACCCTTATGCTCCAAAATCCAAACAAGTACCA
CCAACCCTTAGTGATGAAGATGATCTTGGTTTCGGTGCTGATGACAATAGTGGGGATGGG
AAGAGGAAGATGTCACCGTGGCAAAGAATGAAATGGACTGATACCATGGTTAGGCTTCTT
ATAATGGCGGTTTATTACATTGGTGATGAAAATAGTTCAGAAGCAATTGATCCCACAAAC
AAGAAAAAGCCTACCGGAGGATTGTTACAGAAGAAAGGGAAATGGAAAACGGTTTCTCGG
GCTATGATGGAGAAAGGGTTCTATGTCTCTCCACAGCAATGTGAGGACAAATTTAATGAC
TTGAATAAAAGATATAAGAGGGTAAACGATATACTTGGGAAAGGTACAGCTTGCAAGGTT
GTGGAGAATCAGAGCTTGTTGGATACCATGGATTTGGCACCAAAGATAAAAGAAGAAGTT
CGAAAGTTGCTCAATTCCAAGCACCTGTTTTTCAGAGAAATGTGTGCTTACCACAATAGT
TGTAGCCATGCTGGTGCTACTACTACTAATGGTGTAGCTAGTGGAGCCAACCATTCATCA
GAGCTGGCTACCTCAGAGCCCTCATCTAATGTACAGCCTAATCAACAGAACCAACAGCAG
CANNAATTTGAGCAGGCCAGGAACTGAGCATGGATCAAAAGTAGTAAAAGCCTCAGGAAG
TGGTGGTGAAGACGAAGAGGATGATGATGAAGATGATGATGATTCTGATGACTACGATGA
TGATGAAGATGATGATGAAGCTGAAGGTGGTTCTCGTGGTCCAATTGGGCATGGTCACGA
AGATATTGATGATGTTAGCCATGTAAGACTGCGGAAAAGGCCAAGAAAGGGAGTCTTATC
AGAATCTTCCCAGCTGATTCAACAACTGAGCTGTGAGATTCTTGGGGTGATTCAAGATGG
GTCGAAGAGTTCTTGGGAAAAGAAGCAGTGGTTGAAGAGTAGGATGATACAGTTGGAGGA
ACAACAAGTGAACTTCCAATGCGAAGCTTTTGAGTTAGAGAAACAAAGGCTTAAGTGGGT
GAAGTTTAGTAGCAAGAAGGAGAGGGAAATGGAGAAAGCTAAGTTTGAAAATGAGAAGAG
AAGACTTGAGAATGAGAGAATGGTTCTACTCATTCGACAGAAAGAGCTTGAGGTGCTTGA
GCTTTATCATCGTTCTCAGCATCAACAACAACAACACTCTTCAAACAAAAGAAGTGGTGG
TGGTGGTGGTGGTGATCCTTCTTCAATTACAGGATAATTTAATAAACTTGTATGGTTGTA
TTATATATCAGAATAGGTAGTTTAGTTTTAGAGAGATCACTGATTTAGAATCATAGATTT
AAGGAATGTAACAACCTTTTTTGTTTGGCTTTCTATTTTATTTAATGTAATCGGGTGCTC
TTTTTTGTATGTA
>contig_141 Average coverage: 8533.91
CTGCATTGACTCATTCACTCTCATCTCATTTCAGTCTCTCACTCCAATTCTCTCGATCCA
CCTCTCTCTCTCTCTCATCTCCATTTTTTCCGGCGACGGCTTTGACAGGCTCTCCTACCT
CTGTATGACTCTCCAACAGTGAAAGAAGATACTAGAACTAGCTAGCTTACTATCTAGACG
ACGATGGGGAAGTGGACTATTCCTTCGGTTCTTCTTCTCCTCTGCCTTCTCTGTCTTCTA
CCAGATCAAGGTCGTAAAATACACGTAAATGCGGAGGACAACTCCGATGAGCTTGTAGAT
CCACCGAAGATCGAAGACAAAATCGGTGCCGTTCCAAATGGTTTATCTACCGACTCCGAT
GTCGTTAAGAGGGAGGCGGAATCAATTTCAAGGAGATCTCTTCGCAACACTGCGGAGAAG
TTTGAGTTCCAGGCAGAGGTGTCTAGACTCATGGATATCATTATCAACTCCCTTTATAGT
AACAAAGACATTTTCTTGAGGGAATTGATCTCCAATGCCTCTGATGCATTGGACAAGATT
AGATTCCTTTCCCTCACAGACAAGGAAATTTTGGGCGAAGGTGATAATGCTAAGCTTGAT
ATCCAGATTAAATTAGACAAAGAGAAGAAAATCCTTTCAATTCGTGACAGAGGTATAGGC
ATGACAAAGGAGGATTTGATTAAGAACTTGGGTACTATAGCAAAATCCGGGACATCAGCA
TTCGTTGAGAAGATGCAGACCAGTGGAGATCTCAATCTCATTGGTCAATTTGGAGTGGGG
TTCTACTCTGTGTATCTTGTTGCGGACTATGTTGAAGTCATTAGTAAGAACAATGATGAC
AAACAGTACGTTTGGGAGTCAAAGGCTGATGGTGCGTTTGCTATTTCTGAAGATACATGG
AATGAACCACTAGGACGTGGAACTGAGATCAGATTGCACCTTAGAGATGAAGCTGGGGAG
TACTTGGAAGAGAGCAAGCTAAAGGACTTAGTAAAAAGGTATTCTGAATTCATCAACTTT
CCCATATACCTCTGGGCAAGCAAGGAGGTTGAAGTAGAGGTTCCTGCTGATGAAGATGAC
ACTAGTGAAGAAGAGGAATCAACTGAAACTAAAACATCTGAGGAAGAAGAGGAGGATGCT
GAGAAAACTGAAGATGAAGACTCCGAGAAAAAANNNNNNNNNNNNNNNNNNNNNNNNNNN
NNAAAGCTATTTGGCTGCGGAGTCCCAAGGAGGTGACAGAAGAAGAGTACAACAAATTCT
ACCACTCTCTTGCTAAGGATTTCAGTGATGATAAGCCTTTAACATGGAGTCATTTCACTG
CTGAAGGTGATGTGGAGTTCAAGGCTGTGTTGTTTGTGCCCCCTAAAGCTCCTCATGATC
TTTATGAGAGTTACTACAACGCCAACAAATCCAACTTGAAATTATATGTCAGAAGGGTTT
TCATCTCAGATGAATTTGATGAGCTTTTGCCAAAATACTTGAACTTTTTAATGGGTCTTG
TTGATTCTGACACTCTCCCACTCAATGTGTCGAGAGAAATGCTTCAACAGCACAGCAGTT
TGAAAACTATCAAGAAGAAGCTTATTCGCAAGGCACTTGATATGATTCGTAAGCTTGCTG
AAGAAGATCCCGATGAGGCCAGCTACAAAGATAAGAAAGACGTTGAAAATGCCGGCGATG
ATGAGGAGAAGAGAGGTCAGTACACAAAATTCTGGAATGAATTCGGAAAGTCTGTCAAAT
TAGGTATCATAGAGGATGCCACTAACAGGAATCGTTTGGCTAAACTTCTAAGATTTGAGA
GCTCCAAGTCTGATGGCAAACTAACATCATTGGATCAGTACATCTCAAGAATGAAATCAG
GACAGAAGGATATATTCTACATTACAGGAACCAGCAAAGAGCAATTGGAGAAATCTCCTT
TCCTCGAGCGTCTTAAAAAGAAGAACTTTGAGGTTATTTTCTTCACAGATCCCGTTGATG
AATACCTGATGCAATACTTGATGGATTACGAAGACAAGAAGTTCCAAAACGTGTCCAAGG
AGGGATTGAAACTCGGTAAAGACTCAAAAGACAAGGAGTTCAAGGAGTCATTTAAGGAAC
TCACCAAGTGGTGGAAGAGCGCACTTGCGAGTGACAATGTTGACGATGTGAAGGTTTCCA
ACCGTTTGGATGACACTCCTTGCGTTGTTGTTACCTCCAAGTATGGTTGGAGTGCAAATA
TGGAAAAGATTATGCAATCTCAGACTCTATCTGATGCTAGCAAACAAGCATATATGCGTG
GTAAGAGGGTGCTCGAAATCAACCCCCGACACCCAATCATCAAGGAACTCCGAGAGAGAG
TTGTTCAGAACCCAGAGGACGAGAACGTGAAGCAAACAGCACAACTCATGTACCAGACTG
CACTCATCGAGAGTGGCTTCAACCTTCCCGACCCCAAGGACTTTGCATCTCGAATCTACA
ATTCCGTCAAGTCCAACCTGAAAATCAATCCCGATGCAACGATCGAGGAGGATGATGAAG
TTGAAGAGGTTGAGGCAGAAAGTGAGACAAAAGAATCTGCTGCCACCACCGGAGACGATG
GTGATGATGCCGGATCTCTCAAGGACGAATTGTAGTTTGCCTGAAGAGGGCAATGGAGTC
GTTTTAATTTTTATTGATAGGGATTTTGTTAAAGTTTATTTGTGTTTCATGGTTCAGTCA
ATGAGACATGCATGCAGCACAAACATTAACGAGTTTTTATTTTTATAGAGACAATAGACA
TCATTGAGTTATACATAATAAACAGCGTATTAGTTACCTAATTAACTTATATGGTCTAAT
TACCACTAATTAACATATATTATTGATAGCCAATTTTTTAAAAGCAACATAAAGGAAGAA
GAAAAGAAAAAAG
>contig_142 Average coverage: 7424.05
ATACTAATACTGGCACACTCGCACCCAGACCAAGAAAAGAAAAGAACAACTCAAAAAGCT
TCTTAGATTAAGGGGCTCACTCCAGTCTATAAACACTATTAGACCTTTTGCCTATTGACT
CTAAATAACTGTCGGCAAAGCCATTCTTTCTGACTGTTCACCCTTATAGTATAAGGAGTC
AGAAATTGGTGGTAGCGCCGCCTAGATTAACCGGAGACAAACGACAATGCAGTTGGTACG
GTCAGTTTGTTTTGGTGCACTAACACTCCTCTTGGTCTTCAAGTATAGTTTGTTGGTCGA
TGCGGCTAAGCCTCAGTCCCACAGTCACCTCACCGACACTCGTTGGAAACCCGCCACCGC
CACCTGGTACGGAAGCCCTGAAGGCGACGGCAGTGACGGTGGAGCTTGTGGGTATGGATC
AATGGTGGACGTAAAGCCGTTTCGGGCTCGAGTGGGGGCAGTGAGCCCAGTGCTGTTCAA
GAACGGGGAAGGATGTGGAGCTTGCTATAAGGTGAAGTGCCTCGACCACAGCATCTGCTC
TCGGCGGGCAGTGACCATAATCGTGACTGACGAGTGTCCCGGTGGGTACTGCTCCAATGG
CCGAACCCACTTTGACCTTAGCGGCGCCGCTTTTGGCCGCATGGCCGTGACCGGTGACGG
TGGTCAGCTCAGGAACCGGGGCGAAATCTCGGTTGTTTACCGAAGGACACAATGTAAGTA
TCCTGGTAAAAACGTGGCCTTCCATGTGAATGAAGGTTCAACAAATTATTGGCTATCACT
TTTGGTCGAGTTTGAGGATGGAGATGGAGATGTTGGCTCAATGCATATAAAACAAGCAAA
CTCTAATGAATGGTTACAAATGAGCCATCTATGGGGAGCTAATTGGTGTTTCGTCGGAGG
ACCTTTAAGAGGACCTTTTTCAGTGAAGTTAACGACATTGTCAACTGGAAAAGCTCTCTC
TGCCAGAGACGTCATTCCAACCAATTGGTCTCCTAAGGCAACTTACACTTCCCGCTTAAA
CTTCTTCTAATACTAACCCTAAAACCGTAATTAACGACTATACAAATAGAGAAGGAGAAT
AAAACAATTAATCTCTTCTTCATCTATGCCAGAAAAGGCTCTATTGGTTTCCCACGACTC
GAAAGTAGCCGTTGTCGGGTTTGGTTTGTTTTTGAGGGAAAAAGTAGCCGTTGGAGAGTG
CCCAATTGCTCTTTCCTTTCTATCCTTTTTGTTGTTTGGTTTTTTTTGATCTAATTATGC
CTTTTGTGGGGGTTAGTTTTCTTATATTATTTTTAGGGAGGAAAACTGAATGTAGAATAT
GTAGCCCTCTCCAAAGGAGAGAGAGCTGTTGTGTAATGTTTTGTTTTATGTTTGACCTTT
GCTTGTTTTTGTACTTTTGTGGGACCAATGGGTTTGTTTATTAATGAAACGAGAAAAATA
TTGTTGGTGTATTAAACTGAAGTTTTTATTATTTTAACAACCAATGGCAATGAGCC
>contig_143 Average coverage: 916.79
TTTTCTTCTTCCTTCCTTAAATTGGTGGGACCATATTATTATATGAATTTAATTCAATTC
AATATGTTTCTTCCATTCTTTATAATAACCCCCCAAAAACAAGAAATAGAGAAAAAGGAC
AGAGTTGCAGAGATAGAGCTATAGAGAGAGCTATAGAGAGAGATAGAGAGAGAGAGAGTC
TTCCTTGGATTTGGGAGAAGACGAAGTACCAATGTGGAAGCTTAAGATCGCCGATGGCGG
AACCAATTCATGGCTAAGCTCTCTCAACAACCATGTCGGAAGACAAACATGGGAGTTCGA
TTCCACATTCACCGATTCCCAACACCTCGACGCTATCGAAACTGCTCGCCAAGTCTTCCA
CGCCGATCGCTTTAACAAGAAGCACAGCTCCGATCTACTCATGCGCATTCAGCTTTCGAA
GGAGAATCCGTGTGCGAAAGAGATGCCGGCGCAGGTTAAAGTGAAAGATAACGAAGAGGT
TACTGAAGAGATGGTTACTAATACTTTGATTAGGTCTTTGAATTTTTATTCTTCCATACA
AGCTCATGATGGTCATTGGCCTGGTGATTATGGAGGTCCGATGTTTCTTTTGCCTGGTTT
GATAATTGCGCTGTCTATCACTGGGGCACTTAATGCTGTCTTATCCGAAGAGCATAAGAA
AGAGATGTGCCGTTACCTTTACAATCACCAGAACAAAGATGGTGGTTGGGGTTTGCACAT
TGAAGGGTCAAGCACTATGTTTGGTTCCGTTTTGAGCTATGTTACTTTAAGATTGCTTGG
TGAAGAGCCTAATGATGGGCAAGGGGCAATGGAGAATGGGCGTAAATGGATTCTTGACCA
TGGGGGTGCTACTGCAATTACATCATGGGGGAAAATGTGGTTATCAGTACTTGGTGTCTT
TGAATGGTCTGGCAATAATCCCCTGCCTCCAGAGATATGGCTTCTTCCGTACATCCTTCC
TATTCATCCAGGAAGGATGTGGTGTCACTGTCGGATGGTATACTTACCAATGTCCTACTT
GTACGGGAAGAGGTTTGTTGGTCCAATCACACCAACGGTTTTGTCTTTGAGGAAGGAGCT
CTTCACTGTTCCGTATCATGAAATAGACTGGAACGAGGCACGGAATCTATGTGCAAAGGA
AGATTTGTATTACCCCCATCCGCTCATTCAAGATATCCTTTGGGCATCTCTTCACAAGGC
TGTTGAGCCAGTTCTGATGAATTGGCCGGGGAAAAAATTGAGAGAAAAGGCACTCTGCGC
AGCAATGGAGCATATACACTATGAAGATGAGAATACTCGTTATATTTGCATTGGACCTGT
GAATAAGGTATTAAACATGCTTTGCTGTTGGGTTGAAGATCCAAATTCAGAGGCTTTCAA
GTTGCACCTTCCAAGAATCAATGATTATCTATGGATTGCTGAAGATGGCATGAAAATGCA
GGGGTATAATGGGAGTCAATTATGGGACACTTCTTTTGCTGCTCAGGCAATCATGTCAAC
CAATCTTGTCCAAGAATACAGCACAACTTTAAGAAAGGCACATGATTTCATTAAAAACTC
GCAGGTTTTAGAAGATTGCCCAGGTAATCTTGATTATTGGTATCGCCACATTTCAAAAGG
TGCTTGGCCTTTCTCCACCCGTGATCATGGTTGGCCCATCTCAGATTGTACAGCAGAAGG
CTTAAAAGCTGCTCTTCTATTATCAAAACTTCCATCAGATATTGTTGGTGAACCTGTACA
GCCAAATCGTTTATATGATGCTGTCAATGTCATTCTCTCATTACAGAATGGAGATGGTGG
CTTTGCAACATATGAGCTCACGAGATCCTACCAATGGTTGGAGTTGATCAACCCTGCTGA
AACCTTTGGTGACATTGTCATTGATTATCCATATGTGGAATGCACCTCAGCTGCTATTCA
GGCTTTGATATCATTTAGAAATTTGTACCCTGAGCACCGGCAAGAAGAAATAGAGCATTG
TATCAAGAAAGCAACTGCGTACATTGAAAAGATTCAAGCTAAAGATGGTTCATGGTATGG
TTCTTGGGGTGTTTGTTTCACTTACGGTACATGGTTTGGGATTAAAGGGTTGGTGGCTGC
TGGAAAGAGCTACAATAATTGCTCTAGCATCCGCAAAGCATGCGACTTTTTGTTATCAAA
ACAGGTTGAGTCTGGTGGATGGGGAGAGAGCTATCTTTCATGCCAAGACAAGGTCTACTC
AAATCTTGATGGAAATAGGTCACATTTGGTCAACACTGGATGGGCTATGATGTCTCTCAT
TGAAGCTGGACAGGCTGAGAGAGACGCCAACCCCTTGCATCACGCAGCTAGATATTTGAT
AAACTCACAAATGGAGAATGGAGACTTTCCTCAACAGGAAATAATGGGTGTGTTCAATAG
GAATTGTATGATCACTTATGCGGCATATAGAAACATATTCCCAATATGGGCATTGGGAGA
ATACCGCTGCCGGGTGTTGAAGCAGGCTCCATCATGAGCTCGCCCTTACCAAATTCGGTC
ATTCCTTTCCTTACTTAAAATCCAACTAGTCTCTTAATTCTCCATGTTATCATGTTGCTT
ATTTCCTTTTTCTTGACCAAATATCCCTTTGTACCTTTGGCAAGCATAATAATTAGTGGA
CGTGATAACAGATCTATTACCTAATAACATAAAAAGATGGGTTTTAACCCAAAAATTAGA
GTAAATTTGTTATTTGTTAATCATCAAATTATGTCTTATTATTATTATTCAATAAATAGA
AAGCCTTGGGAGTGTGGATAGCACTGGCAATTAAGAACTTTTTAAGAGGGTCTTTCTCTG
ATTTTTGTCCTTGTGAAGAATTGTCCATCACTTTTATGGATTTTTCTTTTGCTGTATTTC
AACATCCGATTTTTTCGGATAGTTTGAACAAGTAGTTGGTGTCCTCCAATATCCCCCGGG
CTCGAGTTGAATGTAGATACTTCCATGGTGGTGGGGAGAGATTTGAGATTTCGTTACACT
TGGGGGAGTCGT
>contig_144 Average coverage: 2449.87
GCCACCAACTCAGCCAGTAGTATTGCCTTCTCCTAATTTCTTGTACCCACAATTTATTCC
CACTACTACAACTACTACCACTACTACCACTACTTCTAATAATTCTTCCTCATCTAACAA
TTCTTCTTCTAATTCTTCTCATAATCATCATCAACATCTTGATCATCAGCTTCCTAATAA
TAATAATATGCCTTCTTGGCAAGATCATAATAACCAACAAGACCAGCTTCCCGAGTCTTG
GAGCCAACTCCTCCTGGGAGGATTGGTTGGTGAAGAGGAAAAGGCTATTAATATGATGAA
CCATTTTCAAGTAAAGAAGTTGGAGAATTGGGAAGATCATAATCATCATCAGATGCAGCT
GAGTACTAATAACAGTAATCATCAGCAGGGTTCTAATAATATAGAAGTGAAACAAGAGAG
CAACACAGCAGCAGCAGCAGCAGCTTATATGTACGGACATGAAACTCAAGAGTATCATCA
TCATCTTCTTCATGAACAGGTCAATAAGCTTGGTAGTTGTAGTACTACTACTACTCCTTG
GTTGTTATCTTCTCAACACCCATTAGTAATGGCAAATAATAATAATAACAACAACAACAG
TAATTCCTCTCCCAAATCATCATCCTGTGTAACAAGTTTCAGTAGTAACATGTTGGATTT
CTCTAACATCAAACCTCATCATGATCCTGCTAATACTACTACTACTACTACCCATACACC
ACTTCTTCAGGATCGATCCTCTGAGTGTAACAGCACTGCTACTGGAGGAGCGCCACTCAA
GAAAGCTAGGGTTCAACCTTCTTCAACCCAAACTACTTTTAAGGTGAGGAAGGAAAAATT
AGGTGACAGAATTACTGCTCTTCACCAATTAGTTTCTCCATTTGGAAAGACTGACACAGC
CTCTGTCTTGTTAGAAGCTATTGGGTACATCAGATTCCTTCAGAGTCAAATTGAGGCTCT
CAGCTTACCTTACTTGGGCAGTGGATCTGGAAACATGCGACAACAACAGTCTGTTCATGG
GGAGAGGAATTGCATGTTCCCTGAAGATCCTGGTCAGCTATTGAATGATAATTGCATGAA
AAGGAAAGGGGCTCCTGATCAACAGGATTGTGTTGAGGAGCCAAAGAAAGATCTGAAGAG
TAGGGGGCTGTGTTTGGTGCCTGTTTCATGCACATTGCAAGTTGGGAGTGACAACGGAGC
AGATTATTGGGCTCCGGCTCTCGGTGGAGGAGGCGGCTGCGGTTTCCGGTAAACAATAAA
GAAGTTGGTCTGAAAATGGTGGCAGCACACAAAGAGAGTTTTGTTGGAGAACGATATAAC
ATCATGAGCAGTCACTCTGCTAAAAAATCTAAGGCTGATTGCTCATGATGCTATACAATC
TTCAACCCTGTTTGTGTTGTTTGCATTAAGCTACTTATTAATTAATTAGCTAGTTTTCAA
TTTGGGGGGATTTGCAAGTATCCTT
>contig_145 Average coverage: 996.22
GATGCAGCTACAGGTACAGGTTGACACTACAACCTTGAGTTATTGGTTGAACTGGAGAGT
CCTTCTATGCTCAATTTGGGTGTTCACACCTATGGTTTTAGCTTTATATATTATATGGAA
ATATGAAGACCCCCACCATTCAAAATCTGGAGCAGGAGAAGTTGAGCAAAGTGTAGATCA
CTCTTTGTGTGACAATGAAGCTTGGAGACCAAGCCTTAAACAAATTCACCCCCTTTGGTT
ACTGGGTTTTCGACTTCTTGCATTCTTCTCACTTTTGACAACCTTAATTTTCAAAATTGT
TATCAGTGGAGCTACCACATTTCTCTATTATACCCAATTGACTTTTACCTTACTGACCGT
TTATTTTGGGTATGGAGCCCTGCTATCAATTTATGGTTGTTACCAGTATAGACTAAGGAA
CTTGAGGTCAAATGTTTACCATGTTGATACAAATACCGGGCAAGGATCATACATGCCCCT
CATCAGTAAAGATACAGAGAGGAACATCTCAAATCCAAAAGGAGATGACTGTTATATGTT
CCAACTGCCAAGGATTTTTACTTATGTTTTTGAGATTTTATT
>contig_146 Average coverage: 65466.86
ACCCATTACTCTGCTTCTTCAGCTGCTGCACATAACAATTTCTAGGATTTTCTCAGTTTG
CAATTTGATTCGAAATGGGAAAGGAAAAGATCCACATCAACATCGTGGTCATCGGCCATG
TCGACTCCGGTAAGTCGACCACCACTGGTCACCTTATCTATAAGCTTGGAGGAATTGACA
AGCGTGTGATTGAGAGGTTTGAGAAGGAAGCTGCTGAGATGAACAAGAGGTCATTCAAGT
ATGCTTGGGTTCTTGACAAGCTTAAGGCTGAGCGTGAGCGTGGTATCACCATTGACATTG
CCCTGTGGAAGTTTGAGACCACCAAGTACTACTGCACAGTCATTGATGCTCCTGGCCATC
GTGACTTTATCAAGAACATGATTACTGGTACTTCACAGGCTGATTGTGCTGTTCTCATCA
TTGATTCCACCACTGGTGGTTTTGAAGCTGGTATCTCTAAGGATGGACAGACCCGTGAGC
ATGCTCTTCTTGCTTTCACCCTTGGTGTCAGGCAGATGATCTGTTGTTGTAACAAGATGG
ATGCCACCACACCCAAATACTCCAAGGCCAGGTATGAGGAAATCGTGAAGGAAGTCTCTT
CCTACTTGAAGAAGGTTGGGTACAACCCTGACAAAATCCCATTCGTTCCCATCTCTGGTT
TCGAGGGTGACAACATGATTGAGAGGTCTACCAACCTTGACTGGTACAAGGGACCAACTC
TTCTCGAGGCTCTTGACAACATCAACGAGCCCAAGAGGCCAACAGACAAGCCCCTCCGTC
TACCCCTTCAGGATGTTTACAAGATCGGTGGTATTGGAACTGTGCCAGTGGGACGTGTTG
AGACTGGTGTCATCAAGCCCGGTATGGTTATCACCTTCGGCCCAACTGGTCTGACTACTG
AGGTCAAGTCCGTTGAGATGCACCACGAGGCTCTTCTCGAGGCTCTTCCCGGTGACAATG
TTGGNNGGATTCAACGTCAAGAATGTTGCTGTCAAGGATCTCAAGAGAGGTTTCGTCGCC
TCAAACTCCAAGGATGACCCCGCAAAGGAAGCTGCCAACTTCACATCCCAAGTCATCATC
ATGAACCACCCTGGTCAGATCGGTAACGGTTACGCCCCAGTGCTGGATTGCCACACCTCT
CACATTGCTGTTAAGTTCGCCGAACTTCAAACCAAGATCGACAGGCGTTCAGGAAAGGAG
CTCGAGAAGGAGCCCAAGTTTTTGAAGAACGGAGATGCCGGTATTATTAAGATGGTTCCC
ACCAAGCCCATGGTTGTGGAGACTTTCTCCGAGTACCCACCACTCGGTCGTTTCGCCGTG
AGGGACATGCGTCAGACCGTGGCTGTCGGAGTCATCAAGGCTGTGGAGAAGAAGGACCCA
TCAGGTGCCAAGGTGACCAAGTCCGCCGCCAAGAAGAAGTGAAGTGTTACTGTTTAGGAA
GGAGCTTTTTATAGTTAGGCTAGTTTTGTTTCTGGTGTCTTTGCCTTTTTCGATTTCGTT
TTGCTTTAATATGCGGACAATTATATGGGTTAGCATTGCAAGTTTTACTAGCCTTGTTTT
TCAAGGTTGGTTTAACTTTTGATGTCGACTTTTGTTTTCCTATTATTGTTTTTTTTTGTT
TAAACTTTTGGGTTTTAATATCATTGAGAATTGAGTTGTCTAGTTGATTGTCGATGAACA
ACTACATTTAAATTTTAAAGTGTTATATTTTCTTTTAGTTTCTTTTATTATTTTTAATTA
TTTAATCCTTAAATGTTATTTTTGTCACTTTTTTGAATTTTTTGAAAACTAAACTTATTT
AGATTTATGATAGTGGTGGAGGATTCGTACGCTTATATTTATGTTTGTAATGTTTCGAAT
CTTTGAATGTGAGTTCTGTATAAATATGTGGCCGTCTTTTTGTAAAATCTTATTTAGATT
TATGA
>contig_147 Average coverage: 7092.09
CCGGAGGTTTGTACAGAGTTGGTGGTTCCGGTAACGTTCAGGGAGTGGCGCAGTGCGTGG
GTGACTTGAGCCAATCGGAGTGTCAGGATTGTATCTCTGATGCGATCCAACGGCTGAAAA
CAGAGTGTGGGCCCGCCTCGTGGGGTGACGTGTACTTGGCTAAGTGTTACGCGCGATTCT
CGGAAGGTGGAGCCCACTCGCACGGCGGTAATGATAACAACAATAATAATAACAATGACG
ATGAGATTGAGAAGACACTAGCAATATTAATTGGATTAATAGCTGGTGTTGGTCTCCTAA
TTGTGTTCCTTTCTTTCTTAAGAAAACTTTGTGAAAGTGATAATAAAGGTGGTAAGTGAT
TATATATATGGGGCTGGCTCTTATTGGTGGCTCTGTTTCATTAATTCCTCTACTTTTTCT
TTTTTCTCAATTACTGTAATTTTCTTGATATATAGATATAGAAAGATGTTTTTGTATTGA
TAAAGGTACCTTGAAACAAGTGAAATGAAAGTTGGAATAAGAAGAGAGAAGAAAACAAAT
GAACAAAGAGAGAAAGAGATTGATATCAAAAGATTATTCTTGCTCCCCACATTCTCACTT
ATATGAACAATGTTACCTTGTTTAATAATATTGTGTATATATAGTGATTATTATTTACTT
TAATGAAGAAGAAGAAAAAAAAATGTGAAGCTGAGTAAGTTAGTGCCTTTGTTGGGTCTT
CACTAAGTGTTTTTTTTAAGAATTTTTATGTCAATAAAAACTTAATTAGATCTTATCAGA
CAACTTATTCTTCTTGCTCTGTAATTT
>contig_148 Average coverage: 1930.36
CACGACGTCGTTTTGCCTTTCACTTTGGTAATATCAATACAAAAAGCCTAAATTCCCTGT
CTTTCAGCCATTGCCGGCGGCCGGACCACTGCTCCTTCTTCCATTATTTTCCGATCTCTC
TCTCTCTCTCTCTGTACCAGAGCCCACTTCTAACTACAAATCCTTAAAAACCCAAACTTT
ACTCCTCTAATGGCAGCATCTTCTTCTTCAATCTCCCTCTTATTCTCCAACACTCCCAGA
ATCTCATTCCCAACCCAGGATTCCCCTTTTCTTCCTCTCCACAACGCCACCTTTTTAAAA
TCTTCTCCAAAAACTGGTTCTCTTTCTCTCAGATTAGAAGGGGTCTCCTCCATCAACAAG
AAGAAGCTTAGTTGTAAAGCGGTTTCATCGACTGAAATGGCTGCTGCTGAGGGGAAGAAG
AAGAAGGTGGATGTTTTCGATTCTAAGGATGAGTTGGCTGTGAATTTGGCTAAGTACACT
GCTGATCTCTCTGATAAGTTTACCAAAGAAAGAGGTGCTTTTACTGTTGTTTTGTCTGGT
GGATCTCTCATCGATTATCTAAGGAAATTGCTGGAACCACCGTATCTTGATTCAGTGGAT
TGGTCAAAGTGGCGTGTCTTTTGGGTGGATGAGAGAGTTGTGCCTAAGGATCATGAAGAT
AGTAACTATAAACTTGCTTATGATGGTTTCCTTTCTAAGGTACCAATACCTCCTGGTAAT
GTTTACGCCATCAACGATGCATTGTCAGCTGAGGGCGCAGCTGATGACTACGAAACCTGT
TTGAGGCAATTGGTTAAGAGCGGTGTGATAGACTTCTCCGAAGCCAGTGGATTCCCGAAG
TTTGATCTCATGTTACTTGGCATGGGCCCAGATGGACATGTAGCTTCCCTTTTCCCGGGA
CACCCTCTTGTCAACGAGAAAGAAAAGTGGGTTACTTTCATAAAGAACTCACCGAAACCT
CCCCCAGAGAGAATCACTTTCACATTTCCAGTGATAAATTCTTCTGCTTATATCGCCCTT
GTTGTGACTGGTGCTGGTAAAGCTGATGCTGTGCATAAAGCACTTGGAACACCTAGTGAT
GATTCTAACACACTGCCTGTTGAACTAGTTTCGCCTGCTGGAGAGCTGACTTGGTTTCTA
GACAAGAACGCAGCTTCGAAGTTGTAGAAGGTAGAGGGAGAGCATATCTATCTATCTGAA
TAAATTATCTCCCATGCTCATCTTCTGTTTTGTTGTTTGATCAGAGAGCTTCTATGTGGG
GATGATTGAGTACTGTAATCTTGACAGTACCAGTTTAGCATCATGACAAACTGGTAATTT
TCAAGGTCTTGAATAAACTATAGTTTGATAATAACAGTAACACCCTTCAGTTTTATTTGG
ATATCTAATCTTATCTCTCTCTCTCTCTCCCATTGTTTATCTCCTTTCACTTTTGCTTGA
TCACTCCTATGTTGAATTGCTAAGGGACACTTTAAGTTTGAGAACTGCTAATCAATTATA
GGGTGACATGTCGATAAAATGAAGTACAAGCTTGATTTTGAGAGTGGGCTATGGAACAGG
GAATGATGTCATTGAGATAAGATAACTTCATGGTTTGCTTGATTCATAGCTTGATATGAT
TTGGTCTCTTTATTGCTACTTAATAATTGCTATGTCTGAACAGTCGTCTCTAGACCTCTT
TAGATAACACATTAGAATTCATA
>contig_149 Average coverage: 17595.99
CTCTCTTTAACTCATCAATGGGGACAACCGAAAATTACCAGTAAACAAATCTCATCTTCT
CTCTCTCTTTAACTCATCAATGGCGACCACCGAAGAGCCTACCGCAATCGTAGTGGAAGA
GCCGACGACTGAGATCGTCGCTCCTTCTGACGAGCCAGCAGCGGCCGAGGAAGCTACTCC
GGTAGCAGCAACCAAGACTAAGAAGGCTACAAAGGAACCAAAGGCCAAGAAACCATCGAA
GCCTCGTGCTCCCAAAACTCATCCTCCTTACGAAGAGATGGTTAAAGATGCGATCGTTTC
ATTGAAAGAGAAAAGCGGTTCGAGTCAGTATGCGATTACTAAATTTCTTGAAGAGAAACA
TAAACAGCTTCCATCGAACTTCAAGAAACTGTTGCTTTTTCATTTGAAGAAGCTTGTTTC
TTCTAGCAAGATTTCAAAGGTTAAAGGTTCGTATAAGATTCCAGCTGCTAGGTCAGCAAC
AGCGAAGCCAGCTGCAGCGAAGAAGAAGACTGCCGTAGCTGCTAAGCCTAAGGCAAAGCC
GAAGTCCAAGGCTGCTACTAAGTCAAAACCTAAGGCTAAGCCAGCTGCAAAGAAAGCTGC
TAAGTCAACCAAGAAAACAACTCCCAAATCTCCAGCTAAGCCAAAGGCAGCAGCTAAGCC
TAAATCGAAGCCTGCTGCTAAACCCAAAGCTGCTCCCGCTAAGCCTAAAGCCGCTGCTGC
TGCGCCAAAGACCAAGGCTGTTGCTACTGTGAAGCCGAAGGTTGCTGCTAAACCGAAGCC
AGCTGCTAAGTCAAGACCAAAGCCAAAGGATAGATCGACTGCTGCTAAAGTTTCAAGAAC
ATCATCAAGAACTTCACCTGGAAAGAAAGCTCCTGCTCCAAAAGCCACAACGAAGAAAGC
CCCGGCTGCCAAGAAGGCGGCTCCAGCCAAAGCCAAAACACCAACAAGAAAGGCCCCAGC
TAGGGGAAAGAAGTGAAATTTGGAAGAGAAGAGAGTGAGAAAGTGATTAGCTTTTTTTAG
TTTGGTTCTGTAGTTGTAAATTGGGGTAAAATTCGTACCCGTATAATTTGCTTCATATGA
GGAAGAAAGTATTAACCGATTTTCTTTTCTTTGATATAAAATGTTTATCCTTTTTTTTTT
GTTAATTTTTTTTAAGGGATTAGAGTTTGAATGTACTGTATTATTATTATTATGTTCTTG
GACGATTTTTCGATCTATTTTACATCCCTCTTAATATTTTCTGGATCAAAGTTTTTGTTG
CTTAGACATTT
>contig_150 Average coverage: 1303.69
CAGGTATATAAATTACAACCACGTTGGATTAAGTTGAACAAGAGATTTGAGAGAGAGAGA
GCTGGGTTCAAATGCTTTAAATTTAAGCACCATGATATTCATAGTAGTACTAGTAGAAGT
AGTATCGTAGTGTTGCATTGATTCAGATTTCAGATCCAGTACGTGGGTCCCCATATTTTC
TCCCCATATAGACGCACAGCAACGCAAGCAACTCATCACCCTAACCTGGTTTGATTTCTC
TCTTTGCAGACCTAACACGTCTCCACTCCTAATTACGCTTCCCCAATATCCCATCACACT
AACTATATATATATATCACCACTTCTCAGTTCTCATTGGTGTTAAATTCTGTGATTTCCC
TTCTCTTCTGATCAATCTCGATATTCGCTTTTCATTTATTTTTTATATATATTTGGATTC
TTTCTTTGCCGTGCGTCGGTGAACGTGTAAGAGAATTAAAGTGAGAGAAAGAAATACAGA
GAGAGAGAGAGAGAAGTGTAGTCATTTAATGGGCCGNNCCCCAAAAAAATTTTAAAAGCC
CATTACCATTAACGACGTCGTGTCCCTCCTCAACTCTCCCATAATTTCGTCTCCTTATAT
ATATACATATATTTTTTCGTGGAAGTAAATTGATTAAGTAGTGATATGGGAAATTGTCAA
GCGGCAGAGGCGGCGACGGTGGTGATTCATCATCCGGCGAATAACAAAATCGACCGGATT
TACTGGTCGGTGAGTGCTCAAGAAGTCATGACATCCAACCCAGGTCATTACGTGGCTCTC
GTCTTCACTTCACCGACCTTGAAATCTGACAACGGTTCGCCATTGAAGCAGCTCAAGCTT
CTTCGACCCGAAGATACCTTGTTGATCGGTCAGGTTTATCGTTTAATCAGTTTTGAAGAT
GTGTTGAAGGAGTTTGCAGCGAAGAAGAGCGTGAAACTAGGAAAGCTGTTGAAGGAGAGA
GGGGGAGTTGGGCTTGGGCTTGGGCCGGAAACCAGGAAGAGAGATTCGGGTACTGGCCCG
ATTCCGAACAACACGAACTCACTCAAGTCGGAACCTGAGATTCATCGCATGGGAAGAAAC
GACGTCGTCGTGGGTAGTAGTAGTAGTGGCAGAGGATCAGTTGGGAGGCACTACGGAGTT
AGTGGTGGGGGGCAATGGAGACCAGCTTTGCAGAGCATTTCAGAGGTTATTGGAACTTGA
GAAATCATCCACATTAAAATCCCTCCCTTCTCATCTGTCCCCTTCAAACGACACCTCTCT
CTTTGTCGTTCGTGTTCATCGAATCTCTTTCTCTCTCTCTTTGTAATAATAAAAACAAGC
CATATAGCATTAATAGTTTACTTATTTCCATGATGTTATGAATGAATGATTAGTCATCTC
AACTAACTGCTGCTAGCTTAGCTAGATCGTTTCTAATTTCTATATATATGTACTTAGATA
ATTATTAATCCTATGTATGTGTAATACTCAATTAGGTCGTGTTTACTATAAATATTGTAA
TTTATTATATATACTTGGTATGACTTAATTTTAACGTTATATTATTCTCAATTATTTTAG
TAGGTTCAACTGATCAGGGTCGTAAGA
>contig_151 Average coverage: 2753.01
ACGGCACCGTTTAACAGCCGAAACCAACCCTTATTTCTTTCGTGTTGTCGTTTTGTGCTG
ACCAGAAGAAAAAGTAGTAAGATCTCTGCGGAAAATTCATTCCGAAGCACAAAATACGCG
CTTACATCTTAAGCACTAAACATCCTATTCGTACCTTTCATCATCTCGGCTAATTCAATT
TTCCTTTCCTGTAATTTTCTCGAGAAAAAACTTATTGCTTGTTTGTGGACTGATCAAAGA
GACTCAAAAAATGGACAAAATCAAGAGCATCTTAAAACCCAAAGCCAACCCTCAACAGCA
ATTGAGGGATTGGCAGAGGCGTCTCCGCCAAGAATGCCGCAACATCGAACGCCAAATTAG
AGATGTTCAGAGAGAGCAGAAGGGTGTAGAGAAAGCCATTAGAGAAGCTGCCAAGAGAAA
TGACATGGGCTCAGCCAAGGCCCTTGCAAAGGAAATTGTAATTTCGAGGAAAACTGTTAA
TCGACTTTACGAAAATAAGGCCCAGCTAAATTCAATATCNNAAGTCATGAAACTTGTTAA
TAACCTGATGAAAGCTCCAGAGATGGCTGTCACAATGCAAGAGTTTAGCAAAGAAATGAC
CAAGGCAGGGGTGATTGAAGAATTTGTAAATGATGCTCTTGATACAGCATTAGATTCAGA
AGATATAGAAGAGGAAACTGAGGAAGAGGTTGATAAGGTTTTGAGCGAATTGGCTGGTGA
GACGGCTGCGCAGCTTCCAGAAGCTAACAGGAAAGAGAGGATACAGTTACCTGCTCAAAC
AGCTAGTGCATCGAAACAAGGAGAAGCCATTGCTGAAGGCGTAGATGATGAAGAAGAAAT
GGAAGAGTTACGGGCAAGGCTTGCTAAAGTGAGATCGTAAATTAGTAACTTCTCGTCGAC
ATTATCATCACTTGCTCCTTCCTTGTGGTGGGAAGGGAAGGAAGTATGTGTATATCTGTG
TTATTAAGCAAGTGGAGTTAAAAGTTTTCATGAAGCAAGCTGTCACTGAGTTATGTTTGT
GTAACATAAAAGTAGCATTTAAATTAACTAAATGCTTACATTTACATATTATTTATTAAC
AATCTCTTACTAAGACTAAGATTTCCAAAATACCAGATGCATGTTTTCTATTTCATCAGA
ATATCAGAAGAACTCTAA
>contig_152 Average coverage: 1456.89
TATATTTGATTAGAAAAGAGGAGTGAGAGGCTTACATGTATATCTGATTGGACACAATTT
CCTTCACATAAATCAAAGACTCAAACATTAACACTCAAACACCAGCCTCCTTCTTCTGTC
CACGCACATACACGCCGCCGCCGCCTCCTCTGTTACAATCAACTCTCATGGCTTCTTCTN
NCTTCTTCTGCAATTGCTCCAAATTCAGCTCCTTTTCTAAAAAAGAAAGAGTTGGGTGCT
GCTCTCTCTTCTTTCTCGTCATCACCGGCATTTTCTGTTCAGAGATGCAAGAGAACGGTC
TCCAAGAAGATTTGTTCTGTTATGACTCCGCAGCAATCGGAACGCAAGCCCGCCACCACT
GGCTCGGTCAAGACAGCCATGACTATGACCGAAAAGATTTTTGCTAAGTCTTCTGAGAAA
ACCCATTTGAGCCCTGGTGAGAATGTTTGGGTCAATGTTGATGTTTTGATGACTCATGAT
GTTTGTGGCCCTGGTTCCTTTGGTATATTCAAGAAAGAGTTCGGAGAAAATGCTAAGGTT
TGGGACCGTGAAAAGATTGTGATCATACCTGACCATTATATATTTACAAGTGATGAACGT
GCGAATCGGAATGTGGATATCTTAAGGGATTTCTGCACTGAACAAAACATCAAGTACTTT
TATGATATCAAAGATCTGGGTAACTTTAAGGCTAATCCAGATTACAAAGGTGTGTGCCAT
GTAGCTCTTGCTCAAGAAGGTCATTGCAGACCTGGAGAGGTCCTGCTAGGTACAGACTCT
CATACCTGCACTGCTGGAGCTTTTGGACAATTTGCTACTGGAATCGGGAACACTGATGCA
GGTTTTGTGTTGGGCACTGGCAAGAGTCTGCTTAAGGTGCCACCTACCTTGAAGTTTGTT
ATGGATGGTGAAATGCCAGATTATATTCTTGCTAAAGATTTGATTTTGCAAATTATTGGT
GAAATATCTGTTGCTGGCGCAACATATAAAGCTATGGAATTTGTCGGCTCCACAGTTGAA
AGTTTAAGTATGGAAGAAAGGATGACATTGTGCAACATGGTTGTCGAAGCCGGGGGAAAG
AATGGTATAGTTCCTGCAGATAGCACTACATACAAGTACCTGGAGGATAAGACATCTGTA
CCCTATGAGCCTGTGTTTAGTGATGCTCAAGCAAGGTTTCTTTCTGAGTACAGATTTGAC
ATCTCAAAATTGGAGCCTTTGGTGGCAAAGCCTCATTCTCCTGATAATCGTGCTTTAGCA
AGAGAGTGCAGAGACGTGAAAATTGATAGAGTCTATATCGGATCTTGTACTGGTGGTAAA
ACAGAGGATTTTCTTGCTGCGGCTAAAGTTTTCGTAGCTTCGGGCAAAAAGGTTAAAGTT
CCAACATTCCTTGTCCCAGCTACCCAAAAGGTGTGGATGGACTTATATAGTCTCCCAGTG
CCAGGATCTGGTGGGAAGACTTGCTCCCAGATATTTGAAGAAGCTGGTTGCGATACACCC
GCTAGCCCTAGTTGCGGTGCTTGCTTGGGCGGTCCAAAAGACACTTACGCACGCATGAAC
GAACCTAAGGTTTGTGTGTCGACAACAAACAGGAACTTCCCAGGCCGAATGGGACACAAG
GAAGGCGAGATATATCTTGCTTCACCGTACACAGCAGCAGCGTCTGCATTGACCGGCTAT
GTCACAGACCCTAGAGACTTCTTACAGTAAGATGTTCATAGTCGTCGAGTTGATTATGAA
CTCGAGCCGTATACTGTTTTTCCGTGGAGACTAAGGAGGGTAAAGCTTGACTTAGTTTCT
TGTCATATATCCAATTATTATGTTTTGTTTAGGACATCATTGCCTTATGAGTCTTGAGTG
TAGTCATTGTTTTGCTGAATAAAAGTTTACCCCGTTTCGAGTT
>contig_153 Average coverage: 805.82
CCATCACCATCACCACCACTATTCCTCATCTTCATCTTCATCTCCACCTTATCACCTTCC
TCATCAATTTCACTTCTCCCTCTATTTCCCCTAATTTCAATCTCACAGAAATATATTCCA
ACTCTCTCATCTATCTATCTTCATGGCCATAGATTCCACTTTCCAAGCTGTCCTCGCCGC
CATGGGGAGTTTCTTGATGATAACCCTAATATTAGCCGCCATAATCATAATCTGTCAGTC
CAGGAAGGCAAAACACTCACCCGATCGGAATCGTCATCGCAGCATCACCGCCAGTTCTCG
GTTGACTTCGATTGCCGCCGGCGTTGACGAGAGCGCTTCCTTCGATCCTTCTCTCCAGGT
CTCCATGGCCGAGATCGTCGTCGCAACTAAGAATTTCTCGACTGATTTGATCGTCGGCGA
CGGCAGCTTCGGACTCGTTTACAAGGCTAAGCTCAACAACGGTCTTACCGTCGCGATCAA
GAAGCTTGATCCGGATGCTTTCCAAGGTTTTCGTGAGTTTCGAGCTGAGATGGAGACTCT
AGGGCAGCTCCGTCACCGGAATCTGGTGAAAATCCTCGGTTACTGTATTTCCGGCCCGGA
TAGGATTCTGATCTACGAGTTCATCGAGAGGGGTAATTTGGACATTTGGCTTCACGACTC
GTCTTCTTCAACGGAACAGACTCTATCGTTACCGTTATCGTGGGCCACAAGGAAGAAAAT
CGTTAAGGGAGTGGCTAATGGGCTGGACTATTTACATGGGCTAGAAAAGCCCATTATCCA
TAGAGATATAAAAGCCAGCAATGTTTTATTGGACTCAGAATTCGAGGCCCGTATAGCTGA
TTTTGGGCTTGCAAGAACGATAGACTCGTCGCATTCGCACGTGTCAACTCAAGTGGCCGG
GACGATGGGGTACATGCCGCCGGAGTACAAGGCGGGGTTCACATTGGCGACGGTGAAAGC
TGACGTGTACAGTTTTGGGACATTGATGTTGGAAAGTGCAATGGGTAAGAGGCCGAATTT
ACCAATGGCGTTTGATGGTGTGGAAATGGGCTTTGTGGAATGGGCCAGGAAAATGGTGGC
CCAAAACAGAGAAATGGAAATGGTAGATGTAAATATTTCGAGAGAAGGATTGGTTGAGTG
TGATGTAAAGGAGTATTTTAGGATTGCTTGCTTGTGTACTCATGAGTATCCAAGAGAAAG
GCCTGCAATGAAAGATGTGGTCCACTTGTTAATGCAAATTTGTTGATTTTTCTTTCTCTT
TTNNNNNNNTTTTTTTTTTTTTTGTTTATTTTTGCTTATAGAGATTATTATTATTATTAT
TATTATTATTATTATTATCATTATGATGTAAATAGGTTGAGAGGATTAGAGTAGTACTAA
TAATCATATTTTAGTACTAAAAACAAGGTACTTTGATAAAATTAATGTATAAAAATAGGT
TAAATGTGTTTTAGTGATAATTAATTAATTGCACTACTATTATGAATGAATAATGGAGG
>contig_154 Average coverage: 1022.78
TGAAGAAAAAAAAAAGTTGTATTTTTCTCAAAGATTTCATCACATAATTGTTTACAGTAC
ACAAATTATTTTTACAAAAATTAAACAAAATATGTTCATGTAAATTAATTCATACAAGCT
ATTGCAATGCAATACCAACTGTTTCAATTTCTTTTCTTTTTTTTTTTTAACCTATGTAGA
CACTCCAATTTTCACCTTTTACCATAGAAGGAAATGGTAAACCAAAAAAAATACACAAAC
CACTTTCAGTAAGAGGGGAGGAAAAGAATTCTATAAGAAAAAAAAGTAGGGGAAAATTGT
TCTTTAAGTTAAACTCTATCGATGTCTCGAATTAGCGTTTCGTAGTGTCACTCCATGCAA
AAATTTAGTATATCCAAGGAAGCTAAGCTTCCCATCTGAAGTTCTGATCCAATCATTCAA
TAAAGGATAAGCTGTTGGACCCAAACTCATCTCCTGGGCTAACTCCTCGACTGAGATGGA
ACGGTTTCCTTCGATTTCAAAAAACTCGAATGCTGTACTTGCAATCTTTTCCCATCCTTC
AAGGGCTTCTAGTTGATAAGTACTGATTGCAGCGGCACAGAACTCTTCGAAGTCCATTTT
CTTGTAAGAAAGTGGTTCCATCAAATTTAAAATGTCGGAAACCCTTGCTTCCCTCATGGC
ATCAGTAGCATTTTTTGTGAGAGCCGTTCTAAAATTATCGAGTGTTACATATCCATGTTT
TGGATCCAAAAGCCTAAACTGGGCTCGGAGGTAGATAAGCTCATCTTCTGTGATAGCTTT
TGATAGTGCCTTTAAGGCCGCACGTTTCAAAGGTGTTGCTCGAATATATGACTTAACTAG
CTTGTAGATTGAAATATCTAAAGGCAAGTCACGACTTTCATCTCGTAACCAAGGGTGAGC
TAGAGCTTGCACAGCAGTCATTCTTTTTCTGTGATCCTTGTTCAGAAGCCTTTTCACAAA
ATCTTTCCCTTCTGGTGACACTTCTGGCCAAGGTGAGTCATTGAAGTTAGGATCGGCTCT
TAATACTGAACGGAATATGCCTGATTCAGTACGAGCCCAGAAAGGTCTGCTTCCACACAG
CAATATATATGTTATGACGCCAATACTCCATAAATCTCCTTCAGTACTGTAAGATCTATG
TAATACTTCAGGAGCAACATAGTATGCACTGCCAACTATATCATTGAGTCTTTGATCTGG
CCTAATGAAATCAGACAGACCAAAATCGATAACTTTCAATGGGGCATCTTCATCTCTTGT
TGTGAAAAGAAAATTCTCTGGCTTTAGATCACGGTGCACAACGCCTTGAAGATGACAAAA
AGCAACTACACTTAAAATCTGTACAATAATACTTTTTGCATCTTCTTCTGTGTATCTTCC
ACCTCTTGCCAAAATTCTATCAAGTAGTTCTCCACCTTCACATAACTCCATTACAATGTA
GACATTATTCGAATCCTCAAATGCATCATGGAATTTGATCAGATTTTTATGCCCCGATAA
TGCCTTCAGTATTTTCACCTCCCTACGAACATCCTCAATAGATATAGCCGTTGTCATCTT
AGCTTTGGATATGATCTTCACAGCAACAGGCTGACCTTTAAGCTCACCTTTCTTGCCCTT
AGCCCAACAAGTATGACCAAAATGCCCTCGACCCACCTCCTTCCCAAGCTCAAACCTTGC
CCCAAAGTTCTTCCCATACCCAAAGTTCTTATCAAGCTCTCTCTCTCTCTCCCCTTCATC
TCCGTTCTGTTCCTCCGGAATCGGTCCATCCTTAGGTCTCGGAGACTTCCCCTGCCGGCG
ACGAAGCGCCGCCATGATCGGCTTCGCCGGTGAAGGAGGCGGTAAAGGCCATCGGAACTT
CCTCCCAGGTGTTCTCGCCGGCGATGGAGCAACACCAGCTGGTAAAGGACTAGTAAAAGG
ACTGGCGGTAAAAGAATAAGCCGGAGTATTCTTACCGGAGTGAGAAGAAGCTCCTCCTCC
TCCTCCTCCTCCTTCTACTACTGTTACAATAGCTAGTAATACTGTTTCGTTCCCGCCAAA
GTCATCGAAGGAGGTTCTCATGGATTTTGACCTCGACCTTGATAATCCATGGCCGATGGA
CCAGATCGCTTTTGTTTCTAATCCTATGTCTCCTTTACTCTTCTCTTCTTCCTCAGCTGA
CCACCCTTTCTCTCCTCTTTGGGCTTTTGCCGATGCAGAAAACGAGGAGAATAATCATAA
TAATAGTAATAATAATACGAATAATTGTAATAGTAATAACAATAACAGTAGCAATAGTAA
TAACAATTCTAATAAGTTTGGTCGACATGCGAATTCGGCACCCATGGCTGACTCTTCTCG
GTTTTCCTGTAATTCTAATTCAGTAGCACAAAGACCAGTTGGGAACGAAGAGAACAGATC
ACTTCCTTCACCATTTTCAGGATTGGTACCAGTGGACAATCCAAATGGGTATTATTGGAT
TAAAGAGAGGATGACTCAAGCACTTAGATATTTGAAGGAGTCAACTGACCAGCATGTTCT
GGCTCAGGTTTGGGCACCAGTGAAGAACGGGTGTCGGTATGTACTTTCAACTTCAGGGCA
ACCCTTTGTTCTTGATCCTGACAGTAATGGACTCCATCAGTATAGGATGGTGTCTTTGAT
GTATTCGTTTTCTGTAGATGGGGGTGAGACCAATGAAGTTCTTGGTCTCCCTGGTCGTGT
TTTTCGACAAAAATTGCCTGAATGGACTCCAAATGTGCAGTACTATTCCATCACTGAGTA
CCCTCGACTTGATCATGCTCAGCATTACAACGTGAGAGGAAGTTTGGCTTTGCCTGTTTT
TGAACCTTCTGGACAGTCTTGTGTTGGCGTACTTGAGCTTATAATGACTTCGGAGAAGAT
CAATTATGCACCTGAGGTTGATAAAGTCTGCAAAGCACTTGAGGCAGTAAATTTGAGAAG
TGCAGAGATATTGGATCATACTGATACACAGATTTGTAATGAAGGTCGTCAAAGCGCGTT
GACTGAAATTTTGGAGATATTGACAGCAGCTTGTGAAACACACAAATTACCAATGGCTCA
GACATGGGTTCCGTGTATGCATCGTAATGTTCTTGCTTATGGAGGTGGCCTGAAGAAAAA
CTGTACTAGTATTGATGGTAGTTGCATGGGACAAGTCTGTATGTCCACAACCGAAGTAGC
GTTCTACATTGTAGATGCTCGGATGTGGGGTTTTCGAGAGGCATGTCTTGAGCATCACTT
GCAAAAGGGGCAAGGGGTTGCTGGGAGGGCTTTCTATTCTCGCAACTTATGCTTCAGCAG
TGACATTACTCAGTTTTGCAAAAATGAGTATCCGTTGGTACATTATGCACGTATGTTCGA
ATTGACTAGCTGCTTTGCGGTCTGCTTACAGAGCAGTCACACTGGAAATGATAATTACGT
GCTTGAATTTTTTCTGCCTCCTAACACAAATCCTTCTGAACAACATACTATATTGGGATC
CCTATTGGCAACAATGAAGAAACATTTTCAGAGTCTTAAAGTTGCTTCTGGAATTGGTCT
TGAGGAAGAAGGGATTGTTGAAGTTGTTAGAGTTTCTGCAAACGGGGGACTTGAATCAAA
CCTTGAATGTATTCGGATACCTCAAATTGCTGAATCACCCCAAGGACATAGTGCCTTACC
AAATGGAGGAGACATGGTGCAGCGAGATTTAATGAAACAGCCATCGACGGTAGAGCATGA
TTCTGCAAATGGGGGACAAGATACTGCTCATGATGGTGGAAACATGAATCATGGGTCTGT
TTCGGATCATAAAGAGACAAAGAAATCAGAAAGAAAACGTGGGAAAACTGAAAAATCAAT
TAGTCTAGAGGTTCTTCAACAATACTTTGCCGGGAGTCTTAAAGATGCTGCCAAAAGCCT
TGGTGTTTGCCCAACTACAATGAAGCGCATTTGCAGGCAGCATGGTATCTCGCGATGGCC
TTCTCGCAAAATCAATAAGGTTAACCGTTCCCTCTCTAAGCTAAAACGTGTAATTGAATC
TGTGCAAGGTGCTGAAGGAGCATTTGGATTAACTCCTATTGCCACAAGTCCTCTTCCTGT
TCCTGTTACCTCCATTTCACGGCCTTCTACTTCGAACGGGACTAATCAGCAAAATTCGCC
ATGTCATGTACACTATGACCCCCCTTTGGAAAGGAAAGACTCACCAACCAATTCTTCATG
CAGAAGAGGGCAGACCGAAATCGAAGATCAACTGCAAGGAGGAGGGATATTAATCCAGAA
AGACCTTGTTCAAGAAAACGGTGGATTTTACATACCCGAGAATAATAGAGGCTCAAACCA
CTCCAAATCAGGAAGTGGCTCAAGAGAAGTGAGTGTAGGGACCCCAACTTCTCATGGCTC
ATGCCAAGGTAGTCCTGCAAATGGAAACATAATGCTAAAGGATCCATTTTCATATTCCAT
TCACGAGCAATGCATTAAAGTAGAAGGTTCTCCCGAGCCAACGCCCCAACCAACAAACGG
CTTAATCTTCTCAGTACCCGAAGCTCTCGTAACAGCCGAATCTCAAGAACCATTCGGAGC
AATGCTAGTTGAGGATGCTGGGAGTTCAAAAGATTTGAGAAACCTATGCCACGCAACAGA
TGCAATACTAGACGAATCAGTTCCCGAGTATTGTTGGATGAACCCGCCACCTCTTCCTCC
ACGCTCTGATTTCGCAGCTCCCAAGGACACAACAACAACAACAACAGATATAATCATTAC
TCAAACTCAACCAAATGTTAATAGAGTTAGCCAAGAGATGAGAAGTGTGACTATAAAAGC
AACATACAGAGAAGATATCATAAGATTTCGATTATCTCTAAGTTGTAACATTGTTGAGCT
CAGAGAAGAAGTAGCAAAAAGATTAAAAATGGAGGTGGGTATTTTTGATATCAAATATAT
GGATGATGATCAGGAATGGGTTCTTATAGCCTGTGATGCAGATCTACAAGAATGTATGGA
TGTTTGTAGATCATCAGGGTGTAATATGATTAGACTCTTAATTCATGATATAATGCCTAA
TCTTGGTAGCTCATGTGAGAGTACTGAGGAGTGAAGATTAGCTTGTATATATATATATAT
AATTATTATATATAATCAAATTTCATGTAACATTTTTTTTGTAGGTGCTGGGAAAGTAAA
AGCTGTATATTTGGTTCTTAGAGCTTGCTTTCATTTTTAGGAATTTTTTTGAGTGAAATT
GTAGAAAGCTCAGTTGTCTGTAATTCCTCCCTTTTTAATTTTCTTATATTGTCTAATATT
TACAATGGCAAATGAATAATTT
>contig_155 Average coverage: 13.84
CCATTTAAATATATATTTATTTTTGATTTTGTGTGAATCGGGTTATTGCACAAGTTTGGG
GCAGCACAATGTAGAGTCATCATCAAGAAGCCTCCATTGTTGTGTAATAATTCTAACAAA
GTTTTCTCTTTCATTATCTTTTATTTTTCTACATTACGGCCGGTGCAATGTTCAAGTTTG
GAGGAATGTTCTGATTTATTTGTTTTTGTCTTGTCTTCTAGTCTAGTTGTTTTAGTTTTC
TTTGTTCAGTCTAATTGTTTCAGTTTTTTCTTTATTTTTTCCCTGTTTGTTATCGAAGTC
AATAAGAAATAAGTTGAAACAGGAAAAGTGAATGTTTGGTGAGTTTGAAGTTGATAGAAC
TGAACTTATATATTGCGTGGTTTCCTAAAATCTCTTCTGCACATAAAGTGAATGTCTTGT
ATCTTTTGCATGCTTGAATAAACTTTTTGTGGCTATTGTATATGCTGTGGTCTCATTGAT
TCGAAACTTGATTGATTAATTTTTGAGGCAAAACCCTAGGCAACGCAATATTAAAGAGAT
GCTTTCGACTATTTCTTAATGTGCCTATGGTTAATGTTTTCATGTGTGCTACCATTAAAA
AGAATGATCTAAAAGGAAAGGAATTCAAGAAATCACT
>contig_156 Average coverage: 11873.58
TTAAGCAGAGGTTGAAGGTTCCACCACAGTTGAATCAGTTCACCAAGACTTTGGACAAAA
ACCTTGCAACAAGTCTGTTCAAGTTGCTCCTTAAGTACAGGCCTGAGGACAAAGCCGAAA
AGAAGGAACGTCTAGTTAAGCGTGCTCAAGCTGAGGCTGAAGGANNACATACCTTATTGA
GCAGAACAAGGCACAATTGGTAGTGATCGCTCACGATGTGGACCCAATTGAGTTGGTTGT
CTGGCTTCCTGCCTTGTGCAGAAAGATGGAGATCCCATACTGCATTGTGAAGGGGAAATC
CCGTTTGGGATCGATTGTCCACCAGAAGACAGCAGCTGCATTGTGTTTGACCACTGTGAA
GAACGAGGATAAGATGGAATTCAGCAAAATCCTTGAGGCTATTAAGGCCAACTTCAATGA
CAAATTCGACGAGTTCCGAAAGAAGTGGGGCGGTGGCATCATGGGTAGTAAATCACAAGC
AAAAACAAAAGCCAAGGAAAGAGTTTTGGCCAAGGAAGCCGAACAGAGAATGAATTAAGA
AGATTGAGCATTTTGTGTTA
>contig_157 Average coverage: 2990.11
TTATTATTATTATTATTATTTAAATGAAAAAGCTTCGTTTATTTACTTTGGAGTTTGGTC
TGTTAGAAAAGACAGATCTCTCTCTCTCTTCACAATTCGAAGCTTGAGCTCTCCAACAAT
GTCCGACGACCACCACGATGAACCACCGGTTCAGCAGAACGGAGGCCTGGAATCTGAGCC
ACTGCCAATTCAAGAACCTGAAACTGTACCATCACCGGAGCCACAATCTGAATCAAATTC
GGAGTCGCAACAAGAAACGGAAGCTGATTCAGATCCGAAATTGAACGCATCCACCGGAGA
AACCTCGATCCGATCCAATGATGACTCCGCCACACAAGAGACTGTTTATCCTGAGCTGCG
TAAGGACCAAGGGAATCGAACATTCACCATGAGAGAGTTGCTTAATGGTCTCAAAACTGA
TCAGGGGAACGATTCTACTGCTAATGATACATCATCTCTTTACAGTCAAGAAACTCCTCA
TCAAGAAGGCACAGATCAGAACAATGCTGCAATGGACTTGATTAATAGCGTCACGGGTGT
TGATGAAGAAGGTCGTTCACGCCAAAGAGTTCTTACATTTGCTGCCAAGAGGTATGCAAG
TGCAATAGAGAGAGATCCAGAAGATTACGATGCACTGTACAATTGGGCATTGGTTCTTCA
GGAAAGTGCTGATAATGTTAGTCCAGATGCTACCTCACCTTCTAAAGATGCTTTACTTGA
GGAAGCTTGTAGAAAATATGATGAAGCTACTCGCCTTTGCCCAACACTTCATGATGCCTT
TTATAATTGGGCCATAGCAATATCTGATAGAGCAAAAATGCGTGGCCGTACAAAGGAAGC
TGAAGAGTTATGGAAACAGGCTACAAAAAACTATGAAAAGGCTGTCCAGCTTAATTGGAA
CAGCCCACAGGCACTTAATAACTGGGGACTTGCTCTGCAGGAACTGAGTGCAATCGTGCC
TGCAAGAGAAAAGCAAACGATTGTAAGAACTGCCATTAGTAAGTTCCGTGCAGCTATTCA
ATTGCAATTTGATTTCCACCGAGCAATTTACAACCTTGGAACTGTTCTGTACGGATTAGC
AGAGGACACTCTAAGAACCGGGGGATCTGGCAATCCCAAAGATGTTTCTCCAAATGAGTT
GTACAGCCAATCTGCTATATACATTGCAGCTGCTCATGCATTGAAACCAAATTACGGTGT
TTATAGTAGTGCCTTACGGCTTGTGCGCTCCATGCTTCCTTTACCCTATCTTAAAGTTGG
GTATCTAACTGCACCACCTGCGGGAAATCCCATTGCACCTCATAATGAGTGGAAACGCTC
ACAATTTGTTTTGAATCACGAAGGCCTTCAACAGATTAGCGTAGGTGATCAAAGACAAGG
ATCAGGCTTGTCTGGTATGTCAGGCGATGCAGCCAAGATGGACAAAAAAGCTATCAGAGT
TGATGTTCCAGATATTGTTTCTGTATCAGCTTGTGCTGATCTGACTTTACCACCTGGTGC
AGGCCTCTGCATCGATACAGTTCAGGGAACTGTCTTTTTGGTTGCTGACTCTTGGGAATC
CCTCGACGGGTGGCTCGACGGGATCCGCCTAGTTTACACAATCTACGCACGGAATAAGAG
TGATGTACTAGCAG
>contig_158 Average coverage: 1355.86
ATCAGGTTTTGTTACGGTTGGGCCTTGTTCGTCGTCGGCATGGGCCATTCACGAGCACGT
GCGAAAGTGTGGAACGCACGTGTGGAGTTTCACAGCGTACGAAACGGGGAAAAAAGAAGA
GGGCTTTTGCTTGTAGCAATCCCCGAGACGGAGAGAACGAAACGTATCACAGTTGTAAAG
AAAGGCATTGTCAAGAGTATCTGCAACTTCGGCACCCAAGCTTCTTTGACTTTTTCTTTC
TGCTCGTCTTTTTATTCCCCCTAATTTTTTGTTGCGGAGAGAGAAAAAGCTGGTTCAGAA
GAAGGAGAGAGAAAGAGAATGATATATTAATTTATACATTTTTGAGTATGAGAGTATTAA
AGTGAATGAGAAACCCGCCTTCTCTGCTATCTCTCTCAGTTGACTCTGCACTCCATAATC
TCTCCCATATATCTGATCTATCTCCTCTCCCTGAACACATCCTTCTCGACCTTTTCCTGA
AAACATTGAAAGCTGGAAAGCTTAACGAGAGAGTTCTCAAGTTGTTCATTGCAACTGGCA
AAGATGAAGTACTTGCATTAATTCAGTCACTTAATATTCGCGAGATTATTGCTCCTGTAA
TACCTAGTAGATGTTCACAAAGGTTCTTCTAACCTATGTAGTGGTTGCATAATCCAAATT
CAATAAGTTGCAGTACAAACATCAACTGTGTTAAGAAGCCTTGAAAAGTCCTTTTTTTCT
TTTTCATTATTTTCATTAAGATTATTGGAAGATGTCTAGCACCAACTTCACTGTCATGGA
TGATGAGATTGACATTGTGATTGCTGCCCTCCATCCTGACCTGACACCATTCCTAAATGC
TTGGAGACCTATATTTTCTCCTTACCACCTGACAATAGTGAAAGATCTTGATATGAAAGA
GGAACTTATAATACCTGATGGCTTTAATGTCGATATCTTTACAAAGTCTGACATGGACCG
TGTGGTTGGTTCCTCTTCTGCAATTCTTTTTTCTGGTTACTCCTGCCGTTATTTTGGCTT
CCTTGTGTCCAGGAAGAAATATATTGTCTCTGTTGACGATGACTGCATCCCTGTCAAGAA
TGATGATGGTTCTGTAGTAGATGTTGTGGCCCAGCATATTGCCAACCTTACAAGTCCAGC
CACTCCTTTCTTTTTCAACACACTTTATGACCCATATCGAAAGGGAGCAGATTTCGTTCG
CGGTTACCCCTTCAGCCTGCGGACTGGGGTTACATGTGCTCTGTCATGTGGACTGTGGCT
CAATTTGGCAGACTATGATGCACCAACACAAGCTCTCAAACCAGAACTAAGGAATTCAAG
AATCGTGGATGCTGTCCTGACTGTTCCAGCTAGAACCTTGATGCCTTTAAGTGGAATCAA
CATTGCTTTTGATCGTGAGTTGGTTGGACCGGCATTGTTTCCAGCTTTAAGGTTGGCAGG
AGAGGGGAAGTTTAGGTGGGAAACAATGGAAGATATTTGGTCTGGAATGTGTGTGAAAGT
CATTTGTGATCACCTTGGCTACGGGGTTAAAAGTGGACTGCCATATGTGGAGAGAGCAGA
GAGAGGCAATGCTGCCGACAGCTTGAGAAAAGAGTGGGAAGGGGTCAAGCTGATGGAGGA
AGTTGTTCCTTTCTTTCAGAAGCTGAAGTTAAAACGAGCGACCGTTAAAGCTGAGGATTG
TGTTATTGAAGTTGCCAAAGAAGTGAAGGACCAACTGGGAAAGGTGGATCCCGTGTTTGG
TCGTGCTGCTGAAGCCATGGTGGACTGGGTGAGGCTTTGGAAAGCAGTGGGATCTGGCTC
TTCCTGAACGTGGTGACTGGTGCTGTTGCTTTGATTTCAACTTATTTCTCATATGTTTTT
TCTTTTTTACTTGGTTTTCCATTTGTCGTTTGTTGTTGACGTATGTTTTGACTTATAAGT
TATAGCTGACATAATTAATATGATGTGAAATAATAGATGGCATATTAACTGCTGTCGTTA
TGAAGAGTTTTATATATCTATGGTTTATTATATATTATATGCAACTTGATTGCTTCTATT
TAGTCAAGCATGTTTCTTTTCCCTTTTCTCCT
>contig_159 Average coverage: 956.44
CAAATTAGTCGGTTTTTTTTTTTCTTTCACTTATCTTCAAGTAAATCTCAAAATCCATCT
TAGAAAATAAAAAAGAAAAAGTAATCTCAAATCAAGTGGAAAAGTTCGAAGCAAAATCAG
AGAAGAGTTTTTGAGTGAAAGTGAAATGAAATGTTGACAATCTCCAAAAATCTCACCTTT
ATCACTCTCTCTCGCCCATCTCTCCTCAATCTCAATCACACTCCTTTCAATTCCACTACA
AATCTCCCATTTCCCACCAAAGCTTTCTCCTTTACACCAATGGCTTCCTCCTCCTACAAC
CCAGAACAGGCCCGAGCACCACCGGCTCTTCCCTTGCCAGTTCCACCACTCTCAAAGTTT
AAGATTGGACTTTGTCAACTATCGGTAACTAATGATAAGGAGAGGAACATTGTTCATGCT
CGGAAGGCCATTGAGGAAGCTGCTGAAAAGGGTGCTAAGCTTGTTTTACTTCCAGAAATA
TGGAACAGTCCTTATTCAAACGATTGCTTCCCTGTTTATGCTGAAGACATTGATGCGGGC
GGCGATGCATCTCCATCAACAGCCATGCTTTCAGAAGCTGCTCGGGTTTTGAAGATCACC
ATAGTTGGTGGATCTATACCAGAGCGTTCCGGAGATAAGTTGTACAATGCTTGTTGTGTT
TTTGGTGCTGATGGAAAGCTGAAAGCTAAACACAGAAAGATTCATCTTTTCGATATTGAC
ATTCCTGGGAAGATTACTTTCATTGAATCAAAGACTCTTACTGCTGGCCAGACTCCTACA
ATTGTCGACACAGATGTGGGAAGAATTGGTATAGGTATCTGTTACGATCTTCGGTTCCAG
GAACTAGCAATGATTTATGCAGCAAGAGGTGCTCACTTGCTATGCTATCCCGGAGCTTTC
AACATGACTACCGGACCTTTGCATTGGGAATTACTACAGAGAGCGAGGGCTGCAGATAAT
CAGTTGTATGTAGCGACTTGTTCACCCGCTCGAGACACTGAATCCGGGTACGTAGCTTGG
GGCCACTCTACACTCGTTGGACCGTTTGGAGAAGTTCTTGCTACTACCGAGCACGAAGAG
ACGATAATCATCGCAGAGATTGATTACTCCACTGTTGAGCTTAGAAGGACAAACCTCCCA
TTGCAGAAGCAACGCCGAGGAGATCTTTACCAGTTGGTAGATGTTCAAAGATTGAACTCC
AAATGAATGAATGAATGAATGAAACCCGAGACCCCGGTTTGGACAAAAGGGGTTAATCCC
GAAACAAGCGTTGTAACAACACATGTGATGGAGTTTGCTCCCAACATATTCCAATAAATA
AAGGGTGTTCATAATTGTTCGATTTTCGCCAACATACAAGAAAGTTTGCCTTTGAAAAAT
ATCACTTTTTGAAGCTAATTTAATCATTTCTCAGCACCTATCAAGAATTTTTATTAATTT
TCTTTTAGAAATGAATAAAACTT
>contig_160 Average coverage: 437.67
GACGGCACAGCCATCAGATGGGTTAGAGACCGCGGCCTCGACCACGCCGTCGAGAGGGAG
AAGAATCTCATACCCATGATCAAACTCAAGAACTTAATCAAATCAGAGCCCTCCAACTCT
CTCCCTATCTCCATTATCGCCGAAAAAAGGGACTCCCTTAAGATACCTACTCGTCCCATC
GAGTTCGTCCGCAAGTACCCCGCGATTTTCCAGGAGTTCCTCCCCGGCGGCACTGGATTC
CAACCCCATATACGGCTCACACCCGAAGTCCTCGACATCGACGTTGAAGAACAGTTTATG
TATCAGAGCGAGAGTTATAAGCAGCAGGTTGCTGATCGGCTCTTGAAGCTCTTGATGCTC
TGTAGAACCAACAAACTGCCGTTAACCCTCGTCGAGCGCCTGAAATGGGATGTGGGTCTT
CCTGAAGACTATCGGCAGAGCTTAATCCCCGAGTTCCCTGACTACTTTCGAATTGGAGTT
GCCAAAGATCGCTCATCTGGGCCATTTTTGGAGCTCGTTTGCTGGATTAGTGAAATGGGG
ACTTCAGTTATGGAGAAGAAGGTGATGAATGGTAAGTCGGATTATTCTAAAGGGATGCCT
ATTGCCTTCCCTATGCATTTATCTAGAGGTTTTGAAATGGATAAGAACATGAAGAAGTGG
GAAGATGATTGGCAGAAGTTGCCTTATGTTTCTCCCTATGAAAATGCAACTCATCTTCCT
CCTAAGGATGATGAATCAGATAAGTGGGCAGTTGCGGTTTTGCACGAGTTTCTGCATATT
TTGGCTCCGAAGAAGACAGAGAGGGAGAATGTGTTGTGCTTTGGAGAGTATTTGGGTATA
AGATCAAGGTTTAAGAGGGCACTTCTTTATCATCCAGGTATATTCTATATGTCAAGTAAG
AATGAAACTCATACTGTGGTTTTAAAGGAGGGTTATAAGAGAGGTTTGTTAACTGAGAAT
CATCCATTGATGAACATGAGAAGTAAGTACATTCATCTTATGAACACTTTGAAAGAAGAT
AGTAAACCCATAAGTGTGCCTGGTGGAAGTGGTAGTGCTAAAAAGCAAAAGCAGAAGCAG
ACTACTTCTGATTCCAAAGAAGGGGACAAAGAAGAGGAAGGAAGTAAAGAGGAGGAAGGA
AGTATAGAGGAGGAAGAAAATGAAGGGGAGTTGTACCACTCCTCTGATGTTGAAGAGGAT
GATGATGACAGTAAGCAAGGTGTAGAAGAAGCTGTTGCAA
>contig_161 Average coverage: 4108.84
AAAAGAATGATACAATATAATTAGTTTTTACATAATAATTAGAGTTAATATATAATTGAA
GTTGATTTAATTTTTTTTTTAGTATAGTCAAAAGCTTCAACGGGGTGTCGGTGGTGTAAG
CCCACCCAACTCCGACCTCGACCTCCGGGCTTCCCTTTTCTCCATATATCACAACCTCTT
TACACTCAGCTTTTTAGATCTCTAACAAGATCTCACCCATTTCAAACAATCTCACCACCC
GATTCTCCTTTTCATTTTCTCCAAATCCAGATTCAAATACAATTTTCTTCCCCCAACCAA
ACGGATTCAAGAAACTACGGGTGTTCGATTTAGAGACCCTACTATGAATTCCCTCTCTCT
CTTTTTTCTTCTTCTGTTACTCATTTTTACAACTGCCTCTGCTCAGGAGTCTGGGGTTGA
AACTGAGAGGGAAAATTATACTGGATCCAAAGATCTGGGCCGTCGGAGCAAGATTGATCT
GGGCAGCCTTGCGAAGGATTCTGCTGGAGACAAGAACGATGTTGATTCTTTGGATTTGGG
TGTCAACTTGGACTCTGGTCTTGGAATCTTGGATGCATTTTTTGCAAGCTTTTCAATGAT
TTTAGTCAGCGAGATTGGAGATGAGACATTCATTATAGCAGCACTTATGGCAATGCGCCA
CCCAAAGTCAATTGTTTTATCTGGGGCACTCTCTGCCTTGATTGTTATGACTGTACTTTC
AACGGGACTGGGTAGGATTGTTCCAAACTTGATATCAAGAAAGCACACAAATAGTGCAGC
TACAGTTCTATATGCATTTTTTGGTTTACGGTTACTTTATATTGCTTGGAGATCAGATTC
AAAATCTTCCCAGAAAAAAGAAATGGAAGAGGTGGAGGAGAAACTCGAATCTGGTCAAGG
GAAATCATCCTATCGACGGTTCCTTTCCAGATTCTGTACACCAATATTTTTGGAGTCATT
TATCCTAACGTTTCTTGCGGAGTGGGGTGATCGTAGCCAGATAGCAACAATTGCATTGGC
TACACACAAAAATGCCATCGGAGTAGCTATAGGAGCAACATTAGGACACACCATCTGTAC
ATCAGTTGCGGTGGTTGGCGGGAGCATGCTGGCCTCGAAAATCTCCCAAGGCACAGTTGC
TACTGTTGGAGGCTTGCTCTTCCTCGGATTTTCCTTGTCCTCGTATTTCTATCCTCCTCT
GTGAGTGCGATATTGTAGGCTAACCTGATTCTTTTGTAGCATCAATGCTCTCCACTTGAG
TATTTTACCTTTTTTCTTTCCCTTTTCCCCCTGGTAATTTTTGTTCCCCCTCCTTGCAAA
TCCTTGATAGAAAAACTTGGCAGTAACTGGTTATTACCAGCTTTTATATCCAATCCTTGT
AAAATCTCAGCAACATAGATAAAGTCTAATAGCTTTCCTACCATAATGGTGCATTTTATT
TGTTTTATTTGATATAGTTCCAAATTGAAAGAAAAAGATATATTTCCTTTTTTTTTTCTG
CTGTTATATACAATTATATTTATTTACTTCATCTCG
>contig_162 Average coverage: 18665.47
GGGTACGAAATGCAATTGTAAGAAGTTGGGGGTCCGAAGAGAATAATAGGAAAGAAAATA
ACAAAAAAACGTTAAAAGGGAGCAGAGACTGGAGACTTGGAGACTCAGAGAAAGAGAGAG
AGAGAGAGAGGCTTTTGGCAATGGCGATCCAAGGGAAGACGATGATAATCGCTCTGCTTG
CTTGCTTTGCCTTTCAGATCTGCTTTTCTTCTGATGCGATCTTTTACGAATCCTTTGAGG
ACTCTTTCGAGGGGCGTTGGATTGTTTCTGAGAAGGATGAATACAACGGTGTGTGGAAGC
TCTCAAAGAGTGAGGGACATGATGATCATGGGCTTTTGGTTAGCGAGAAAGCTAGGAAGT
ATGCCATTGTGAAAGAGCTAGATGATGTTTTGAATCTCAAGGACAAAACAATTGTCTTGC
AATTTGAGGTTCGACTTCAAAATGGTCTCGAGTGTGGTGGTGCATACTTGAAGTATCTCC
GACCTCAGGATGCTGGGTGGAAAGCAAAGGAATTTGACAATGATTCTCCATATGCAATAA
TGTTTGGGCCCGACAAATGTGGCTCCACTAATAAGGTTCACTTCATTCTCAAGCACAAGA
ACCCAAAGAATGGGGAGTACGTTGAGCACCATCTAAAGAGCCCTCCATCTGTTCCGTCTG
ACAAACTCACTCACGTATACACTGCAATATTGACTCCTGACAATGAAGTTAGGATTCTAG
TAGATGGTGAGGAGAAGAAGAAAGCAAACTTCCTTTCGTCTGATGATTTTGAGCCCGCTT
TGATTCCTGCAAAGACAATTCCTGACCCAAATGATAAGAAGCCAGAGGACTGGGATGAGC
GAGCAAAGATTCCAGATGCAGATGCTGTGAAGCCAGATGATTGGGACGAGGATGCACCAA
TGGAAATTGAAGATGAGGAGGCTGTGAAACCTGAAGGGTGGTTGGATGATGAGCCAGAGG
AAGTCGATGATCCTGAAGCAACAAAGCCAGAAGATTGGGATGATGAAGAGGATGGTGAAT
TTGAGGCACCAAAGATAGATAACCCCAAGTGTGAGACAGCTCCAGGTTGTGGTGAATGGA
AGAAGCCAATGAAGAAGAACCCTGCTTATAAAGGAAAGTGGCATGCACCTCTGATTGATA
ACCCAAATTACAAGGGCATTTGGAAGCCTCAAGATATTCCAAATCCTGATTATTTTGAGA
TTGAGAAACCTGATTTTGAGCCTATTGCTGCAATTGGTATTGAGATCTGGACAATGCAGG
ATGGTATTTTGTTTGACAATATCCTAATTGCTGCTGATGAGAAGGTAGCAGAATCATACA
GGCAAACTGCTTGGAAGCCAAAGTTTGACGTCGAGAAAGAAAAGGAGATGGCCGAGGAAG
CAGCTGCTGGTTCTTCAGATGGTCTCTCTGACTTCAAGAAGAAAATATTTGACCTTCTGT
ACAAGATAGCTGATCTGCCTTTCTTGAGTGCTTACAATCCCAAGATCATTGAACTCATCG
AAAAGGGAGAAAAACAGCCCAACATTACAATTGGCATCCTTGTTTCAGTCGTGATTGTAA
TCCTGACTGTGTTGTTCAGAATTGTTTTCGGTGGCAAGAAGCGACCGGTGATCAATAATG
CTGAAGCAACCACGGTGGCCCCAGAGTCCTCAAACAATCAAGGAAGTGGTGAAGAGAAGG
AAGACGAGAAGGAGAAGGACGATGCAGCAGCTCCACCCCGAAGAAGGGTTTCCAGAAGGG
ATAACTGAATAAAAATAGCATTTACTGGTTCTTGAAAATTTTGATTTAGACTGACTACTT
GTGAGGTTGGATTCTTTGCTTAGTTTCCATTTGATTATAGAACGTTTCAACTCTTTTGGA
ATTGATTGGTGGTTATAACTATTTATGATTATCAGACGTACGACGATCCTCATTTTGAAG
GTTTTGATCCCATGTGCTTCATTCCAAAATATTCTCTAATAGAAATAATCTTGGATACTT
GAGTGTTTTTTAAGGTTAAGT
>contig_163 Average coverage: 3788.09
TCCTCAAAATCACTTCTGGTGGAATTGATGTGAGCATGGTATCCAGCTTTGACACATCTT
CTTCTGCCACAAACACTCCTATTTCTTCCCATGGAATTGCGTCGGCAAAGGGCAATACTA
TTTCGTCGGCTATAATCACTGGGATGCATCCGAACACCACTGCTTCCACCAGCCTCGGAC
TCCATGGTGCCCATCCTAGTGGGCACAAACAGAACACTGATCGTTGCATGTCTTCGTAGT
ATGTGGTTGGGTGATCTGTTGAGATGTCGAACAAAGGGTTGTTCTTAAAATTCTCCCACA
CCGCTGCTCTTGCTCCCCTAGCATAGTAACCTCCTTCAGGGTCGTTGTTAACATCATAGA
ACAAACCACGGAAATAGACAAAGATGGAGCGTGGAGTGTCGGGTGGGATCAAATGGGCTT
GCATCTTTTGAGGTGGAGCATATGGAGGAATGGTAATGGAACCTTCTTTCAAACACACAT
GGTTCCTTTGCCCGAATGTTTGAACCAAAGTAGCTCGCTTCAGTAATGGAAGTATTCCTC
GTTCAATCGCTTTCTCTTCCTGATAATGAAAGCAAGCTCCAAAATCATGGGGAACGACAA
AGAAGTGATCAGCTCCTTCTGTTCGATTCCAATAAGGCCAATTTGATGAGATGAGTTGAA
CTGCACTTCTCATCATCCGTGGAGCCTTAAATGGTAAAGGTAAGCCAGTAGGTGTAAGGT
CACAAGTGGTGTAAATAGGAGTATAGAACCAGTCAGCTTCGTTTGGATTCATTGTCCTAA
CTGGGCTAGACAGAAGAAACCTGTGCATGAAAATCTCAGCAGCAAACATGTGGTTCAGAC
ATCTTTGGTCCTTTTGAAGAATCTTCTTGTTGTATTTGCTTGGTAATTCATACACATATA
CTTTCAACTTCCCAATTGGATTATCTTCCAACACATCACCAGCACTTCCTGAAATTCTCT
CGGTACGAAGACCCTGATCANNGCCAGAAATCAGTAGAGGAAGTAAAACCCTTAGGCAAT
TCCTCATAGCTACCGATCAATGGAGGACATGCAAATTAATGGAAGAGTTGACGAGGGAGG
AGTAGTTGGGGGGCCAAAATAGATAACTTGAAAGAAATGTTGTGTCGTCGAATCGAAGTT
GAAAGCGTTGTGTTAATAGCTGGGATTGGAAGAAGAAAAAACAGTGTTTAATTGGGGAGC
CTAGCTAGAGTGAGCTCTTGCTATATGGACTAGATGAGAAGTAATCTAGTAATATATATT
TTTTGTTTTATTTTGTTTAGGTGGCTTTCATTTTCGTCACCCTATATTTCTTCATGAGTT
ACCAACTTTATTTTATATATACACAGTTTTGAAAGTTTGGTAGCTTTTTTGTATTTTATT
ACTTTCCTTCCCTTACAATATGAAATATTTCT
>contig_164 Average coverage: 3573.58
GCAAGCAATGTTTTACCACAAAACAAAATATTAAAGGTTGGATATCTTTTTTTCATTTTT
CTCCTTTTCTTCTTCTTTTTCTTTTTGGTACACAAATCTGAAATTCCTTTACTAATAAAA
GTTGCTAATTGCAACAGTGAGAAAAAGACAGAAGGAAAAAAAAAAGGAAGCTTGTAATTG
GTTTGTGACACTCCAAAAGAACAAGTGGCCAACTTCACATTTGCTTCTCTAAATTATTGT
ACTCGTTTGCTTTCTTTTTCAACACTCATTTGCAGTCACCACAGAAAAATATGTAAAAAG
ATAAAATAAATAAAGTTTAGATTCATATCTTTCGATTCTTACTGGCCTTCATTGCTGGTT
ATATCTATCTCTATATATACATGTATATTTACCTTCTCTCTTTCCTCTCCATAAAGAAAC
ATAGAAAGTAATTGTTTTTCCCGCTTCTCTACTCTGATGCCCCAGATTAGTATCTCTCTC
TCCTTTAATCCACTCAACGGGGTCATCTTAGCTTTCTTTCTCCACCCTTTTGGAGCCACC
CTTTGATTCGATCATCTTATTTTAATAATTTTTTTGTTTTTTTGGAGTGGTGGGGAGCTT
AGATTTGCCAGAGTGGTATAAAGTCTTAAACTTTCTTGAGCTTATTAACTTCCATTCAGC
TCAAAGTTGGGAATTTTCATATGGGGTTTGCTTTTTCTTCTCTGAGTCTATAGTTTATAC
CTGTTTGGTATCAGATTTCTCATTCTTTTTCCAAGATTCTCTCCGATTCTGAAAGTGGGT
CTGTTTTTTCTTTAGATTCTTTAGTTTATGCTATTAGGCAAAGGAGATTCCTGATTCCCA
TTAAAATATTCTGAATTCAATGCTTTTAAAAACAATTGTTCAAGCTTCAACTTTTTTCTG
CCTTTACTCTCACCTCTCCTTTTCTCTCTGGCCAAACTTTAACCAATTCTGAAATGACTT
TCTGAGATTATAATTTACTCATTTAGCATGGAAACTCTACACCCAACTTCGTTTATATCG
ACTTCGAGTTGGCTTTTCCAAGGAAGCCAAAGTTCGGAATGGACTAAAGAAGAGAACAAG
GAGTTTGAGAGGGCTCTAGCTATATATGATGAAACGACACCGAATCGATGGGCGAAGGTG
GCTGCAATGATCCCAGGAAAGTCAGTGTATGATGTGATTAAGCAGTACAAGGATCTAGAA
GATGATGTTAGTGATATAGAAGCTGGGAGGGTCCCAATTCCTGGGTACCTTGCTTCTCCT
TTTCCATTTGAGTTGGTTGATGATCGTGATTGTTTTAGAAAGAGGCCTCCCTCATCAGCT
CGAGGTTCTGACCACGAAAGAAAAAAGGGTGTTCCTTGGACCAAAGATGAGCACACGAGN
NNNNNNNNNNNAAGACCCCAACACAAGTGGCTAGTCATGCACAAAAGTATTATTTAAGGC
AGCATTCAGGAGGGAAAGATAAAAGGAGACCAAGTATACATGATTTCACTACTTATAATC
TCACTGAAACCACTACTACTTCAGAAAACAACACTGCATCTTTCTTGGACCACTCCTCTG
TGATCCCATCACTACAGATTTCTGCTGAAGAAGCACAAAAGGTATTACGTGACTGGAATA
TTCCTAGTGATGAAGAAGCACTCATGGCTTTGGGCTCTGCTTGTGGCAATCTATTCATGT
CTTCTT
>contig_165 Average coverage: 9737.77
GGTAACTGAGACTGCAGTGAAAGAGGAGCCACTAACTGAGGCTGCAGTGAAAGAGGGGCC
GGTAACTGAGGCTGCAGTGAAAGAGGAGCCAGTAACCGAGGCTGCAATGAAAGAGGAGCC
AGTAACTGAGGCTGCAGTGCAAAAGGAGCTAGTAACCGAGGCTGTGATGAAAGAGGAACC
AGTAACTGAGGCTGCAGTGAAAGAGGAGCCAGTAACTGAGGCTGCAGTGAAAGATGAACC
AGTAGATGAGGTTGCATTGAAAGTACCAGTTGTTGTGAAAGAGGAGCCAGTAACTGAGGC
TGCAGTGAAAGATGAACCAGTAGATGAGGCTGCGTTGAAAGTACCAGTTGTTGTGAAAGA
GGAACCTGTAACTGAAGCCTTATTGAAAGAAGAGCCAGTTGTCGAGGCTGCAGTGAAAGA
AGAACTAGTAGCTGAGGCTGTAGTGAAAGAAGAACTAGTAGCTGAGGCTGCGGTAAAAGA
AGATCCAACTGGAGTAAAAGAGGAACCAATAATTGAGGTTGTAGTGAAAGAAGAACCAGT
AACTAATGCTATAGTAAAAGAAGAACTAAAGGAAGAACAGATTGAGATTTTGGAGAAAGA
GTTAGATGAGCCATCGAAGATTATTAATGTTCCTGAATTATCGAATGAAGCTATAGAGGA
ACCAAAGGAGATAGTGAATGTTGAACCTGTCAAAGAATCAGAACCAATATTGAAAGAAGT
TGAAAAATCTACTGAAGAACCTAAAGTGGAGGAAAAACCAGCAGAACAAATCAAAGTCAC
TGAACAAGTTGAAGAAAAGTCTTCTGTGATTGAGCCTAAGGAAAGTGTGAAGAGTGAAAC
ATTAGTAAATGAAGAGTCTTTGTCTGATAAGATTGAGCACTCAGTAAAAACTGATCATAA
AGATGATAAGTCCAGTTTGGTCAAAACATCAGAAGAAAATTTGATTGGTGACACAGAGAA
GGTTGGTGCTGAGGAAGAAAAAAAGGATCTAAGTGAAGTTAAAGAGGCTGAGAAGGAGAC
AGCAAAGGTTGAAGAAGAGTCTGCTGAAAAGAAAGTGGAAATTCATGAGAGCCAAAAAAG
CGAAATAGTAACTGAAGATTTAACTCAACAATCTAAAGAAGAGGCTGTCACGGTCAGCAT
GATAGAGGAAAGTGTTGTAGAAACAGTTGTTGCAGAGGAAGAAAAGAAGGATTTAAACAA
GATTGATGTTGTGGCCAACATACCGAAAGAGGGAGGACTTGACATAGAGAAGGATGGAGG
AGAAGATTCTGTGGAAAAGAAAGTAGAAACTCAAGAAGAAAAGGAAAAGAAGAGTGAGGT
GCCAACTGAAGTAGCTAAAGAACAAGATGCTAGCAGTTCAACTTCTATAGCCAAAGATAG
CGAGAATTCATTTCAGGTTGCTGATAGAAATATTGAGTTGGTGGAGGAGAAGATAACTGA
GACACCAGCTTCAATTGAAACAAAAAAAGAGGATAAGCAGGATCAAATTATTACTATCGC
TGTTCGCGAAACACTTGAAGAAAAATTCAGGCAAGATGACTCTGAAGTTAAAGAGAAGAA
ACCAGAACAAACTGATGCAGACAAGTCCCAGCAGGATGAAGTAGTTCCAATTGTTCAAGA
GCTTGTTTCAGAATCCCAAAAAGCTGAGACTAAAGTTAAAGATGATGAGCCTGATGTTTC
TATTGAAGTACCACAGAAGGCTGAGGCTGATGTTAAAGAAAAAGAAATTGAGAAAGCTAA
TGCAGATAAATCCCAGGATGAAGTAGGTTCAGATGTTCATGAAGTTGTTGAAGAGTCCAA
GAAAGCTGAGTCTGATATTAAGAAAATTGAAGAAGGTACTCCAGTTGAGTTG
>contig_166 Average coverage: 2981.97
TACATACATGTTCAACTTGGAGGGCCTCATTCCTAAACTTTGTCAATTAGCTCAAGAAGT
TGGAGATGATGACATAGCTCTACAATTGCGAGCAGCTGGACTACAAGTTCTGGCTTCTAT
GATTCTGTTCATGGGTGAGCAGTCTCACATCTCAATGGACTTTGATAGTATTATATCAGT
GACTTTGGAAAACTTTGTGGATTTTCAAGTCAACCCTGATAATGCCAAGGAGAAGATAGG
AAAAATTCAATCACATGATCAAGAGGTTCAGGGAGTTCTCACAATTGCTGATGTTCATGA
TTCAACTTCGTCAGAAATGAATCAGATGGTTGTTTCAGTGCCAACACTTGTGACAAAATC
TGAATTGGATCCAACAATGGATAACAGCAAGAGACCCTCTTACTGGTCTAGGATATGCTT
GAGTAATATGGCCAAATTGGCAAAGGAAGCTACAACTGTTCGTCGAGTACTAGAACCTCT
TTTCCAAAATTTTGATTCTGAAAACCACTGGTCCCCAGAGAAAGGACTTGCATATCCTGT
TTTGATGTATTTACAATCACTTTTAGAGGAATCAGGAGAGAACTCCCATCTGTTGTTATC
CATATTGGTCAAGCACTTGGATCATAAGAATGTCGTCAAACAACCTCTTTTACAGATAAA
TATTCTTAATGTTACAACAAAACTTGCTAAAAATGCAAAGCAGCAGGCCTCAGTGACACT
CATTGGTGCACTAACTGATCTGGTGAAGCATTTGCGTAGATGTTTGCAAAATCAAGCTGA
AGCATCCAACCCGAAGAGTTCAGATAAGTGTAATTCTGATGTTCAGATATCCCTGGAAAG
ATGCATCTCACAACTCTCCGATAAGGTTGGAGATGTTGGTCCCATACTTGATATGATGGC
TGTGGTGCTTGAGAATATACCAACTAGTACCATTGTTGCTAGAACAACCATATCTGCAAT
TTACCAAACAGCGAAGCTTGTGTCATCTGTCCCTAATGTTTATTATCACAAGATGCCATT
TCCTGATGCTCTGTTTCATCAACTACTGCTGGCAATGACCCACCCAGACCATGAAACACG
AGTTGGAGCACATAGCATTTTCTCTATGGTTCTTATGCCATCCGTCTTTTCATCTTGTGT
GGATCAGAAAGTGAAATTTTCCGGGGCTGTTTATGGATTATCTGACGGTAAGTTGAAGAA
TTTTGGTAATGGAAGATTATCCTCTCAGGATGAAAGTAAAGACACTGCAGAGAACATTGA
TGAAGGACTGATGGAAGAGGCAAGTCAGGTATCAGATGTCCATATGAAGCAACATGCACC
ATCCTACAGCTACAAGGGTTATTTGTTTGGAGGAAAAACTGAGTTAACCTCACTACGGTT
AAGCAGTCACCAAGTGAATCTATTGCTTTCTTCGATTTGGGTTCAGGCAACATCTGCTGA
AAATACTCCTGCAAATTTTGAAGCAATGGCCCACACTTATAACATCGCTTTAATGTTCAC
CCGATCCAAATCCTCTAGTCATACGGTGCTGGTGAGATGCTTTCAGCTGGCATTTTCCCT
CAGGGCTCTCTCTTTCGATAAAGAAGGTGGGCAGCCCTCTCGCAGAAAGTCTCTTTTTAC
CTTTGCATCATTCATGATTATATTTTCCGCAAGGGTTGGCAATTTCCCAGAGCTAATTCC
TCTTGTTAAGGCATCATTGACAAATAAGACGGTTGATCCTCATCTTCAATTGGTTGATGA
TGCATGGCTGCAAGCGGCTTTTACAGGGTATGATAAGGGGGATATATCATATGGATCACA
GGACGATGAAGTTTCTGCATTGGATTCTCTTTCAGCAATAGAGTTAGATGAAGAACGGTT
AAAAGAAACTGTGATATCCCTCTTCATGAATAAATTCACAAAACTGTCAGAGGATGAGTT
ATTGAGCATCAAGAAGCAACTCTCACAGGGATTTTCTCCTGATGATGCATATCCGTTAGG
AGCTCCATTGTTCATGGAAACACCACGGCCATGCTCTCCTCTTGCCCAGCTAGATTTTCC
TGATCATGATGAGGTGATGCCTGGAGGTGCATTGACAGATGAAGAAGCTTTTCCAGAACC
AAGTGGAAGCCAGTCTGATCGCAAAACATCAATCTCTATCAGCAGCCTTGACATTTTGAG
TGTTAATCAACTTCTAGAATCGGTTTTGGAAACAGCGCGACAAGTTGCAAGCTTCCCAGT
TTCTTCAACACCAATACCCTATGATCAGATGAAAGACCAATGCGAAGCTCTCGTATCTGG
TAAACAACAAAAGATGTCAGTACTACATAGTTTTAAGCAGCAGCAAGAAGCAAATGCCCT
AGCTCTTTCCAGTGTTAATGAAATCAACTATCCCACCTTTCCAGATAAGACAAGGGAGTA
TACAGATGGCGGCCTGAAGTTGATAAAGAAGGAGCAAATTGTAGTCAGAGATCAGCTTGC
CCTGTGTTCACATGAGTATGGACATAATAATTCTTTCAAGCTACCACCTTCAAGTCCTTA
TGACAAATTTTTAAAAGCTGCTGGCTGCTAATTGCAGATGGACATGTATGTATGTACACA
AACACCATATGTAACTAAGCTTTTTAATTCCCTTTGTTATAATATTCTCTCTCTCTCTCT
CCATTTTTTCATTCTTTAGTAGTTTTGATATGAGCTTACCAGAGATGCTAGGCTTCTTAT
AAACAGAAAAGTGTTTTGTGCGAGGGGGTTATATCTCTTATGGAGGCATAAGTGTAATAA
TTTATGGGTGTTTTGGTGAGACCTTTTCTGTTAGTATCTATTGTTATAGTTATTGCAGAT
GTTTCCTCGATAAACTGGGTTCTTTTTTAATAGACAACAAAAAAATCA
>contig_167 Average coverage: 1315.37
GGTTTTGAATTGGAGCGGAGGATTCAAGAGGGATAGAGTGTCAAGCGAATCGCAGCATGA
GCATCAATAGCCCCGGCGAAGAAGAGAATTAGGGTTTTCGAATTCGCTAAAAGTTGGGCT
GTGATTTCCATGGGCGATGGAGGCGTGGCATGCATGTCTTTGCAGCAAAACAACATCATG
GACAGGTTTGCGATTCCGGAGAAAACTGTGCTTTGCGGAAGCAAGAACGCTAATAACAAT
GGCTTCAGTTCCAAGTCGCTCAAAAATAAGAGAATGAAGGCAAAAAAAGAGGCTTTTGCT
CGGAACGGGGAGTCTGAGAAAGGTGAAGTGATATTGAATAAAGGTGGTAAGGTTAGTTTT
GTCAAGGAAGTTGAGAATGGTGATAGTGAGGATAAAAGAGATGAGGTAGAGGAGGGTGAA
TTGGGTACTTTGAAGTGGCCCAAGGGGGAAGTGGAGAATGGGGAATTTGTGCCAGAAAAG
TTTCGTAGAAGTGAAATTGAGAAGGGTGAGATAGTTGATGAGAAGTGGAGGAAAAGTGAG
TTGGAGACTGGGGAGTTCATCCCAGGGAAGTGGCGAAGAGGGGATGTGGAGAAGGCTGAG
ATAGTTTCAGATAAGAACAGAAAAGTTGACGTTGAATTTTCTTCGTGGAGGGCTCCAAGG
GATGAAATTGAGAAAGGAGAGTTCATTCCAGATAGATGGCAAAAAGGTGAATATCCCAGA
GATGACTACGGTTATAGTAAAATGCGCAGGTACGATCCAGGTAAGGACAAAGTATGGAAA
TTTGAACGTGACCGCACTCCGCCTTCTGGGAAGTATTCAAATTTTTGTGATGATTCTTTT
AGAAGGAAGGAGTTTAATAGAAGTGGGAATCAGCATGGCAAGAGTACTAATCCTAGGTGG
GAATGTGGTCAGGAAAGGATTATGAGGATCAGCTCAAAAATTGTTGACGATGAAAGTTAT
AAAAAGGAATTCAGCAACGGTAAGAATCATGGGAGAGACTACTCTACTGGGAATCGGTTG
AAGCGTTATGGTGTAGAACCAGATATTAGTGAACGTAAACATTACGGAGATTATGGGGAT
TACGCTGGTTCAAAAAGTCGGAGACTTTGTGATGACAGTACTCGTGCTGTCCCTGCAGAA
CACTATACACGTCATTCTGTGGAAAGGTCATACAGAAATTCTTCTTCTTCTTCCACCAGA
ATTTCAACTGACAAGTACTCTGCCAGGCATTATGATTCTACATTGCCTGCCAGAGCTGTC
CCTGTTTTTGACAGGCATGGACGAAGTCCAGGCCATTTGGAGCGCTCCCCACGTGACAGG
AACCGTTATTATGATCACCGGGACAGGAGTCCTGTTCGTCGAGAAAGGTCACCTTATGGT
CGGGAGCGGTCTCCATATGGTCGTGAGAGATCCCCATATGATCGTAATCGTCAGTATGAT
CACAAAAATCAGAGTCTTTCCCCACAAGATCGAGCTAGACATCATGACCGAAGGGATAGA
ACTCCAAACTTTATGGAGCGGTCCCCGCATGATCGGAGCAGACAGAATAACCATAGAGAA
ATAGTTAGGAAAATTGGACCAAGTGACAAGCGGAACTCTCAGTATGTTACCAAAGGGCAA
GAAGATAAACCAGTCCAGAAAGAACCTGTTGGGAAAGACTCACATTCTTCAGCTAAGGAA
TCTCAAGATAAAAGTAACAATGCTCTCAATATTAGTGGTTCCACGGAAGCAAGTGCCAAA
TGCGAGACTCACAAAGAGGAGCCTCAAAGTCCAGTTATAAATTGCCAAGAAAGTTCTGAT
ATAGTTGGAGTTTCTCAGGAAGAGATGCCTTCTATGGAAGAAGACATGGATATCTGTGAT
ACACCGCCACATGTCCCAGTCGTTTCTGACGTATCTACTGGGAAATGGTTTTACCTTGAT
TACTATGGTGTTGAGCACGGACCTTCAAAATTATGTGATCTTAAGGCATTGGTGGAAGAA
GGAGCTCTGCTGTCCGATCACATGGTGAAGCATATAGATGGTGATAGGTGGGTGACAGTT
GAAAATGCTGTTTCACCTTTGGTTACTGTGAATTTCACATCCATTATGTCGGACTCTATA
ACTCAATTGGCGAGCCCTCCAGAAGCTCCGGGTAATTTATTAGCTGATACTGGGGATACT
GGGCAATATGGTGCTCAGACTACTGAAGAAAGAACAAATGATAGTGAAGCACTTTCTGAG
CCTCTTCAAGATCTCCGCATCGATGAAAGGGTCGGGGCTCTGTTTGATGGCTTTACAGTT
ATTCCTGGAAAAGAATTGGAAGCTGTTGGAGAAGTTCTACAAATGACTTTTGAGCATGCG
CTGTGGGAGGAATGGGGAAAATCTGAAGGTTTCATTTTGCATGCTGGCCAGATCAATGAA
AGGGATGAACAGAGAAGTGATGAACCATCAACACATTCTGACATCCAATTAGTAGAAGGT
GCAGAATCTAGGTTCATTGTACCCTTAGACAAGGAATATGGTTTTGATTGTGGTGACTCT
GGTGATTGGTTTTCTGGTAGATGGTCATGCAAGGGTGGTGACTGGAAGAGGAATGATGAA
GCTGCCCAAGATAAATCTAATAGAAAGAAACTCGTTCTCAATGATGGTTTCCCACTATGC
CTTATGGCCAAGTCTGGGTATGAGGATCCTCGATGGCATCGGAAAGATGACCTGTATTGT
CCATCCCAGGGAAGAAGGCTTGATTTACCACTTTGGGCCTTTTCAACCACAGATGAGAGG
AGTGATTGCAGCAGGACCACCCAAAGTAAGCTTCTTATAGTTAGAGGAGTAAAAGGAACT
ATGCTTCCCGTCATTAGGATAAATACATGTGTTGTTAAAGACCATGGTTCTTTTGTTTCT
GAGCCTCGCAATAAAGTTCGAGTTAAGGATCGATATTCTTCAAGGTCTGCTCGGTCACAT
TCTGCAAGTAGTGATGGCAAAAGATCTTCTGCAGAAGGTGATATTCAATCAAAAAGTGTT
AGTGAGCATGGTTTTCAGGGCTCTTGGAGAAACACTTCATCTATTAATACCCCAAAGGAT
CGAATTTGCACATTTGATGACTTACAGTTGCATTTGGGTGAATGGTACTATCTTGATGGT
GCTGGACATGAGCGGGGACCTTCATCATTTTCAGAGCTTCAGGCTTTGGCAGATCAAGGA
AGTATCCAAAAACATAGCAGTGTTTTCCGTAAGTTCGATAGAACCTGGGTTCCAGTTGCC
CATTCTGCCGAGACTTCTGAACAGATAGTTAAGGCTCAACATGGGAACACTACAACATCT
GGTGATTCTTTAGAACCTCTTTCACAATTTCAGGGTATTTCACATGGCGAATCTAATGCG
AAGCCAAATATGTTCCACAACCTACATCCTCAGTTTATTGGTTATACCCGTGGAAAGCTA
CATGAACTAGTGATGAAATCGTACAAGAGCCGGGAGTTTGCAGCAGCTATTAATGAAGTT
TTAGACCCATGGATTAATGCGAAACAGCCCAAAAAAGAGATGGATAAGCATGTTAATTGG
AAAGCAGGGGATGCACGTGCCATCAAAAGAGCTCGTCTTTTGGTTGATGACAGTGAGGGA
GAAAATGAAATGGAGGACGATGAACAGACTCTTTCGAAAACCGAATCTACATTTGAGGAT
CTGTGTGGTGATGCTTCTTTCTGCAGAGAGGAGAGCATATGCTCTTTCTCTCAAATGGAT
TGGGGTTCCTTGGATGGTCATGTGCTTGCAAGGGTCTTTCATTTTCTGAGAGCTGACCTG
AAATCCCTCGTATTCGCTTCTTTGAGCTGTAAGCATTGGAGAGCTGCTGCCAGGTTTTAC
AGGGACATTTCAAGACATATTGACTTGTCATCGTTAGGTCCTAACTGCACTGACTCCATC
TTCCTTAACATCATGAGTGGTTATAGCAAAGATAAGGTCAATTCAATGGTTTTGGTTGGT
TGCATCAACATCACCTCCACTACGCTTGAAGAGATTCTTGGTTCATTTTCTTGTTTGTCT
ACAATAGACACCAGAGGTTGCAGTCAGTTTACTGACCTCACTCTAAAATTTCACAATATT
AATTGGATCAAGAGCCGGAACTTGCGTGGTACACTGAACTTTGAGGATTCACATTCTAAA
GTTAGGAGTTTGAAACAGCTAACTGAGAAATCTTCATCAGTTCTTAAAGTCAAGGGTCTG
TATGGGAATACAGATGATTTTGGTGAACTTAAAGAGTATTTTGATAGTGTCAATAAGAGA
GACTCAGCAAACCAAGCTTTCCGACGAAGTTTATATAAACGTTCAAAACTCTTCGATGCT
AGGAGATCTTCATCTATATTGTCTAGGGATGCCCGTACAAGACGATGGGCTATTAAGAAG
TCTGAAAATGGGTATAAGAGGATGGAGGAATTTCTTGCTTCAAGTCTGAAGGACATAATG
AAGGAGAATACCTATGATTTCTTTGTACCCAAGGTTGCTGAAATTCAGGAGAAAATGAGA
AAGGGTTATTACATTGGCCGTGGATTGAGCTCTGTTAAGGAAGATATCAGCCGAATATGT
CGGGATGCAATTAAAGCAAAGAATCGGGGTGATGCTGGAAATATGAATCGCATCATCACA
TTATTTATTCAACTCGCCACACGTTTGGATGGGGGTTCCAAGTCTTCTCATGAAAGAGAT
GATGGATTCAAGCTGTCTGAAGATGATTCATTTTCATTACTCTCTTCAACCTCCAAGTAC
AAAAAGAAGCTAAATAAAGTGAGTGAAAGGAAGTACTTTAATAGGAGTAATGGCTCCTTC
TCATTGAATGGTGGTTTGGATTATGGAGAGGATGCATCCGATCGAGAAATCAGAAGGAGA
CTATCCAAACTGAATAAAAAATCAATGGATTCAGAAAGTGAAACTTCTGATGATCCTAAC
AGGTCTTCTGAATATAGCAAGAGTGGGAGTGAGAGTTCCATCTCTGATGCTGAAAGTGAC
AGATCAGGAAGTCGAACTTGGCAGTCAAGACCTGATGGATATTTTACACCTGATGAGGGT
CTGGATACTACTACTGATGATCGTGAATGGGGTGCTCGCATGACAAAAGCAAGTTTGGTC
CCTCCTGTTACCAGGAAATATGAAGTCATTGATCAGTATGTAGTAGTAGCAGATGAAGAT
GATGTGAAGCGGAAGATGCAGGTATCTTTGCCAGATGATTATGTCGAGAAGCTTAGTGCA
CAGAAGAATGGAACCGAGGAGTCAGATATGGAGCTTCCAGAAGTCAAAGACTACAAGCCA
AGAAAACAGCTTGGTGGTGAGGTTTTAGAACAAGAAGTTTATGGAATCGACCCCTATACC
CACAATCTTTTACTTGATTCTATGCCAGATGAGTTGGATTGGCCTCTTCTAGATAAACAT
GTGTTCATTGAGGAAGTTCTCCTTTGCACTCTGAATAAGCAAGTTAGGCACTTTACTGGG
ACAGGAAATACTCCTATGATATATCCGCTGCAGCCAGTTATAAAGGAAATTCAGGCGTTG
GCTGAGAAGGATGGAGATTTTCGAACTGTGAGAATGTGTCAAGGTATCTCAAAGGCCATA
AGCAGTCGTGTCGATGACAAATATGTTGCCTATAGAAAGGGGCTTGGAGTTGTTTGTAAC
AAAGAAGAAGGCTTTGGGGAAGATGATTTTGTTGTGGAGTTTCTGGGAGAGGTCTATCCT
GTTTGGAAATGGTTTGAAAAGCAAGATGGGATTCGATCCCTGCAGAAAAATAATCAAGAG
GCTCCAGAGTTTTACAACATATATCTTGAAAGACCCAAGGGTGATGCAGATGGGTATGAT
TTAGTTGTTGTTGATGCAATGCATAAGGCTAACTATGCCAGCCGGATTTGTCATTCCTGT
CGGCCAAACTGCGAGGCAAAGGTCACTGCAGTAGGTGGTCATTATCAGATCGGAATATAT
ACTGTTCGTAAAATAGGCCATGGTGAGGAGATCACATTCGATTATAACTCTGTTACTGAG
AGCAAGGAAGAATATGAAGCATCTGTTTGCTTATGTGGCAGCCAAGTCTGCCGAGGAAGC
TATCTGAATTTGACTGGTGAAGGGGCATTTCAAAAGGTCCTCAAGGATTGGCATGGAGTT
CTAGATCGTCATCAGTTGATGTTAGAAGCTTGTGAAGCTAATTCAGTATCTGAAGAGGAT
TATCTTGAGTTGGGAAGGGCTGGTTTGGGCAGTTGTTTGCTTGGTGGGTTGCCAGATTGG
TTGATTGCATATTCAGCTCGCCTGGTGAGATTTATAAACTTTGAAAGAACAAAGCTCCCA
GAAGAGATTCTAAAGCATAATTTGGAGGAAAAAAGGAAATACTTTTCAGATATTTGTCTG
GAGGTCGAGAAAAGTGATGCGGAAGTTCAGGCTGAGGGTGTGTACAATCAAAGGCTTCAA
AATTTGGCAGTTACTCTGGACAAGGTGAGGTATGTTATGAGATGTGTTTTTGGTGACCCA
AAGAAAGCTCCACCTCCTCTAGAGAGGTTGAGTCCTGAAGAAACGGTATCCTTCCTCTGG
AAGGGGGAAGGATCACTTGTTGATGAACTCCTTGAAAGTTTGGCTCCTCACGTGGATGGA
GAAAAGCTTGATGATCTGAAGTGCAAGGTTCATGTTCATGATCCAATAGGGTCTGAAGAC
TTTGAGAGAGATCTTAAAAGGTCATTGTTGTGGTTGAGAGATGAGGTCAGGAATCTTCCA
TGTACATACAAGTCTCGGCATGATGCTGCTGCTGACTTGATCCATATATATGCTTATACG
AAGTGCTTTTTCAGAATACGGGAATACAAAGCTGTAACTTCTCCACCAGTATATATTAGT
CCGCTTGACTTGGGTCCCAAGTACAAAGATAAACTGGGAACAGGTTTTCAGGAGTATTGC
AAGACATATGGGGAGAATTATTGTTTAGGGCAGCTGATTTTTTGGTACAACCAAACTAAT
GCCGATCCAGATTGTAGCCTTGCTAGAGTGAGTAGGGGTTGCTTGTCCTTACCTGATGTT
GGTTCGTTCTATGCCAAGATTCAGAAGCCTTCTCGGCAGCGTGTATATGGCCCTAGGACT
GTGCGATTTATGCTGTCAAGGATGGAGAAGCAGCCGCAGAGACCTTGGCCCAAGGACAGA
ATATGGTCGTTCAAGAGCGCCCCAAAGATTCTCGGCAGCCCTATGCTAGATGCTGTTTTA
AGTAATTCTCAATTGGATAGGGATATGGTTCAATGGTTAAAACACAGACCTGCCATATTT
CAGGCGATGTGGGATCGATGAATTTTTGCAAGCAGTAGGAACAGGAAGCAGTGTCACTGG
TGAAAGCCGTTTAATTGTTTTGGAATGATTCTCTTAGATTTTTAGTTAACCGCTGCTCCT
TTTGATGGTGGGCAAAAATCATTCCAAAGCGCCATTCGTTGTGCTACTTTCTCATTATTC
TGTACAGTTTTTCATTTTTGTAATTTGTAATTCGTTATCTAGTAGTTAGAGCATTTGTTT
TCCCTATTCTAATTTAAGAAAATATGAAAG
>contig_168 Average coverage: 1887.18
TTATAATAAATTGAAATAAAAAATGAATTTATCCAATTCCAATATTTTTGTTTTTGGTTT
TTTTCAAACGTAAATGATTATTTTAATCCCACCACTCACCATACCCCTTTCTTCTTTCTC
TCTCTCTCCACTTCTTTTTCTCACTGTTCTTTCTTTCTTTCATTTCTGTGCTTTTTTTTT
TTGGCAGCGAATACTTCCACGCTTTCTCTGCCAAAATATCGCTAAACCCTAGAAAATGCT
TCCAGGTAAGGCTTCGGTTTCGAATTCGGTTTCAGCCTGATTGCCAGATCTGAAAGCGTT
TTCTCGATCGAAGTATGATCTTTGTGCTTGAGGAATTGGTGTTTTGTTTGTGAAAAGCTT
TGAGTTTTTGGTACTTTTGGAGTGGTGACTGGGGAGCTTTCCTTTGTTTCTGAACTTCAT
TTCAGGGTGGACTTGAAATGGAGGAGCCTGTAGTACAAACTGGGGAAGAGCCAGGAGAGA
AAATCCAAGTTGCAGAAAAGCAAGTTTCAGATAATTCATCATTAGGAGAGAAGAAAGTTG
CGAAAACTGTGAAACCTGGTTCTTCTGCTGTGATTTCAAAGGCCTCGGTACCGACGGGTG
TTAGTAGGAAGAGGGTGATTGACCAAAAAACCAGTTCGGATGTGAGGAAATCATCTGTGA
CTGGTTCGTCACACAGTTCGAATTCGGGTCCCGGGACAAGGCGAAACAGCACTGGAGGAT
TGGCCGAGAAGCCAACTGTTGCGTCTGCTGCAAAACAGAGCAATGCCACTACTGTGGCTG
GGAAAAAGACAACGGAGCCATCAAGGCGGTCTCTCCCCGAGCTCAGGAGGAGTTCGCTGC
CTTCAGTGGCTACTAAACCTTTGAACAGAAGCAGTATTTCAGAAACTAAAAAATCAACTC
CGGTGGCTTCACCAGCCGACCGTAGTCTGAGAAGATCTACTGAGTCTGTTGTAACTAAGC
AAGCAACAACAGTCAGTGGTAGGTCAACAGTAAGGCAATCATTATCCGTTTCATCTCCTT
CATCTTCTACTTCTTCAAGAAGAGTGACTTCGACTTCATTAGATAGTTCTGGGGGAAGCG
CGATAAGGAAGACGGTTTCTAAGCTTTCTTCTCCATCTTCTCGGTCTCCTACAGTCTCCA
CAGGATTGAGATCTTCGTCTCTGTCTTTATCTCAGGATCGAAGTTCTACTCTATCTGGAC
GTAGGAAAACGGGTACTCCTGATAGCAGGGATTCCAAGTTCATTGTTCTTCCTCAGGTGG
AGATAAAAGCTAGTGATGATGTGAGGTTGGATCTCAGAGGTCACAGGGTTCGCAGTCTCA
CAGCCAATGGGTTGAACTTGTCATCAAATTTAGAGTTTCTTTATCTTAGAGACAATGCAT
TGTCTACATTGGAAGGAGTGGAGATTTTATCACGGGTGAAGGTTCTTGATTTAAGTTTCA
ACGATTTCAAAGGGCCTGGTTTTGAACCTCTTGAGAATTGCAAAGCCCTACAGCAACTTT
ATCTAGCTGGAAATCAAATCACATCACTTGCAAGTCTTCCCCAGCTTCCTAATTTGGAGT
TCCTCTCAGTTGCTCAAAATAAGCTGAAGTCTTTATCAATGGCAAGTCAACCACGACTAC
AGGTCTTAGCTGCTAGCAGAAATAAAATTTCAACTCTAAAGGGTTTTCCTTATTTACCTG
TCCTTGAGCATTTACGAGTTGAAGAGAATCCAGTTCTTAAAATGCCTCATTTAGAAGCAG
CATGCATTTTGCTTGTTGGACCTACCTTGAAAAAGTTCAATGACAGAGATCTTTCTCGGG
AGGAGGTATCAATTGCAAAACGTTATCCTGCACAAACATCGTTGTGCATCAGAGATGGTT
GGGAGTTTTGCCGTCCAGACCATGCAGCAGATTCAACATTTCGCTTTCTGGCTGAACGAT
GGAAAGAGAATTTGCCTGCGGGTTACTTGGTCAAGGAAGCCTCTGTGGATCGACCTTCTG
AAGAAGATGCTTGTCACTGCCACTTTACGTTTGTGCAAGAGAGCACTTTGAGTGTTGATT
CACAGCTAGTTTTAAGATATCAATGGTTTGTGGGTGACAGAACACCAACAAATTTCACTG
TTATTCCTGATGCCAGGGAAGAGGTTTATTGGCCCAAGCATGGAGACATTGATAAAGTAT
TGAAAGTTGAGTGTACTCCTGTAGTGGGAGAAGTTGAGTACCCTCCTATATTTGCGATTT
CTTCACGAGTTTCACGAGGAAATGGAATCCCAAAGGTTGTGAACCTTGAAGTTCATGGAG
AGCTAGTGGAGGGGACCGTTTTGAAAGGCCATGCTGTGGTTGCATGGTGTGGAGGTACTC
CTGGAAAGGGAGTTGCCAGTTGGTTAAGGAGGAAATGGAATGGCAGTCCTATTGTAATTG
CTGGTGCTGAAGATGAAGAGTATTTGTTAACTGTAGATGACGTTGATTCCAGTTTGGTTT
TTATGTACACACCAGTAACAGAAGAAGGTGCCAAGGGCGAACCACAATATAAATACACCG
ATTTTGTTAAAGCAGCTCCTCCATCCGTTTCTAATGTCCAAATCATTGGAGATGCTATTG
AAGAAACTACTGTCAAAGGAGTTGGTAAGTACTTTGGAGGAAGAGAAGGCCCCAGCAAGT
TTGAATGGTTACGTGAGAATTTGGATACTGGAGACTTTGTGTTACTCTCAACTGGCACAT
CTGAGTACACCTTAACTAAGGAAGATGTTGGACGACGCTTGGCATTTGTATATATACCTA
TTAATTTTGAAGGTCAAGAAGGGGAATCTGTTTCAGTGGTGTCTAATGTAGTGAAGCAAG
CACCTCCGAAGGTAACAAATGTCAAGATAATTGGAGAAATAAGAGAGAACAGTAAGGTTA
CTGTGACTGGAATCGTTACTGGAGGAACTGAAGGATTTAGTAGAGTACAATGGTTCAAAA
CTGTTTCTTCTACTTTGGATGGTGAGAAAGACCTTGAAGCGTTAAGTACGTTAAAGATTG
CTAAGGCATTTCGGATACCTTTAGGAGCAGTTGGCTATTACATAGTTGCAAGATTTATCC
CCATGACCCCAGATGGTGAATCTGGTGAACCAGCATACGTCATATCAGAGAGAGCAGTTG
ACACTCTTCCTCCTAGCTTAAATTTCTTATCAATTACTGGGGATTACACTGAAGGTGGAA
TCTTGACAGCATCTTATGGTTACGTGGGTGGTCATGAAGGAAAAAGTATTTATAAATGGT
ATCTTCATGAGGTTGAAAATGAACCTGGTAATCTAATAAATGAGGTTTCAGGAATTCTTC
AGTATCGTATTACCAAAGATGCCATTGGAAAATTTATTTCTTTTGAATGCACCCCAGTGC
GTGATGATGGAACTGTGGGTGAGCCAAGAACATGCTTGGGGCCGGAACGCATTCGACCTG
GAAGTCCAAGATTGACTTCTCTACAAATAGTTGGAACTCACATTGAAGGAACTACACTAA
GTGTTGACAAAAAATATTGGGGCGGTGAAGAAGGAGAATCAGTTTTTCGATGGTTCCGGA
CTGCTTCAGATGGCTCACAGAATGAAATTTGGGGTGCCTCCACTTCTTCATACATGCTCT
CACTTGGTGACATTGGCTTCTTCATCTCAGTATCATGCGAACCTATTAGAACAGACTGGG
CTCGTGGGCCCATTGTTCTCTCTGAACAAATTGGACCTATCATTCCTGGCCCTCCTACTT
GTCAGTCCTTGGAGTTTGTTGGATCAATGATAGAAGGTCAGCAACTGAGCTTTGTTGCAT
CTTACAGTGGAGGGGAGAGAGGATCTTGTTTCTATGATTGGTTTAGAGTTAAAAGTAATG
GTGCCAAGGAGAAACTGAGTACTCTAGAGTATCTGGATTTGACTCTTAATGATGTGGGAA
CATGTGTTGAACTTGTGTACACTCCCATGCGTGACGATGGAATGAAAGGGAATCCTAGAA
GCATTTTATCTGATGTGATTGCCCCTGCGGATCCTGTGGGAAGGGAGCTTGTAATCCCTG
ATTGTTGCGAGAATGAGGAAATAGTTCCCCAAAAGACATACTTTGGTGGACAGGAAGGTG
TTGGAGAATATATTTGGTATAGAACAAAGAGTAAGCTTGATGAAACTGCTCTAATGGAAA
TATCTGATGCATCTGAAGATGTGGTTATATGCGGCAAAACACTAATGTACACACCATTAC
TTGAAGATGTGGGGCATTATTTGTCTTTTTATTGGTTACCCACTCGTTCTGACGGAAAAT
GTGGAAATCCTTTAGTGGCAATTTCTGACTGTCCTGTTGAACCAGCTTTACCTGTAGTGT
CTAATGTTCGCGCTGTAGAGTTGTCTTCGGGTATTTATTATGGAGAAGGGGAATATTTTG
GTGGATATGAGGGGTCAAGTCTTTTTAGTTGGTACAGAGAAACTAATGATGGAACTATCA
TTCTTATTAATGGAGCCATTTCTAGAACCTATGAAGTTACCGATGATGACTACAACAACC
GGCTATTATTTGGGTATACACCTGTTCGTTCTGATTCTGTTGCGGGAGAACTAAATTTGT
CTGACCCAACTGGAATTATTCTTCCAGAACTTCCAAAAGTAGAGGAGCTTGTCCTGACTG
GAAAGGCGATTGAAGGTGATGTGCTAACTGCTGTTGAAGTGATCCCAAAGAGTGACACGC
AACAGCATGTGTGGAGCAAGTACAAAAAAGATGTTAGATACCAATGGTTTTATTTATCCG
AATCAGGAGAGAAGAAAGACTTTGAACCATTAACTGCACAACGTTCTTGCTCGTACAAGT
TGCGGTTTGAAGACATTGGACGGTGCTTGAAATGTGAATGCATTGTGACTGATGTGTTTG
GAAGATCAAGTGAGCCTGTGTATGCTGAAACAGCACCTATCCTACCAGGTATTCCTAGAA
TAGATAAGTTGGAAATTGAAGGTAGGGGTTTCCATACCAATCTATATGCTCTTCGTGGTG
TTTACAGTGGAGGAAAGGAAGGAAAAAGTAAAATCCAGTGGCTAAGGTCTATGGTTGGAA
GTCCTGATTTGATCTCTATACCAGGAGAGGTAGGAAGGATGTATGAAGCAAATGTTGATG
ACGTGGGGTACAGGCTGGTGGTCGTCTATACTCCTGTGAGAGAGGATGGAGTGGAGGGAC
AACCTATCTCTGCCTCAACAGATCCCATTGCTGTTGAGCCTGATGTTCTTAAAGAAGTGA
AGCAGAAGATTGAACTTGGATCTGTGAAGTTTGAGGCATTGTGTGATAAGGATCGATCTC
CGAAAAAGGTTCCGGTAGTGAGCAACCTTGAGAGAAGAATTCTTGAAGTCAACAAAAAAA
GGATTAAGGTTGTGAAACCAGGTTCTAAAACGTCTTTTCCAGCAACAGAAATTCGGGGTA
CTTATGCACCTCCATTTCATGTGGAGTTGTTCCGAAGTGATCAACACCGGCTTAAAATCG
TAGTTGACAGTGAGAACGAGGTTGACCTGATGGTGCAAACTCGACACCTCCGAGATGTTA
TAGTTCTCGTGATAAGAGGCCTTGCTCAACGATTCAACAGTACATCCCTCAATACTCTAC
TCAAGATAGATACATAGTAAAAAAACATCAAGACTCCATTTTATTTCATGATTTTTCAAT
CTTTCTTGTCCATGGAAAGTTCTGTCATTATTCTCATTGTTTTCGATACAAGATCACACT
ATATTGGTATTGGCGTTTTCAACCTGTTGTGTAAAAAAAAGAGATATTGTAATGTATAGT
AGTTAGGCTTCTTGTGTCAAATTAGTGTAAATTATGATATTTTTTGTTACTACAGCACTC
AAATTTGCAGGTGGGGTGGTGTACGGTATTCTTTGTGTTCAGATAATTTTGTTGTGTATT
CTCCACCCATGTAAAAAACTACAACTTTTATTTGTTTATTTATTTCAACCTTAAAAGTTT
TCTTATTACCATAGTTTAAAAAATC
>contig_169 Average coverage: 1212.75
ATTTCGTTTACTTTTGAATGAATGGCTTAGAGTCCTTATTTGACTTTTTCTCTGGTTAGA
AAGTTCTATCCAATTAGTTTTTGTATTTGAAAGTTCGAGTCTTTGTTTCATTTTCTAGTA
GGGCCTACAAGGTTTGATCTTTCTAGTTTTTGATTTTGTTTGCCGCCAAAATTATCCGTT
GCAGGTGTAATCTGTTGTAATTTTTTAATTCTAGGGTTTTTGATTGAGTTCTGCATTTAT
CCCCTTTTTCTTATTTGTGAAGTTTTTGATAAAAAACAAGAATTGGGTTCTTCTTGTTTT
TCTCACTTTTTCCAATTTTCACATCTTTGGTATATATGTTTGAAATAAATTTGGTAATTA
GAGTCCGCTTTCTGTAGAAGAAAAGTACGTATTTTTATATGGGGAAGGTTAACCGAGCAA
GTAAACTTTTGAGGCGGTTACGGAAAACAGTCGTGTTTGAAGCTATCTCTTTGGTCTTTG
TTTGTATAGAAAGAAAATATTTTTGCTTTCATTCATGTAAATAACAGAGGAAAACACCTA
TATATCTTTACAGAAAGTAATCTCTTTTTTCTTCGTTACCGCCATTGAACAAAATATATT
AAAGATTTATTTTCTGGGTTTATTGGCATTTTTGTTGTAGGTTTCGATTTGCATAGGTTT
GGTTGATTTTTGTGAATTGCTAATTGTGATCAAGAGAGATTTGGTTTGATGGGTGGCAAG
AGTTCAAAAGAAGATAGTAGTTATAGGACGAGGTCATTAGGTTCAAGGGCTAGTTCTTCT
TCTTGGAATGAGTATCCTGAATCTACTTATGAACAAGGGATTCCAAACTATGCATCTCAA
CAATACTATGCACCTCAACACCAACCCCAACAATCTTATGCGCCGCCAGAATCCTTTGTG
CAACCGGAGTATTATGCTTCCCCGCCGCCGCCCCCACCTCAGGCCGCCCCTTCTGGTGTA
AGGAGATTGGACAGGAGGTATTCAAGAATTGCTGATAACTACAATTCTTTGGATGAAGTG
ACTGCGGCTCTTGCCAATGCTGGCCTCGAGTCTTCCAATCTTATTGTTGGTATTGATTTT
ACGAAGAGCAATGAGTGGACAGGTGCGAAGTCGTTCAACAGAAAAAGCTTGCATCACATT
GGAGATACTTTGAATCCCTATGAACAAGCAATATCCATTATTGGGAAAACCTTGGCTGCA
TTTGATGAAGATAACATGATTCCTTGTTTTGGGTTTGGAGATGCATCTACGCATGATCGA
GATGTGTTTAGCTTTTATCCTGATGAGAGGTTTTGCAACGGCTTTGAGGAAGTCTTGAGT
CGATATAGGGAAGTTGTTCCCCATCTAAAACTTGCAGGCCCTACTTCATTTGCACCAGTA
GTTGAGATGGCCATGACCATTGTAGAGCAGAGTGGTGGCCAATACCATGTTCTAGTGATA
ATCGCAGATGGCCAGGTGACTAGAAGTGTTAATACCGAGCACGGCCAGCTAAGTCCCCAG
GAGCGGAAGACTGTTGAAGCCATTGTTGAAGCTAGCAAATTCCCTCTTTCAATAATTTTA
GTCGGTGTTGGAGATGGACCATGGGACATGATGAAGGAATTCGATGACAATATCCCTGCT
CGGGCCTTTGATAATTTTCAGTTTGTGAACTTCACGGAAATAATGTCGAAGAAAGTTCCC
CCATTACGAAAAGAGACTGAATTTGCTCTGTCAGCATTAATGGAAATTCCTGCTCAGTAT
AAAGCAACAATGGATCTCAACTTATTGGGGAATCTACAGGGTAGATCACCCCAAAGGGTT
CCTCTCCCTCCTCCTGTATATGGCGCGTCATCTTTTCCTAGCTCTAAACCCTCTTATGCT
AGCTTCAGCAAGCCTACTGTGCCTAGCGTTCCATCTTATCCCGTAGAAAGCACCTCCTCT
GTCAGCTCGGCTCCCCCTGCTCCCAGTACAACTTATGATAACCAGGTTTGCCCCATCTGC
TTAACTGATCCAAAGGACATGGCCTTCGGTTGTGGGCATCAGACGTGTTGTGAATGTGGA
AAAGATCTTGAGACATGCCCAATATGTCGAAGCACGATCAGTACAAGAATAAAACTCTAC
TAAGCAGCTGCTGCTTCTGTCTGACCTGAGTCGAGCTTCTTTTCCTTGCCCAACTGGATT
GGTGTTTTAGTCTATTTTCTAGTACCAACATTCTTTTAATTCTTTATTTAAATTTTGTTC
AGAATGTTATGTTAGTATTAGGTAAGGTTGTCATTGTACAAAGGTGTTTGCTCTGTGTTC
AATTGGTTTTTTCACACTACAAGTTTTTTATTGTTGATATGATATGTGACTTGATCATGG
>contig_170 Average coverage: 716.63
GTTGATATCCAGTCTTGTCAGATCAAGCTAAATTTGTCTATGCATTTAGCATAAGATTGT
CGCCTGTTATTTGGTGCAAGCGCTGTTGAATAAGTTAAAAATTTAAATAAGCAATTTGGA
TATGGAAAGTAGAAGACAGTCTCGGAACTTGTCATGTGAACAAGATACGTTGAGTTTTGG
AGATAATGACAGCAATGCTTTGATCTTGCAAAGTAAGAAAAAGAACAAAAGGAAGGGCAT
GGGGTGTGAAGAAATCAAGGCAAACCCAGCTCCTAAATTGAGCAAATCTCAAAAAAAGAA
GATGAAAAAGTTGGAGGAAGAGAAGGAAAAAGCACTTTTGCTAACAAAAAGTTTGGAGAC
TTTACAGAAATACACAATTCCCGATGGTGCATATACTCTTCTAAAGTCATCTAGAAACAT
TGGTCAGGTTGAAACTTTCAAGAAAAAACGTAGAATGATAGTTGAAGTTTCCAAAGCTGG
CTTCGAAGTTCCGTGTAGTGTGCAACCAGTTTCGAGAAGGGACGATGACAATGTTTCTAG
TGAGTGTGAATCTGAGATGGATGAAAGACATTCAAATCAACAATATAACTGGAATGAGAT
GCAGCCAACAGTAGTAGAAAAAGGATTCCAAAATAATACAAATGTTTCTTTGAGTTCCCC
TCAACATCCAGTTGACGATGATGAGCCTATTTTGAGCAATCAACCTGCAGCTGCAGATAG
CGGCAAAAGCGCAAGCTTAATGGTTGACTTAGTGCCAGCCAGGTCAATGGAGAGCACAAA
AGTCAGTCTCAGTAATACAAAACCAACTGTAGTGCATGTATCCAGGCCAGATGAGGTTGA
GAAAAAGAGGAAGGATCTACCAATTGTCATGATGGAGCAGGAAATAATGGAAGCTATCAA
TGATCATCTAACTGTTATTATATGTGGAGAGACTGGGTGTGGTAAAACAACACAAGTTCC
TCAGTTTCTTTATGAAGCTGGTTTTGGTTCAAAACAATATGTTGCTCGTGGTGGTGCTAT
TGGTGTAACACAACCACGCCGTGTTGCTGTTCTTGCCACTGCTAAGAGAGTGGCATATGA
ACTTGGTCTATCTTTGGGTAAACAAGTTGGGTTTCAAGTGAGGTATGACAAGAAGATTGG
CCAAAATTGCTCAATCAAGTTCATGACCGATGGGATTTTACTGCGAGAACTACAGAATGA
TTTTTTGTTAAGGCATTACTCAGTCATAGTTCTGGATGAGGCTCACGAGAGAAGCTTGAA
TACAGACATTCTGATTGGAATGCTATCACGTGTCATTCAAGGCCGTGAGAAAATATATGC
ACAACAACAAAAATTAATGCTGTCGGGGCAAACTATAAGTCCTGAAAATCAGGTTTTTCC
TTTAAAAGTTGTGCTGATGAGTGCTACTTTGCGAGTGGAGGACTTCATTTCTGGTAATAG
GTTATTTTGTGTTCCTCCACCTGTGCTTGATGTTCCTACGAGACAGTTTCCAGTCACTAC
ACACTTCTCAAAAAGAACAGAGATTGTGGATTATATTGGCCAAGCATACAAAAAAGTCTT
AGCTATTCACAAGAATCTTCCACAAGGAGGTATATTGGTGTTTGTCACTGGGCAGAGAGA
AGTAGAGTATTTGTGCCAAAAGCTACGTAGAGCTTCAAAAGAACTGATTATGAAAGCATC
CAAAGAAAGTGTTGAGGCTGATCCAACAGACACTGATATTAAATCTGTTGGTGGAATAAG
CATGGAAGAGATTAATGATGCTTTTGATACTCGTGGAAATTCAACACAGGAGCAAACCGA
CGTGTTTAGCTTAAATGATGGTGATCAATGCAATATGGATGAGGATGAGTTGGATTTTTC
ATATGAATCAGAAACAGATAGTGACTTGGAATTTGATGGTGAAAATGAAAATTCACTGGG
AGAGAAATCATCAGAAATTGACTCCACACTTGTGTTGGGAGATAATGGGAACCTTGATTC
ATTGAAAGCTGCTTTTGATGCTTTATCAGGACAGACTGCATCAAAGGCTAAATCTAATGG
GCAAAAACCTGAATTTGCTAATCAGGAATCTTGCTTAGAGCAATCCAATCCTAACAAGGT
GAGCACAAATGGAGCCAGAAATGGTTTTTGTGTTGGTGGTCTGTGTGTTCTTCCCCTGTA
TGCCATGTTGCCTGCAGCAGCACAGTTACGTGTATTTGAAGATGTCAAAGAAGGCGAGAG
GCTTGTTGTTGTGGCAACAAATGTGGCTGAAACCTCTTTAACTATTCCTGGAATAAAGTA
TGTTGTTGATACAGGAAGAGAGAAAGTGAAAAATTACAACTCTTCCAGCGGCATGGAATC
ATATGAAATTCAGTGGATAAGTAAGGCATCAGCTGCTCAACGTGCAGGAAGAGCCGGAAG
AACTGCTCCAGGTCATTGTTATCGTCTATATTCTTCTGCAGTGTTCAACAATATATTTCA
TGAGTTTTCGCTGGCCGAAATATTAAAAGTACCTGTTGATGGTGTCGTTCTTCTCATGAA
ATCCATGCGTATTGATAAGGTTGCCAATTTTCCATTCCCAACTCCTCCTGAGAAGTCTGC
CCTGGTTGAAGCAGAGCGTTGTTTGAAGGTTCTTGAGGCACTTGATAGTGATGGTAAACT
GACAGCTTTAGGAAAGGCCATGGCTCGTTACCCCATGAGTCCTCGTCACTCTAGGATGCT
CCTTACTGTCATTCAGATAATAAAGAAGAAGAAAAGCGATTCTCGTCCAAATCTTGTTCT
AGCATATGCAGTTGCAGCAGCTGCAGCTTTGAGCTTGTCAAATCCTTTTGTCCTACAGTT
TGAGGAGAGTCGTACTAATAAAAATGACTTAGAGCAGGAACCAAGTTTCGATGCTTCAGA
GAACAACAAAATTACAGATAATAAGCAAGAAAAATTAAGGAAGAAGAAACTCAAAGAAGC
TTGTAAGTTGTCTCGGGAAAAATTCTCTAATCCTAGTAGTGATGCAATGTCTGTAGCCTA
TGCACTGCAGTGTTTTGAGCTTGCTGAAAGTCCAACCGAATTCTGCGATGACTATTGCTT
ACATCTCAAAACTATGGAGGAAATGTCCAAGTTGAGAAAACAGTTGCTTCGGCTTGTATT
TAGTCATAGCAGTGATAGTGATCTTGAGCAAGATTTCTCATGGACGTATGGAACTTTAGA
AGACGTAGAACAATCATGGGGCCAGTCCTACAATAAACACCCTCTTTCACTGTATGAGGA
AGAGCTCTTGGGTCAAGCTATATGTGCTGGTTGGGCAGATAGAGTTGCTAAACGCTTAAG
ATTAAATTCAAAGTCATTAGAAGGCGAAGAACGAATTCGTGCAAATCGGTACCAGTCTTG
CATGGTTAAAGAATCTGTGTTCCTTCATCGTTGGTCGACTGTAGCAAACTCAGCCCCTGA
ATTTGTAGTTTACAGCGAACTACTACAAACGAAACGACCATACATGCACGGAGTGACTAG
GGTAAAATCTGAATGGCTTGTCGAGTATGCTCGTTCTCAATGCACTTTCTCTACACCCTC
AGAAGATACCAAACCTTATTACGATCCTAGAACTGACCAAGTATTGCATTATCTCATACC
AAGTTTTGGCCCTCATTTATGGGTGCTTTCACCATTTAGCTCACCTATTACTGATAGTAA
CCAAAGACTTGTAGCCTTTGCTTATGCCTTGCTTGATGGGCAGGTGTTGCCATGCTTAAA
AAATGTCAAAAATTTCATGGCAGCTCCTCCTAATAGCATTTTGAGAGTTGAGGCATCAGG
ACAGAGAAGAGTGGATAATTTACTTGCCAAGTTAAAGAAGAGGTTCATAGATAGCTGTGC
CAAGTTAGGAAATGTATGGACTGAGAATCCCAGAGAATTATATTCAGAAGTCTTGGACTG
GTTTCAAGTCAGTTATCGTAAGAATAGTGACAAATTTGAAGGGCTATGGTCGCAAATGCT
TTTTGAGGTTAATTTAGAAGTACAGCAACGTTTCCCCAGCAAAAAGTCTAAGAGAACTAA
ATTAAAATGAAAAAACAATTACAGAATGTTTATGGAAGAGTCATACAGCGTTTTGTAATT
CGATTTTTGAGAGAAGAAAATTTTGAAGATGTCTTCTCCAAGTTTTGTATCATGTATTGG
CTAGTCTTTTGATTCTCTTAATATTATATTTAATGGAGTAGGCAAGGATTCTCTTTTACA
CCTTTCGTTTTCAAAGAAGAGTTACAGTTTAACATTACCCATA
>contig_171 Average coverage: 20846.10
ACTTTTCTCCTTTTTATTATATTTAGGGTTTCCTTTTTACTCTTCCTTCTCCAAATGGGT
TCCGCCGACGTCGAGTACAGATGTTTCGTCGGAGGGCTCGCATGGGCCACCGACAGCAAG
TCTCTGGAGGATGCTTTCTCTACCTTTGGCGAAATCCTTGAATCGAAGGTCGGTTTGTTG
CAGAGATCGGATCTGACCCGATTTGGATTTGTCGATCCCATCTGATCTGTCTTCTCTTCT
GCTCTGTCCTCTCATCTCATCTGTGTTTTGTTACTCTACTACTGCTACTTGATCTATTCT
GTTACTATAATGATACATATTTTTCTCAAACTATATATCGGTACGTTCATCGTCATCTTT
TACCTAAAGACGAAGATCCGATCGGTTTATTTGTTTTATTAATCTTTTGATTTTATTTTA
GATTTTGTTCTGGTCTAGATCTAACTGTGTTGTTGGTTTTGTTTCAGATCATTAACGATC
GTGAGACTGGAAGATCAAGGGGATTCGGATTCGTTACTTTCTCTAACGAAAAGGCGATGA
GAGATGCCATCGAGGGCATGAACGGCCAAGATCTTGATGGACGTAATATCACCGTTAACG
AGGCCCAATCACGCGGAAGCGGTGGTGGCGGCGGCGGTGGTGGTTACAGCCGCGGAGGTG
GAGGTGGAGGCTACGGGGGTGGTGGTGGCTACAGCCGCGGGGGCGGTGGTGGTGGATACG
GTGGTGGCCGTCGTGAGGGAGGTGGATACGGAGGTGAGAGTGGTGGTGGATACGGAGGCC
GACGTGAAGGTGGTGGCTATGGAGATGGTGGTGGTTCCCGTTACTCCAACAGAGGAAGTG
GTGGTGGCGCCGCCGAAGGCAACTGGAGAAGTTAGATCTTAAGGGTTTGATAATACTCGT
TGCTTTAGGGTTTGGTTGGTTCGTAATGTGTTTTGGTTCTGTTTGGTTCAGTTTGGTTAG
CTCTATTTTTGATCTATGGGGTCTGTGATGCTGCTCTGGTGAAAATAGATGTTCTATCTC
GTTACTTTTTCCTGAAATATTAACGACTTTTCCTTTTACATGTATGCATAATCACACCTT
TTCTATTTCTTGTTTTTTCTAATTCAATCTTCCCTTTTATTTTATAACCAAAAAATAAAT
AATAAACAATTCGAATATTATTATCCTATGCGGTATTCTAATGCTATTAATCAATTACAT
CA
>contig_172 Average coverage: 13414.04
GTTTGGCAGATTTTGTAATTATAAGATATTTTGGGGATTCTTATGAAAACAAAAGAAGTG
GTCTGTCCCCGCACCCTTACAATAATCATAAAAGGCTTGAGAGTTAAACCCTAGCTTCTT
TCATTTTGGGTTACACCAGGCGGCGAGCGAGGCAGAGCAGCGATAAACCTACACCACCAT
GGGTATCGATCTAGTTGCAGGAGGTAAGTCCAAGAAGACCAAGAGGACCGCACCCAAATC
CGATGATGTTTATCTCAAGCTTCTTGTCAAGTTATATCGCTTTCTTGTGCGAAGGACTGG
AAGCAAGTTCAATGCAGTTATTCTCAAGCGTCTTTTTATGAGCAAGGTCAACAAGGCACC
ACTTTCTCTTTCTAGACTGATCCGTTACATGCAAGGAAAGGAAGGTAAGGTTGCTGTGCT
CGTTGGAACTGTCACCGATGACATTCGGGTTCATGATGTTCCAGCAATGAAGGTCACTGC
ATTGAGGTTTACCGAGACTGCACGTGCCAGAATCGAGAAAGCAGGAGGGGAGTGCCTCAC
CTTTGATCAGCTTGCTTTGAGAGCACCTCTTGGGCAGAACACGGTTCTTCTAAGAGGTCC
AAAGAATTCACGTGAAGCAGTGAAGCACTTTGGTCCAGCTCCTGGTGTGCCTCACAGTCA
CACTAAGCCCTACGTTCGCTCAAAGGGAAGGAAGTTCGAGAAGGCTAGAGGAAAGAGGAA
CAGCAGAGGATTTAGGGTTTAAGCTGAGTTTAGTAGTAATTAAAAGCAAACGACTATCTA
TTCTCTCCGACAATTCAATTTTGTTTGGTCTTATGCTTTTTCTTGTTCTTGTGTTACATT
ACATGGATTTTCAAACTTGGATTGGTTGTTGATGCTAGTTATTTTGATTCTCTTTCCCAT
TTTATAAAATGACATTTAATACTTTAACGTATTTGTTCTAATTTTAAATTGCCAATAGTG
ATTACAATTTTAAAAAAGAAAGAATGATACAAGTGATGATAAATAAGGTCATTGTATAGA
GCTATATGAATCTTTAGGAGCAATGTTTTAGTGTTTGCTATTTGATATCAATGCTTGATA
TGAATTTCTTTCATGATGTACA
>contig_173 Average coverage: 2095.73
AAAAAAAAAAATAAAAATAAAAAATAAAAAATAAAAAAAAAGAAAGAAAATCGAGAGAGA
AAGGGAGTTATGGGGAAGGCAATGCAATTTTCCCAAACCCTTCTCACATTTGGCGCCTAA
TTATCTCCCAACACCCAATTCACCATTCTCAAAATCAACTTCCCCAATTCCCCAAATTCA
CGCCATTGTTAACCCCACAAACCCTCTCCTCTCTCTCCCCAACTCATCGCCCATGACCCA
CCCTCACCATCAACCTCCCATTCCGCCTCCGCCTCCGCCTCCTCCGCCGGGTGTTCTCCT
TCCCGCTGGTGTTAACACTGGAACAGTTCAGGTCAGGTGCGCCGGTTGTCGTTCGATCCT
GACGGTGACTTCCGGGGTGTTGGAGTTCGTCTGCCCTTCCTGCAAATTGCCCCAAATGCT
TCCGCCGGAGCTCTTGAGTAGGCCCCAGAAGTACGTAGCTCCCGCAGCTTCTTATACTAA
TCCTCCTTTTTCTTCCTCTTCTCCTCCACCTCAAGTGCCGGCCCACGGTATCGATCCCAC
GAAGATCCAGCTCCCTTGCGCCAATTGCAGAGCAATCCTTAATGTGCCGCATGGACTTGC
TAGGTTCTCTTGTCCGCAGTGTGGCGTTGACCTTGCCGTCGACTTGTCCAAAATACCTAA
GGTGACCCCGCCGCCTCAGCCTCAGCCTCTTGCTCTTCCTCCTCCTCCTCCACCTGCCGA
AGAGGTCAACGAGGAGGCCATTGAAGTGGAAAGGGAAGAAGACGAAGGGGGAACAGCTGG
TGAAACATTTACGGACTATCGCCCTCCAAAATTATCAATTGGACCTCCTCATCCAGATCC
TATTGTGGAGACATCTTCCTTGTCTGCTGTACAACCACCTGAGCCTACTTATGACCTTGA
AATCAGGGATGACTTGGAAGAATCCAAGGCTTTGTCATGTTTGCAGATTGAGACATTGGT
CTATGCATGTCAGAGGCACCTTCATCATCTTCCTAGTGGCGCTAGGGCCGGATTCTTTGT
TGGAGATGGAGCAGGTGTGGGTAAAGGCCGAACAGTTGCAGGGTTGATATGGGAAAATTG
GCATCATCATAGGAAGAAAGCGTTGTGGATTTCTGTTGGTTCAGACCTGAGATATGATGC
AGAAAGAGACTTAGCAGATGTTGGCGCTAAAGACATAACGGTTCATGCATTGAACAAACA
GCCATATTCTAAGTTAGATTCAAAGGCAAATAAAGTCATGGAGGGAGTTATATTTTTGAC
ATACAGCAGTCTCATTGCATCCTCTGAGAAAGGTCGTTCTCGTTTGCAGCAGCTTGTTCA
GTGGTGTGGACCTGATTTTGACGGTCTCATTATATTTGATGAGTGCCACAAAGCAAAAAA
TCTGGTACCTGAAGCTGGAAGTCAGCCAACACGAACCGGGGAAGCAGTTGTAGAAATTCA
GGATCAACTTCCTGAAGCTCGTGTTGTTTACTGCTCAGCTACTGGTGCTTCTGAGCCACG
TAATATGGGTTATATGGTCCGTCTTGGTCTTTGGGGAGCTGGAACATCTTTCCTTGATTT
CAAAGACTTTTTAGGTGCTCTTGAGAAAGGAGGTGTTGGAGCACTTGAACTTGTTGCCAT
GGATATGAAAGCAAGGGGAATGTATGTGTGTCGCACACTTAGCTACAAAGGGGCAGAGTT
TGAAGTTGTTGAAGCACCGCTAGAAGCGGCTATGATGGAGATGTATAAAAGAGCAGCAGA
ATTCTGGGCTGAGTTACGAGTAGAAATACTGACAGCACTTAGTGCCTATGAAAATGAGAA
GCCTAACTCTAGCCAAGTATGGCGGCTTTATTGGGCCAGTCATCAGCGTTTCTTCAGACA
CATGTGTATGTCCGCTAAGGTGCCTGCTGCTGTAAGATTAGCTCAGCAAGCATTGCGTGA
AGATAAGTGTGTGGTTATTGGCCTTCAGAGTACTGGGGAGGCGAGAACCGAGGAAGCTGT
TACAAAATATGGACTTGAGCTTGATGACTTTATTTCTGGACCTCGAGAACTGTTGCTGAA
ATTTGTTGACGAAAACTACCCATTGCCTGAAAAACCTGAACCTCTCCAAGGGGAAGATAG
TGTAAAGGAGCTTCAGAGAAAGAGGCACTCAGCAACTCCTGGTGTTTCTATGAAAGGAAG
AGTGAGAAAAATTGCAAGATGGAAACCTGCAAGTGACGTTGAAAGTGATGAAGAATCTGA
TTCTGATTCTGGTCATGAGTCTACTGAATCAGATGATGAGTTCCAAATATGTGAGATATG
TAGTTCTGAAGAGGAAAAAAAGAAATTGCTTCAGTGCTCTAGCTGTGGACAGCTTGTCCA
TCCTGCATGTCTTGTTCCTCCAATGACAGATTTAGTCTCGGGAGATTGGTCATGTTATTC
CTGCAACATCAAAACCGAGGAATATCTTCGAAGAAGACACGCATATGTAACAGAACTTTT
AAAGAGGTATGAAGCAGCTTTGGAGCGTAAATCAAAAATTTTGGAAATTATTCGATCTAT
GAATCTTCCAAACAATCCTTTAGATGACATTATTGATCAGCTTGGGGGTCCTGATAACGT
GGCAGAAATGACTGGTAGGCGTGGCATGCTTGTGAGGGCCTCTAATGGGAAAGGTGTAAC
TTATCAGGCACGAAACACAAAAGATGTTTCCATGGAAATGGTGAACATGCATGAGAAGAA
GCTTTTTATGGATGGTAAGAAGTTTGTTGCTGTAATATCTGAGGCTGGGTCAGCAGGTGT
TTCACTGCAAGCAGATAGAAGAGTCCTGAATCAGAAAAGAAGAGTGCATTTGACATTAGA
GCTTCCATGGAGTGCTGACCGTGCAATCCAACAGTTTGGAAGAACTCATCGATCAAATCA
AGCATCAGCCCCTCAATACAGGCTACTTTTTACTAACCTTGGGGGAGAGCGCCGGTTTGC
ATCTATTGTTGCCAAGAGATTACAATCTCTTGGAGCCTTAACACAAGGAGACCGCAGGGC
AGGACCATCTTTGAGTGCCTACAATTATGATAGTGCTTTTGGAAAGAAGGCCCTGGTGAT
GATGTATAAAGGAATCATGGGACAGGAAAATTTGCCAGTTGTGCCGCCTGGGTGTTCATC
TGAAAATAAGGATGCAATTCAAGACTTCATTGTAAAGGCACAAGCTGCTCTTATGGCAGT
TGGAATAGTTAGGGACGGTACTGTAGCTAATGGGAAGTATGGAGGCCGTATAGTTGAATC
TGACATGCATGATGTTGGTCGTTTTCTCAATCGTATATTAGGACTGGCACCTGAGATTCA
AAATAGGCTGTTTGAGCTCTTTGTAAGCATTTTGGATCTTCTTGTTCAAAATGCTCGAAT
TGAGGGAAGTCTTGACTCAGGGATTGTTGATATGAAAGCTAACATTGTGGAACTACAAGG
AAAACCAAAGACTGTCCATGTTGACCAAATCTCTAAGGCGTCTACTGTGCTCTTTACATT
TACTTTGGATCGAGGGATCACGTGGGAGTCTGCAAGTACCTTGCTCGAAGAAAAACAAAA
GGATGGGCTTGGCTCAAGCCATGATAGTTTCTATGAGTCGAAACGAGAATGGATGGGCAA
ACGTCACTTCATTTTGGCATTTGAAAGTTCTACAGGGATGTACAAGATAGTTCGTCCTGC
TGTTGGAGAGTCAGTACGGGAAATGTCTTTGGCAGAGTTGAGAAGCAAATACAGAAAAGC
TTCTTCTTTAGAGAAGGCTCGCCGTGGCTGGGAATCCGAATATGAAGCTTCATTGAAACA
GTGCATGCATGGTCCAAAATGTAAGCTAGGAAACTTCTGTTCGGTTGGTAGAAGAATACA
AGAAGTTAACATTTTAGGCGGCCTCATTCTGCCCGTCTGGGGCACAATTGAGAAAGCCCT
TTCTAAGCAGGCCCGTCAAAGCCACAAGCGGCTTCGAGTTGTGCGGATAGAAACTACTAC
AGATAGCCAGCGCATTGTTGGATTACTTGTTCCTAATGCGGCAGTTGAAACAGTACTCCA
AGGCTTAGCTTGGGTTCAGGATGTTGATGATTGATGCCAATTACTAATCAGATGGTAACT
ATCAAGATTATTTTGATGCTTCTTCTAGTTTCTGAAGAATTTTATGTTAATAAAATTAAG
GAGAACGAAAAAAAAAAAAAACTAGGTGTCGTCGTCTTCCATGCGAAAGAGATGGTCTCA
CGAAGTATTTCTGCAACCTCGAATGACAACTGTGCAGTCTCATTCTTATTAATTTTGGCT
TGATTTTTTGGCCTTGTAATTTTGTCAAATGCTACAGACAAAATGTCTCACGAATATGCT
AATAGTTTTGTAACTGACAGTACAATTTTTAATGAAAATGATAGATGAAATATAAAATTT
CATTTTTTTGTGCAAAGGTTGAACTGTCCAAAATCCAAAAGATTACAGCAATAAAACGCC
CAACAAACTCATTGATTCAAGCAACCATTTCAATCTCTTATTTCCTATTATCATAAAAAC
ACTTGAGATAGGATTGAAAAGATCAGCACACAAAAGTAGCATCAACATGATGGTCACTGC
AATAGAGACCAGGCTGCTGAGTAAAGCCTTGACTCTTAAGCTTTTTCCTAGCCTTCATAA
CAAGCTCCTGGTACGAAACATCACCATCTGTCTCAGCAAGGATTATCTGGATTGCATTGC
TGAGAGCTCCATAAGCTTCAGCAGCATTCCCGCCCGGAGCAGCATCAGCAGAAGTTTGGT
GTGTTTGGCATCCACTAATCAAGATCCCGCCATCGGGAAGTGCCCTCTTGCTTGATCCTG
CATAAACCTCTTCTTTGCTGCCAACCTTTGTCTCCATTGCAGGCTTTGCATAATCTTCAT
CGTCCTCGAGTTTATGCTTGAGGAACTCCTGTGCCAAACTTCCCACCATCCCAAGCAAAC
CGCTACCGCCTTCTCCACCCTCCTCGCCATGACCACTGTGGTTGAGTTTGTTCAGAATGA
CCTTCATGAACTTCTTAACCTTGGGGCTGGCATCTTCACCAAAGACATCAAAAAGGGTTG
GCCTCACTTTCCCAACATCAATGTCTTCTTTACCAGTCTGCTGCTTAAGCATTTCGATGT
AAGTGGAGACAGAAAGAGACCTACTCTTCACCTTGATTCCATCTATCTCAAACTCTCTCT
CTTGAACATCTTCATCTTCATCATCATTGTCACGACCATGGTGGCGCAGTTTNNNNNNNN
NNNNNGAATCATCGTCATCTTTCTTTGTGCTCTCCCCAATTTGCTCCTTAGCTTCGTCAA
TGAGGCCACCACTATGGCAAGAATCAGACACAATTGTCAACCGACAACCATCCGGAATTT
GGTCAACGAAATCTCTGAAGTCGTCATCAGTAATGAGATTCATGTCACAAGGAACTATGC
ACTCATCATAGCCTGTATCATCGTCCTCGCCAGTCTCGGCAGGGAGACGAGTACCGTGGC
CACTGTAGTGAACGAAGAGGAAATCCCCAGGGCTTCCGGATCGGATGAGACGAGAGAGAG
CGGCGCGGATGTTCTTGCCTGTGGGTTGAGTGTAAGAGTCATCGGTATCGATGAGTACAG
TAATGTCATCCTCACTGAATCCATACCGATCAATCAAGCACGTGTACATCCTTTTGACAT
CGTTTATACATCCTCTCAATTCTGCCTTCGTTCCTGGGTAATTGCAACCGATCAACAATG
CCTTCTTCGCCATTTTT
>contig_174 Average coverage: 3285.34
TGATATATGTAACTTATCAAAAGAAAAAGAAAATTACGTTTTTCCATGGATATTTGGTAT
TTTGATTTACAAAAAATCCATGCACAACTTTTTTTTTTTCATTTTTCCTTTTGAATATGT
TGCATAATATTAACATTGATAAAAGAAAAAAAAAATTAAAAATCTTGGCAGCCTTTGTAA
TTTTGTTTTCTTTATTATATAAATAAAAAAGAAAGATATAATATTAAAAAATAGAAAAGT
TTTAACTAAGACTTGAGCTTTTGAGCTGACACTATCATATTTAATGGGGGGCAAGTAGAT
CGGTTGAGCAAGTGACCAGAGTAACTATAATCCAAACCAGAGCACAATGGTCACAGTGTT
TCCAGAGCTGTAGTGGATCAGAAGCTCAGAGCTTCTTTCTCTCTTTCTGAAAGCATTTTC
TTGATTCGAGTACCCTTTTCAAATTTATTTCCCTCCACAGAGTTTTTAAACCAAAAAAGA
CAACAGAGTGAGAGAAAGATGGAAACTTTCTCATTTTCCAAGCTCTTAGCTTTGTTCTTA
ATGGCCTTGTTCATGGCTCCTGAGCTTATGATCTGCACTGTAACTTACGATAGAAAGGCC
ATTCTCATCAATGGCCAAAGGAAAATCCTCATTTCCGGCTCCATTCACTATCCAAGAAGC
ACCCCAGAAATGTGGGAAGATCTTATACAGAAAGCTAAAGATGGTGGTTTAGATGTAATT
GACACATATGTGTTTTGGAATGTCCATGAACCTTCTCCTGGCAATTACAATTTTGAGGGG
AGGTACGATCTTGTACGGTTCATAAAGACAGCTCAGAAAGTAGGGCTGTATGTTCATCTC
CGTATTGGACCTTATGTCTGTGCCGAATGGAATTTTGGAGGATTTCCTGTGTGGTTGAAG
TATGTGCCTGGTATCAGCTTCAGAACAGATAATGGACCTTTCAAGGCGGCAATGCAAGGA
TTCACTCAGAAAATTGTTGAGATGATGAAAAATGAAAAGCTATATGAAACACAGGGTGGT
CCAATTATTCTTTCTCAGATTGAAAATGAGTATGGGGTCGAGAGCAAGCAGCTTGGAGCT
GCTGGACGAAACTATGTTAATTGGGCTGCAAAAATGGCTGTTGGGTTGGATACTGGAGTT
CCATGGGTGATGTGCAAAGAAGATGATGCCCCTGATCCTGTGATAAACGCATGTAATGGT
TTCTACTGTGATTCTTTCACTCCCAACAAACCTTACAAACCTAAGCTTTGGACTGAGGCT
TGGAGTGGCTGGTATTCTGAGTTTGGTAAAGCCAATCCCCATCGTCCTGTTGAAGATTTG
GCATTTGCAGTTGCTCGCTTCATACAATCAGGTGGCTCATATATTAACTACTACATGTAT
CATGGAGGAACCAACTTCGGACGCAGTGCTGGAGGTCCCTTCGTTGCAACCAGCTATGAC
TATGATGCTCCAATAGATGAATATGGTTTGATTAGAGAACCAAAATACAGCCATCTCAGG
GAGCTTCATAAGGCAATAAAGCTAAGTCAACAGGCCATAATATCCTCAGATGCAACTATT
ACAAAATTAGGAACATATCAGCAGGCTCACATATTTTCGGGGTCTAGAAGATGTGCGGCT
TTTCTTTCAAACATCCATCCAAGCTCACCTGCCAGAGTGATGTTCAATAACCTGCACTAT
GATCTGCCTCCTTGGTCTATTAGTATCCTACCAGATTGCAAAAACGCAGTATATAACACT
GCAAGGGTGGGAGCTCAAATATCACATATGCAAATGTCTCCCACAAGTACTAAGTTGCTC
TCATGGGAATCTTATGATGAAGATCTTTCTTCTTTGGATGAGAGCTCAACAATAACAACT
GTTGGCCTCCTGGAGCAGATAAATGTCACTAGAGATTCTAGTGACTATTTGTGGTACATA
ACCAGTGTCAACATTCCCTCATCAGAATCATTTCTTCGAGGAGGACGAAAACCAACCCTT
AGTGTTCAGTCAGCTGGTGATGCTGTTCATGTTTTCATCAATGGGAAATATTCAGGCTCA
GCCTTCGGGACTAGTGAGCGGAGACAATTTACATTTACTGGACCAGTTGATCTCCATGCT
GGAACTAACAAAGTTTCCCTTCTCAGTGTAACTGTTGGATTACCGAATATTGGAATGCAC
TTTGAGAACTGGAAAACAGGAATACAGGGTCCAGTTTTGTTGACTGGTCTTGACCATGGA
AAGAAAGATTTGACATTTCAGAAATGGTCTTACCAGGTTGGCCTAAAAGGAGAGTCATCA
AACTTGGTCTCTCCAGCTGGATCCAAATCAGTTGACTGGGTCCGAGCATCACTAGCAACC
GGAAGCCAGCAGGCCTTGAGATGGCACAAGGCTTATTTTGATGCACCTGGAGGAAATGAG
CCTTTGGGCTTAGACATGCAGAGCATGGGAAAGGGTCAAGTATGGATCAATGGTCAAAGT
ATCGGAAGATACTGGATGGCTTACGCGAAAGATGGCTGCAGCTCTTGTAATTATGCTGGG
ACATACCGGTCCTCAAAGTGTTTAACTGATTGTGGTGGACCAACCCAAAGATGGTATCAT
GTTCCAAGATCCTGGCTAAAGCCTAGAGGAAATCTAATGGTTGTTTTTGAGGAGCTAGGT
GGGGACGCGTCCAAAATATCTTTAGTAAAAAGATCGCTGACAAGTATCTGCGCTGATGCA
TTTGAAAACCATCCTACCATTGAAAACTACAGAATTGAAAGTGAAGGTGGATCAAGCATG
GATCATGCAGCTAAGATTCATCTCAAGTGTGAACCAGGGAAGACAATATCAAGCATTAAT
TTTGCAAGTTTTGGAACCCCTTTTGGAAGTTGTGGCAATTTCCAGCAAGGAAAATGCCAT
TCACCAAACTCCCTTTACATTATCGAAAAGGCATGCAAAGGTCGTGGAGATTGCGCTGTT
GCTATTTCCAGTAGAAACTTTGGCACTGATCCTTGTCCGGGCGTGCTCAAGCGTTTAACA
GTAGAAGCATTTTGTTCTGCGTAAGCCATTGCAAGAATATATATTCAAAGATGACGAGAA
CTGAGGAGGATGATGAAAAACTTCCCAGAGTTTATTCATATACTGGCCTTATTTGAAAGG
TCAAATTTAATTATGAGAAATAAGAGGGTGATCAACCATTATCAGATGATCAACTGCTCT
GTTAGCATTATGTATCTATATATTTATATGTATAGTTAATAGTAAGCAGGCAATTCTTTT
GCCTCAAGCCTCAATACGGTGGCAATTTTGGTCATCATTTCTTTTGTTAGAAAAAAAAGT
CTAATTATTTTGTAAAGAACTGATCTCTACATCAAGTTCAAGTTTGAATACAAAAGTTTT
TGATTGCTCAAACTTCTATCATGTACAATTTATATACAGAAAACCTGGATAGTGAGCAAA
ATTATTGATCCTGGATCCAATATTATTTACTAAAAATATGTTATCTACCTGGATAATCAT
CAATGATCAGTTATCTGTTAACATTCTTTTCCAGAATAAAAGAAACA
>contig_175 Average coverage: 3161.93
ACTCCTAGTGGTAAAAAACCAGAAAACCAAAAATATCCAATAAAAAGAAAATGCAATGAT
GATCAAATCTTACTCATCATAATTTCATAAAACCCAAAATACAAAAAAAGATAATGACAT
AAACAGAAGCGTTTATGTAACTCAAATAGAGAGTGGGAAAAAAAAAAGGAAAGAAAAAGA
TACAAGCTTTAAGCTTCTCTCTTACTATTATGCTCTGCAACATATATAAATACAGTATTC
TCTATCCCATATCAGATCCTTCTCTCTCTTCTGGTTGCTGTCTAAGGACAGACACACAAG
AGAGAAAGATCACCTACCACACCACTGTGTTTAACTCGTCAGATTATATATTTATATTTA
TATATATTGTACAAATCACGTTATTTGTTTGTTTTGTGGTTAAGGGAAGGCTGAGAGAAC
TCGTGAGAGAGGTTCTTCAACCTTTAGTGGGCATTCATGATCTCAGCTTTACAGAGCTAT
TATTATTATTACATGAGGATTCCCTCTGTGCGTCTAACTCTAAGCAATGGCAACTTTAGA
CAAAACCCATGTTGTAGTTGTTGATGTGGAACCAGAAGGGGGTTGCCGGAGCTCCGATGA
AGGTGGTGGCGGAAATGGGTATTCTGGTAATGGAGTGGAAAGGTCAGAAGAGGAACGTAG
GAGCCAGAGTGAGTCAAGAGCTGAGATTGTGGAGAAGGGATCCCCTGTTTCTGAGCATTC
GGTGGAGTTGGATCTGGAATGTGGTGTTGGGGTTATTGAACCTGAAGTTAAGGCACATTT
GGCCAAAGTAGAAAGGGACTGTAGGATTTGTCATCTTAGTATGGACACTACCAATCATGA
GTCTGGAATTCCCATCGAGTTAGGATGTTCTTGTAAGGAGGATTTGGCTGCTGCTCATAA
GCAGTGTGCGGAGGCTTGGTTCAAGATCAAGGGTAACAAAACATGTGAAATTTGTGGATC
AACTGCAATCAATGTATCTGGTGTTAGTGAAGCTGAGATGATGGAACAATGGAACGACTC
GAATGATACTGCAACAACAACGCCTGCAGCTGCCCCCATCCACCCAGCAGAGACACGAAA
CTTCTGGCAGGGTCATCGGTTCCTAAACTTCTTGTTAGCTTGTATGGTCTTTGCTTTTGT
CATCTCTTGGCTGTTCCACTTCAATGTACCCTCATAAAGCCTGACGAGAAGGATTCTGCA
CCATTTTTCCGAGTGTTAATGTTTTCGAAAGAACAAGCTCCGTTGGAGGTACTGTCTTTG
TACCCCTTTCCCAATATTACAAGCTTGTTAGCTAGTTACTTTTCAACGAAACGGCAAATT
GTTTATATAATATAATCCTCATTATTCTCAGGACAAATGTTTGTGTAATATAATATGTTT
TTGAAGTTTTGACAAGCAAAAATTAATCGGTCTGGTGTGTTATGTTGTAACTTTTATGTT
ATAATTTTGTGGTAAGACATACGCCTATGAGTGTTGAATTTTTGAGACTTCAAAATGTGC
ATCATGTTATATTGGTACATGCCAAATTGAGCACAACTCTTGGCACACTATTTTAGTAAT
ACATCACTATTTTTGCAAACTATCGAA
>contig_176 Average coverage: 8384.30
AGAGAGAGAGTACGTTATGTTATATATTTGGGTTTTAGCTCCCTATTTCTTTGAAGCTTT
GAGATATTTGGAACTGCGAGAATTTCCACACTCGTAGTTTTCCATTATCTCTCTATTTTT
TTTTTCCTCTTTTCATCCTGATCAGATCTTACAGAGTTTTTTTCTTTCTTTTTTTTAAGC
TGACCCATTTTCTTCTTTTGTGATTTTTTTCTTCCCCTAGTAAAGATTGTGGAGAAACTA
ACGAATAGACAGATATTTCNNAGATGAAGCATAAAGATGGGAAACCGGTGTACCAGCAGG
ATAAAAGTTCCAGAGTTGTCCCAATGTCAATCATGTTTGTTGTGCTGTGTGGGTTTTCAT
TCTATCTTGGTGGAATCTTCTGCTCTGAGAAGCATAGATTTTACACCAACGAAGCTAAGG
ATGCTGTAAAAGTTGTCCAATCTTCATTAAATTCAGCAGCATCCTCTCTCCAAGTGAAAT
CTGTCTCTTTCCCCCAATGCAGCGGTGAATATCAAGATTACACTCCTTGCACTGATCCAA
AGAAATGGAAGAAGTATGGCGTTCATCGCCTTACGTTTATGGAGCGTCATTGCCCTCCTG
CTTTTGAGAGGAAAGAGTGCTTAATTCCTCCTCCAGATGGCTATAAGGTACCAATCAGAT
GGCCGAAGAGCAGGGATGAATGCTGGTACCGGAATGTCCCTTATGATTGGATTAACAAGC
AGAAATCAAACCAGAACTGGTTGAGGAAGGAAGGCGAAAAGTTTCTCTTTCCTGGTGGGG
GCACTATGTTCCCTAGAGGTGTAAGTGACTATGTTGATTCAATGCAAAAACTTATCCCTG
AAATGACAGATGGGACCGTTCGGACTGCCATTGATACTGGCTGTGGGGTTGCAAGTTGGG
GAGGTGATTTGTTGGATCGGGGAATACTAACTATATCCCTTGCTCCAAGAGATAATCATG
AAGCTCAAGTCCAGTTTGCCTTGGAACGTGGAATTCCAGCGATCCTCGGCATTATTTCTA
CTCAGAGGCTCCCTTTCCCGTCAAACTCATTTGATATGGCTCATTGTTCTAGATGTCTCA
TTCCGTGGACAGAATTTGGTGGAGTTTACCTTCAGGAAATTCACCGCATACTCCGTCCTG
GAGGTTTTTGGGTGTTGTCTGGTCCACCAGTAAACTATGAGCGCCGGTGGCGTGGATGGA
ACACAACCATTGAGGATCAAAGAAGCGATTATAACAATCTGCAGAAACTGCTTACTGCCA
TGTGCTTCAAATTGTACAACAAGAAGGATGACATTGCTGTCTGGCGGAAGGCTTCGGACA
ATAGTTGCTACAATAAACTTTCTAATAATGCTGACGCCTATCCACCAAAATGTGATGACA
GCCTTGAACCTGATGCTGCTTGGTATACTCCTCTCCGCCCTTGCATTGTTGTTCCAAACC
[truncated: 39,991,741 more chars]
